# Supplementary material for: Fine mapping and identification of causal alleles at the Ur-11 locus controlling rust resistance in common bean (Phaseolus vulgaris L.)
Source: Theor Appl Genet. 2025 Feb 24;138(3):55. doi: 10.1007/s00122-025-04836-9 (PMC11850475; doi:10.1007/s00122-025-04836-9)
Supplement: Supplementary file 1 — Supplementary file1 (XLSX 92621 kb) [file 122_2025_4836_MOESM1_ESM.xlsx]

## Sheet: PACE_genotyping_assay 
Table S1. Preparation of PCR Allele Competitive Extension (PACE) genotyping assay.
PACE reaction components	Final volume assay mix (uL)
DNA (5 - 50 ng total)	2
PACE 2.0 Genotyping Master Mix	4
Primer mix	0.15
Total reaction volume	8

## Sheet: Genotypic_dataset
Table S2. A genotypic dataset consisting of 70,959 SNPs across 362 Middle American dry bean genotypes used for genome-wide association analysis.
rs#	alleles	chrom	pos	strand	assembly#	center	protLSID	assayLSID	panelLSID	QCcode	BelDakMi-RR-5	BelMiNeb-RR-1	BelMiNeb-RR-2	BelMiNeb-RMR-3	BelMiNeb-RMR-4	BelNeb-RR-1	Beryl-R	Buster	Kimberly	MBA-ND132599	MBA-ND132617	MBA-ND133012	MBA-ND151309	MBA-ND151311	MBA-ND151312	MBA-ND151323	MBA-ND151334	MBA-ND151336	MBA-ND151337	MBA-ND151355	MBA-ND151380	MBA-ND151399	MBA-ND151447	MBA-ND151451	MBA-ND151462	MBA-ND151469	MBA-ND151488	MBA-ND151502	MBA-ND151519	MBA-ND191930	MBA-NDF120253	MBA-NDF120272	MBA-NDF120276	MBA-NDF120287	MBA-NDF120304	MBA-NDF120346	MBA-NDF120365	MBA-NDF141103	MBA-NDF141114
S01_203277	A/G	1	203277	+	NA	NA	NA	NA	NA	NA	A	A	A	A	A	A	A	A	A	A	A	A	A	A	A	A	A	A	A	A	A	A	A	A	A	A	A	A	A	A	A	A	A	A	A	A	A	A	A
S01_203388	C/T	1	203388	+	NA	NA	NA	NA	NA	NA	C	C	C	C	C	C	C	C	C	C	C	C	C	C	C	C	C	C	C	C	C	C	C	C	C	C	C	C	C	C	C	C	C	C	C	C	C	C	C
S01_232034	C/A	1	232034	+	NA	NA	NA	NA	NA	NA	C	A	A	C	A	C	C	C	C	C	C	C	C	C	C	C	C	C	C	C	C	C	C	C	C	C	C	C	C	C	C	C	C	C	C	C	C	C	C
S01_232269	C/T	1	232269	+	NA	NA	NA	NA	NA	NA	C	T	T	C	T	C	C	C	C	C	C	C	C	C	C	C	C	C	C	C	C	C	C	C	C	C	C	C	C	C	C	C	C	C	C	C	C	C	C
S01_239947	C/A	1	239947	+	NA	NA	NA	NA	NA	NA	C	A	A	C	A	C	C	C	C	C	C	C	C	C	C	C	C	C	C	C	C	C	C	C	C	C	C	C	C	C	C	C	C	C	C	C	C	C	C
S01_265019	C/G	1	265019	+	NA	NA	NA	NA	NA	NA	C	G	G	C	G	C	C	C	C	C	C	C	C	G	C	C	G	G	G	C	C	C	C	C	C	G	C	C	C	C	C	C	C	C	C	C	C	G	C
S01_305769	G/A	1	305769	+	NA	NA	NA	NA	NA	NA	G	A	A	G	A	G	G	G	G	G	G	G	G	A	G	G	A	A	A	G	G	G	G	G	G	A	G	G	G	G	G	G	G	G	G	G	G	A	G
S01_307531	G/A	1	307531	+	NA	NA	NA	NA	NA	NA	G	A	A	G	A	G	G	G	G	G	G	G	G	A	G	G	A	A	A	G	G	G	G	G	G	A	G	G	G	G	G	G	G	G	G	G	G	A	G
S01_307542	T/G	1	307542	+	NA	NA	NA	NA	NA	NA	T	G	G	T	G	T	T	T	T	T	T	T	T	G	T	T	G	G	G	T	T	T	T	T	T	G	T	T	T	T	T	T	T	T	T	T	T	G	T
S01_307558	G/C	1	307558	+	NA	NA	NA	NA	NA	NA	G	C	C	G	C	G	G	G	G	G	G	G	G	C	G	G	C	C	C	G	G	G	G	G	G	C	G	G	G	G	G	G	G	G	G	G	G	C	G
S01_307599	G/A	1	307599	+	NA	NA	NA	NA	NA	NA	G	A	A	G	A	G	G	G	G	G	G	G	G	A	G	G	A	A	A	G	G	G	G	G	G	A	G	G	G	G	G	G	G	G	G	G	G	A	G
S01_333564	C/A	1	333564	+	NA	NA	NA	NA	NA	NA	A	A	A	A	A	A	A	A	A	C	C	A	C	A	C	C	A	A	A	C	C	A	C	C	C	A	C	C	C	C	C	C	C	C	C	C	C	A	C
S01_342266	C/T	1	342266	+	NA	NA	NA	NA	NA	NA	T	T	T	T	T	T	T	T	T	C	C	T	C	T	C	C	T	T	T	C	C	T	C	C	C	T	C	C	C	C	C	C	C	C	C	C	C	T	C
S01_346998	G/A	1	346998	+	NA	NA	NA	NA	NA	NA	G	G	G	G	G	G	G	G	G	G	A	G	A	G	A	A	G	G	G	G	A	G	A	A	A	G	A	A	A	A	A	A	A	A	A	A	A	G	G
S01_366607	G/A	1	366607	+	NA	NA	NA	NA	NA	NA	G	G	G	G	G	G	G	G	G	G	A	G	A	G	A	A	G	G	G	G	A	G	A	A	A	G	A	A	A	A	A	A	A	A	A	A	A	G	G
S01_366649	C/A	1	366649	+	NA	NA	NA	NA	NA	NA	A	A	A	A	A	A	A	A	A	A	C	C	C	C	C	C	C	C	C	A	C	A	C	C	C	C	C	C	C	C	C	C	C	C	C	C	C	C	A
S01_366690	C/T	1	366690	+	NA	NA	NA	NA	NA	NA	T	T	T	T	T	T	T	T	T	T	C	C	C	C	C	C	C	C	C	T	C	T	C	C	C	C	C	C	C	C	C	C	C	C	C	C	C	C	T
S01_366799	C/T	1	366799	+	NA	NA	NA	NA	NA	NA	C	C	C	C	C	C	C	C	C	C	C	T	C	T	C	C	T	T	T	C	C	C	C	C	C	T	C	C	C	C	C	C	C	C	C	C	C	T	C
S01_375850	A/T	1	375850	+	NA	NA	NA	NA	NA	NA	T	T	T	T	T	T	T	T	T	A	A	A	A	A	A	A	A	A	A	A	A	T	A	A	A	A	A	A	A	A	A	A	A	A	A	A	A	A	A
S01_375895	C/T	1	375895	+	NA	NA	NA	NA	NA	NA	T	T	T	T	T	T	T	T	T	C	C	C	C	C	C	C	C	C	C	C	C	T	C	C	C	C	C	C	C	C	C	C	C	C	C	C	C	C	C
S01_375915	T/A	1	375915	+	NA	NA	NA	NA	NA	NA	A	A	A	A	A	A	A	A	A	T	T	A	T	A	T	T	A	A	A	T	T	A	T	T	T	A	T	T	T	T	T	T	T	T	T	T	T	A	T
S01_375923	T/C	1	375923	+	NA	NA	NA	NA	NA	NA	C	C	C	C	C	C	C	C	C	T	T	C	T	C	T	T	C	C	C	T	T	C	T	T	T	C	T	T	T	T	T	T	T	T	T	T	T	C	T
S01_394864	A/G	1	394864	+	NA	NA	NA	NA	NA	NA	G	A	A	G	A	A	A	A	G	A	A	G	A	G	A	A	G	G	G	A	A	A	A	A	A	G	A	A	A	A	A	A	A	A	A	A	A	G	A
S01_394922	T/G	1	394922	+	NA	NA	NA	NA	NA	NA	G	T	T	G	T	T	T	T	G	T	T	G	T	G	T	T	G	G	G	T	T	T	T	T	T	G	T	T	T	T	T	T	T	T	T	T	T	G	T
S01_395081	T/A	1	395081	+	NA	NA	NA	NA	NA	NA	A	T	T	A	T	T	T	T	A	T	T	A	T	A	T	T	A	A	A	T	T	T	T	T	T	A	T	T	T	T	T	T	T	T	T	T	T	A	T
S01_439356	C/T	1	439356	+	NA	NA	NA	NA	NA	NA	C	C	C	C	C	C	C	C	C	T	C	C	C	C	C	C	C	C	C	T	C	C	C	C	C	C	C	C	C	C	C	C	C	C	C	C	C	C	T
S01_439377	C/T	1	439377	+	NA	NA	NA	NA	NA	NA	C	C	C	C	C	C	C	C	C	T	C	T	C	T	C	C	T	T	T	T	C	C	C	C	C	T	C	C	C	C	C	C	C	C	C	C	C	T	T
S01_439389	A/C	1	439389	+	NA	NA	NA	NA	NA	NA	A	A	A	A	A	A	A	A	A	A	A	C	A	C	A	A	C	C	C	A	A	A	A	A	A	C	A	A	A	A	A	A	A	A	A	A	A	C	A
S01_509933	C/A	1	509933	+	NA	NA	NA	NA	NA	NA	C	C	A	C	A	C	C	A	C	A	C	C	C	C	C	C	C	C	C	A	C	A	C	C	A	C	C	C	C	C	C	C	C	C	C	C	C	C	A
S01_509944	T/C	1	509944	+	NA	NA	NA	NA	NA	NA	T	T	C	T	C	T	T	C	T	C	T	T	T	T	T	T	T	T	T	C	T	C	T	T	C	T	T	T	T	T	T	T	T	T	T	T	T	T	C
S01_509975	T/C	1	509975	+	NA	NA	NA	NA	NA	NA	T	T	C	T	C	T	T	C	T	C	T	T	T	T	T	T	T	T	T	C	T	C	T	T	C	T	T	T	T	T	T	T	T	T	T	T	T	T	C
S01_509979	C/T	1	509979	+	NA	NA	NA	NA	NA	NA	C	C	T	C	T	C	C	T	C	T	C	C	C	C	C	C	C	C	C	T	C	T	C	C	T	C	C	C	C	C	C	C	C	C	C	C	C	C	T
S01_529909	G/C	1	529909	+	NA	NA	NA	NA	NA	NA	G	G	C	G	C	C	C	C	G	G	G	G	G	G	G	G	G	G	G	G	G	C	G	G	G	G	G	G	G	G	G	G	G	G	G	G	G	G	G
S01_531138	T/C	1	531138	+	NA	NA	NA	NA	NA	NA	T	T	C	T	C	C	T	C	T	T	T	T	T	T	T	T	T	T	T	T	T	C	T	T	T	T	T	T	T	T	T	T	T	T	T	T	T	T	T
S01_531236	G/T	1	531236	+	NA	NA	NA	NA	NA	NA	G	G	T	G	T	T	T	T	G	G	G	G	G	G	G	G	G	G	G	G	G	T	G	G	G	G	G	G	G	G	G	G	G	G	G	G	G	G	G
S01_531314	C/A	1	531314	+	NA	NA	NA	NA	NA	NA	C	C	A	C	A	A	C	A	C	C	C	C	C	C	C	C	C	C	C	C	C	A	C	C	C	C	C	C	C	C	C	C	C	C	C	C	C	C	C
S01_563651	T/C	1	563651	+	NA	NA	NA	NA	NA	NA	T	T	T	T	T	C	C	C	T	T	T	T	T	T	T	T	T	T	T	T	T	C	T	T	T	T	T	T	T	T	T	T	T	T	T	T	T	T	T
S01_563667	G/A	1	563667	+	NA	NA	NA	NA	NA	NA	G	G	G	G	A	A	A	A	G	G	G	G	G	G	G	G	G	G	G	G	G	A	G	G	G	G	G	G	G	G	G	G	G	G	G	G	G	G	G
S01_563777	T/C	1	563777	+	NA	NA	NA	NA	NA	NA	T	T	C	T	C	C	C	C	T	T	T	T	T	T	T	T	T	T	T	T	T	C	T	T	T	T	T	T	T	T	T	T	T	T	T	T	T	T	T
S01_567609	G/C	1	567609	+	NA	NA	NA	NA	NA	NA	G	G	C	G	C	C	G	C	G	G	G	G	G	G	G	G	G	G	G	G	G	C	G	G	G	G	G	G	G	G	G	G	G	G	G	G	G	G	G
S01_567762	G/A	1	567762	+	NA	NA	NA	NA	NA	NA	G	G	A	G	A	A	G	A	G	G	G	G	G	G	G	G	G	G	G	G	G	A	G	G	G	G	G	G	G	G	G	G	G	G	G	G	G	G	G
S01_573156	T/A	1	573156	+	NA	NA	NA	NA	NA	NA	T	T	A	T	A	A	T	A	T	T	T	T	T	T	T	T	T	T	T	T	T	T	T	T	T	T	T	T	T	T	T	T	T	T	T	T	T	T	T
S01_573157	C/T	1	573157	+	NA	NA	NA	NA	NA	NA	C	C	T	C	T	T	C	T	C	C	C	C	C	C	C	C	C	C	C	C	C	C	C	C	C	C	C	C	C	C	C	C	C	C	C	C	C	C	C
S01_573161	A/G	1	573161	+	NA	NA	NA	NA	NA	NA	A	A	G	A	G	G	A	G	A	A	A	A	A	A	A	A	A	A	A	A	A	A	A	A	A	A	A	A	A	A	A	A	A	A	A	A	A	A	A
S01_573214	T/C	1	573214	+	NA	NA	NA	NA	NA	NA	T	T	C	T	C	C	T	C	T	T	T	T	T	T	T	T	T	T	T	T	T	T	T	T	T	T	T	T	T	T	T	T	T	T	T	T	T	T	T
S01_573217	T/C	1	573217	+	NA	NA	NA	NA	NA	NA	T	T	C	T	C	C	T	C	T	T	T	T	T	T	T	T	T	T	T	T	T	T	T	T	T	T	T	T	T	T	T	T	T	T	T	T	T	T	T
S01_573249	C/T	1	573249	+	NA	NA	NA	NA	NA	NA	C	C	T	C	T	T	C	T	C	C	C	C	C	C	C	C	C	C	C	C	C	C	C	C	C	C	C	C	C	C	C	C	C	C	C	C	C	C	C
S01_573277	A/G	1	573277	+	NA	NA	NA	NA	NA	NA	A	A	G	A	G	G	A	G	A	A	A	A	A	A	A	A	A	A	A	A	A	A	A	A	A	A	A	A	A	A	A	A	A	A	A	A	A	A	A
S01_576552	T/C	1	576552	+	NA	NA	NA	NA	NA	NA	T	T	C	T	C	C	C	C	T	T	T	T	T	T	T	T	T	T	T	T	T	C	T	T	T	T	T	T	T	T	T	T	T	T	T	T	T	T	T
S01_576578	T/C	1	576578	+	NA	NA	NA	NA	NA	NA	T	T	C	T	C	C	C	C	T	T	T	T	T	T	T	T	T	T	T	T	T	C	T	T	T	T	T	T	T	T	T	T	T	T	T	T	T	T	T
S01_719525	A/G	1	719525	+	NA	NA	NA	NA	NA	NA	A	A	A	A	A	A	A	A	A	G	G	G	A	G	A	A	G	G	G	A	A	A	A	A	A	G	A	A	A	A	G	A	A	A	A	G	A	G	G
S01_750624	T/A	1	750624	+	NA	NA	NA	NA	NA	NA	T	T	T	T	T	T	T	T	T	T	T	A	T	A	T	T	A	A	A	T	T	T	T	T	T	A	T	T	T	T	T	T	T	T	T	T	T	A	T
S01_845094	G/A	1	845094	+	NA	NA	NA	NA	NA	NA	G	G	G	G	G	G	G	G	G	A	G	G	G	G	G	G	G	G	G	G	G	A	G	G	G	G	G	G	G	G	G	G	G	G	G	G	G	G	A
S01_850090	T/A	1	850090	+	NA	NA	NA	NA	NA	NA	T	T	T	T	T	T	T	T	T	A	T	T	T	T	T	T	T	T	T	T	T	A	T	T	T	T	T	T	T	T	T	T	T	T	T	T	T	T	A
S01_890064	T/C	1	890064	+	NA	NA	NA	NA	NA	NA	T	T	T	T	T	T	T	T	T	C	T	T	T	T	T	T	T	T	T	T	T	C	T	T	T	T	T	T	T	T	T	T	T	T	T	T	T	T	C
S01_903645	A/T	1	903645	+	NA	NA	NA	NA	NA	NA	A	A	A	A	A	A	A	A	A	T	A	A	A	A	A	A	A	A	A	A	A	A	A	A	A	A	A	A	A	A	A	A	A	A	A	A	A	A	T
S01_903780	T/C	1	903780	+	NA	NA	NA	NA	NA	NA	T	T	T	T	T	T	T	T	T	C	T	T	T	T	T	T	T	T	T	T	T	T	T	T	T	T	T	T	T	T	T	T	T	T	T	T	T	T	C
S01_984753	C/A	1	984753	+	NA	NA	NA	NA	NA	NA	A	C	A	A	A	A	C	A	A	C	A	C	C	C	C	C	C	C	C	C	C	A	C	C	C	C	A	C	C	C	C	C	C	C	C	C	C	C	C
S01_984792	G/A	1	984792	+	NA	NA	NA	NA	NA	NA	A	G	A	A	A	A	G	A	A	G	A	G	G	G	G	G	G	G	G	G	G	A	G	G	G	G	A	G	G	G	G	G	G	G	G	G	G	G	G
S01_1002836	G/T	1	1002836	+	NA	NA	NA	NA	NA	NA	T	G	T	T	T	T	G	T	T	G	T	G	G	G	G	G	G	G	G	G	G	T	G	G	G	G	T	G	G	G	G	G	G	G	G	G	G	G	G
S01_1029616	C/A	1	1029616	+	NA	NA	NA	NA	NA	NA	C	A	C	C	C	C	A	A	C	C	C	A	A	A	A	A	A	A	A	A	A	C	A	A	A	A	C	A	A	A	A	A	A	A	A	A	A	A	C
S01_1050513	C/A	1	1050513	+	NA	NA	NA	NA	NA	NA	C	C	C	C	C	C	C	C	C	A	C	C	C	C	C	C	C	C	C	C	C	C	C	C	C	C	C	C	C	C	C	C	C	C	C	C	C	C	A
S01_1050514	A/C	1	1050514	+	NA	NA	NA	NA	NA	NA	A	A	A	A	A	A	A	A	A	C	A	A	A	A	A	A	A	A	A	A	A	A	A	A	A	A	A	A	A	A	A	A	A	A	A	A	A	A	C
S01_1050726	A/G	1	1050726	+	NA	NA	NA	NA	NA	NA	A	A	A	A	A	A	A	A	A	G	A	A	A	A	A	A	A	A	A	A	A	A	A	A	A	A	A	A	A	A	A	A	A	A	A	A	A	A	G
S01_1050736	G/C	1	1050736	+	NA	NA	NA	NA	NA	NA	G	G	G	G	G	G	G	G	G	C	G	G	G	G	G	G	G	G	G	G	G	G	G	G	G	G	G	G	G	G	G	G	G	G	G	G	G	G	C
S01_1050738	T/C	1	1050738	+	NA	NA	NA	NA	NA	NA	T	T	T	T	T	T	T	T	T	C	T	T	T	T	T	T	T	T	T	T	T	T	T	T	T	T	T	T	T	T	T	T	T	T	T	T	T	T	C
S01_1050743	G/A	1	1050743	+	NA	NA	NA	NA	NA	NA	A	G	G	A	G	A	G	G	A	G	A	G	G	G	G	G	G	G	G	G	G	A	G	G	G	G	A	G	G	G	G	G	G	G	G	G	G	G	G
S01_1050754	C/T	1	1050754	+	NA	NA	NA	NA	NA	NA	C	C	C	C	C	C	C	C	C	T	C	C	C	C	C	C	C	C	C	C	C	C	C	C	C	C	C	C	C	C	C	C	C	C	C	C	C	C	T
S01_1050758	C/T	1	1050758	+	NA	NA	NA	NA	NA	NA	C	C	C	C	C	C	C	C	C	T	C	C	C	C	C	C	C	C	C	C	C	C	C	C	C	C	C	C	C	C	C	C	C	C	C	C	C	C	T
S01_1050760	G/A	1	1050760	+	NA	NA	NA	NA	NA	NA	G	G	G	G	G	G	G	G	G	A	G	G	G	G	G	G	G	G	G	G	G	G	G	G	G	G	G	G	G	G	G	G	G	G	G	G	G	G	A
S01_1050765	G/A	1	1050765	+	NA	NA	NA	NA	NA	NA	G	G	G	G	G	G	G	G	G	A	G	G	G	G	G	G	G	G	G	G	G	G	G	G	G	G	G	G	G	G	G	G	G	G	G	G	G	G	A
S01_1050767	C/T	1	1050767	+	NA	NA	NA	NA	NA	NA	T	C	C	T	C	T	C	C	T	C	T	C	C	C	C	C	C	C	C	C	C	T	C	C	C	C	T	C	C	C	C	C	C	C	C	C	C	C	C
S01_1050803	C/T	1	1050803	+	NA	NA	NA	NA	NA	NA	T	C	C	T	C	T	C	C	T	C	T	C	C	C	C	C	C	C	C	C	C	T	C	C	C	C	T	C	C	C	C	C	C	C	C	C	C	C	C
S01_1050857	G/A	1	1050857	+	NA	NA	NA	NA	NA	NA	G	G	G	G	G	G	G	G	G	A	G	G	G	G	G	G	G	G	G	G	G	G	G	G	G	G	G	G	G	G	G	G	G	G	G	G	G	G	A
S01_1050863	C/T	1	1050863	+	NA	NA	NA	NA	NA	NA	T	C	C	T	C	T	C	C	T	C	T	C	C	C	C	C	C	C	C	C	C	T	C	C	C	C	T	C	C	C	C	C	C	C	C	C	C	C	C
S01_1057150	G/A	1	1057150	+	NA	NA	NA	NA	NA	NA	A	G	G	A	G	A	G	G	A	A	A	G	G	G	G	G	G	G	G	G	G	A	G	G	G	G	A	G	G	G	G	G	G	G	G	G	G	G	A
S01_1084792	C/T	1	1084792	+	NA	NA	NA	NA	NA	NA	T	C	C	T	C	T	C	C	T	T	T	C	C	C	C	C	C	C	C	C	C	T	C	C	C	C	T	C	C	C	C	C	C	C	C	C	C	C	T
S01_1096012	T/C	1	1096012	+	NA	NA	NA	NA	NA	NA	T	T	T	T	T	T	T	T	T	C	T	T	T	T	T	T	T	T	T	T	T	T	T	T	T	T	T	T	T	T	T	T	T	T	T	T	T	T	C
S01_1100558	C/T	1	1100558	+	NA	NA	NA	NA	NA	NA	C	C	C	C	C	C	C	C	C	T	C	C	C	C	C	C	C	C	C	C	C	C	C	C	C	C	C	C	C	C	C	C	C	C	C	C	C	C	T
S01_1154456	G/A	1	1154456	+	NA	NA	NA	NA	NA	NA	G	G	G	G	G	G	G	G	G	A	G	G	G	G	G	G	G	G	G	G	G	G	G	G	G	G	G	G	G	G	G	G	G	G	G	G	G	G	A
S01_1154650	T/C	1	1154650	+	NA	NA	NA	NA	NA	NA	T	T	T	C	T	C	T	T	T	T	C	T	T	T	T	T	T	T	T	T	T	C	T	T	T	T	C	T	T	T	T	T	T	T	T	T	T	T	T
S01_1154680	C/T	1	1154680	+	NA	NA	NA	NA	NA	NA	C	C	C	T	C	T	C	C	C	C	T	C	C	C	C	C	C	C	C	C	C	T	C	C	C	C	T	C	C	C	C	C	C	C	C	C	C	C	C
S01_1154683	C/A	1	1154683	+	NA	NA	NA	NA	NA	NA	C	C	C	A	C	A	C	C	C	C	A	C	C	C	C	C	C	C	C	C	C	A	C	C	C	C	A	C	C	C	C	C	C	C	C	C	C	C	C
S01_1211073	A/G	1	1211073	+	NA	NA	NA	NA	NA	NA	G	G	G	A	G	A	A	G	G	A	A	A	A	A	A	A	A	A	A	A	A	A	A	A	A	A	A	A	A	A	A	A	A	A	A	A	A	A	A
S01_1215537	T/A	1	1215537	+	NA	NA	NA	NA	NA	NA	A	A	A	T	A	T	T	A	A	T	T	T	T	T	T	T	T	T	T	T	T	T	T	T	T	T	T	T	T	T	T	T	T	T	T	T	T	T	T
S01_1215591	T/A	1	1215591	+	NA	NA	NA	NA	NA	NA	T	T	T	T	T	T	A	T	T	A	T	A	A	A	A	A	A	A	A	A	A	T	A	A	A	A	T	A	A	A	A	A	A	A	T	A	A	A	A
S01_1215680	C/G	1	1215680	+	NA	NA	NA	NA	NA	NA	C	C	C	C	C	C	G	C	C	G	C	G	G	G	G	G	G	G	G	G	G	C	G	G	G	G	C	G	G	G	G	G	G	G	C	G	G	G	G
S01_1215693	C/T	1	1215693	+	NA	NA	NA	NA	NA	NA	C	C	C	C	C	C	C	C	C	C	C	C	C	C	C	C	C	C	C	C	C	C	C	C	C	C	C	C	C	C	C	C	C	C	C	C	C	C	C
S01_1221616	C/T	1	1221616	+	NA	NA	NA	NA	NA	NA	T	T	T	C	T	C	C	T	T	C	C	C	C	C	C	C	C	C	C	C	C	C	C	C	C	C	C	C	C	C	C	C	C	C	C	C	C	C	C
S01_1221665	G/A	1	1221665	+	NA	NA	NA	NA	NA	NA	G	G	G	G	G	G	A	G	G	A	G	A	A	A	A	A	A	A	A	A	A	G	A	A	A	A	G	A	A	A	A	A	A	A	G	A	A	A	A
S01_1221755	T/A	1	1221755	+	NA	NA	NA	NA	NA	NA	T	T	T	A	T	A	T	T	T	T	A	T	T	T	T	T	T	T	T	T	T	A	T	T	T	T	A	T	T	T	T	T	T	T	A	T	T	T	T
S01_1221786	G/A	1	1221786	+	NA	NA	NA	NA	NA	NA	A	A	A	G	A	G	G	A	A	G	G	G	G	G	G	G	G	G	G	G	G	G	G	G	G	G	G	G	G	G	G	G	G	G	G	G	G	G	G
S01_1221796	T/A	1	1221796	+	NA	NA	NA	NA	NA	NA	A	A	A	T	A	T	T	A	A	T	T	T	T	T	T	T	T	T	T	T	T	T	T	T	T	T	T	T	T	T	T	T	T	T	T	T	T	T	T
S01_1221805	G/A	1	1221805	+	NA	NA	NA	NA	NA	NA	A	A	A	G	A	G	G	A	A	G	G	G	G	G	G	G	G	G	G	G	G	G	G	G	G	G	G	G	G	G	G	G	G	G	G	G	G	G	G
S01_1223588	T/G	1	1223588	+	NA	NA	NA	NA	NA	NA	G	G	G	T	G	T	T	G	G	T	T	T	T	T	T	T	T	T	T	T	T	T	T	T	T	T	T	T	T	T	T	T	T	T	T	T	T	T	T
S01_1223624	A/T	1	1223624	+	NA	NA	NA	NA	NA	NA	A	A	A	A	A	A	T	A	A	T	A	T	T	T	T	T	T	T	T	T	T	A	T	T	T	T	A	T	T	T	T	T	T	T	A	T	T	T	T
S01_1271423	C/A	1	1271423	+	NA	NA	NA	NA	NA	NA	A	A	A	C	A	A	C	A	A	C	C	C	C	C	C	C	C	C	C	C	C	C	C	C	C	C	C	C	C	C	C	C	C	C	C	C	C	C	C
S01_1271464	A/G	1	1271464	+	NA	NA	NA	NA	NA	NA	G	G	G	A	G	G	A	G	G	A	A	A	A	A	A	A	A	A	A	A	A	A	A	A	A	A	A	A	A	A	A	A	A	A	A	A	A	A	A
S01_1271692	A/G	1	1271692	+	NA	NA	NA	NA	NA	NA	A	A	A	A	A	A	G	A	A	G	A	G	G	G	G	G	G	G	G	G	G	A	G	G	G	G	A	G	G	G	G	G	G	G	A	G	G	G	G
S01_1295518	T/C	1	1295518	+	NA	NA	NA	NA	NA	NA	T	T	T	T	T	T	C	T	T	C	T	C	C	C	C	C	C	C	C	C	C	T	C	C	C	C	T	C	C	C	C	C	C	C	T	C	C	C	C
S01_1321187	T/C	1	1321187	+	NA	NA	NA	NA	NA	NA	C	C	C	T	C	T	T	C	C	T	T	T	T	T	T	T	T	T	T	T	T	T	T	T	T	T	T	T	T	T	T	T	T	T	T	T	T	T	T
S01_1337299	A/C	1	1337299	+	NA	NA	NA	NA	NA	NA	C	C	C	A	C	A	A	C	C	A	A	A	A	A	A	A	A	A	A	A	A	A	A	A	A	A	A	A	A	A	A	A	A	A	A	A	A	A	A
S01_1337354	C/T	1	1337354	+	NA	NA	NA	NA	NA	NA	T	T	T	C	T	C	C	T	T	C	C	C	C	C	C	C	C	C	C	C	C	C	C	C	C	C	C	C	C	C	C	C	C	C	C	C	C	C	C
S01_1379943	G/A	1	1379943	+	NA	NA	NA	NA	NA	NA	A	A	A	G	A	G	G	A	A	G	G	G	G	G	G	G	G	G	G	G	G	G	G	G	G	G	G	G	G	G	G	G	G	G	G	G	G	G	G
S01_1380041	G/C	1	1380041	+	NA	NA	NA	NA	NA	NA	C	C	C	G	C	G	G	C	C	G	G	G	G	G	G	G	G	G	G	G	G	G	G	G	G	G	G	G	G	G	G	G	G	G	G	G	G	G	G
S01_1380042	A/G	1	1380042	+	NA	NA	NA	NA	NA	NA	G	G	G	A	G	A	A	G	G	A	A	A	A	A	A	A	A	A	A	A	A	A	A	A	A	A	A	A	A	A	A	A	A	A	A	A	A	A	A
S01_1380065	G/A	1	1380065	+	NA	NA	NA	NA	NA	NA	A	A	A	G	A	G	G	A	A	G	G	G	G	G	G	G	G	G	G	G	G	G	G	G	G	G	G	G	G	G	G	G	G	G	G	G	G	G	G
S01_1384740	A/G	1	1384740	+	NA	NA	NA	NA	NA	NA	G	G	G	A	G	A	A	G	G	A	A	A	A	A	A	A	A	A	A	A	A	A	A	A	A	A	A	A	A	A	A	A	A	A	A	A	A	A	A
S01_1385137	G/A	1	1385137	+	NA	NA	NA	NA	NA	NA	A	A	A	G	A	G	G	A	A	G	G	G	G	G	G	G	G	G	G	G	G	G	G	G	G	G	G	G	G	G	G	G	G	G	G	G	G	G	G
S01_1386139	A/G	1	1386139	+	NA	NA	NA	NA	NA	NA	G	G	G	A	G	A	A	G	G	A	A	A	A	A	A	A	A	A	A	A	A	A	A	A	A	A	A	A	A	A	A	A	A	A	A	A	A	A	A
S01_1386143	T/C	1	1386143	+	NA	NA	NA	NA	NA	NA	C	C	C	T	C	T	T	C	C	T	T	T	T	T	T	T	T	T	T	T	T	T	T	T	T	T	T	T	T	T	T	T	T	T	T	T	T	T	T
S01_1399162	G/A	1	1399162	+	NA	NA	NA	NA	NA	NA	A	A	A	G	A	G	G	A	A	G	G	G	G	G	G	G	G	G	G	G	G	G	G	G	G	G	G	G	G	G	G	G	G	G	G	G	G	G	G
S01_1399369	G/A	1	1399369	+	NA	NA	NA	NA	NA	NA	A	A	A	G	A	G	G	A	A	G	G	G	G	G	G	G	G	G	G	G	G	G	G	G	G	G	G	G	G	G	G	G	G	G	G	G	G	G	G
S01_1403297	C/T	1	1403297	+	NA	NA	NA	NA	NA	NA	T	T	T	C	T	C	C	T	T	C	C	C	C	C	C	C	C	C	C	C	C	C	C	C	C	C	C	C	C	C	C	C	C	C	C	C	C	C	C
S01_1403338	T/C	1	1403338	+	NA	NA	NA	NA	NA	NA	T	T	T	T	T	C	C	T	T	C	T	C	C	C	C	C	C	C	C	C	C	T	C	C	C	C	T	C	C	C	C	C	C	C	C	C	C	C	C
S01_1403355	C/T	1	1403355	+	NA	NA	NA	NA	NA	NA	C	C	C	C	C	T	T	C	C	T	C	T	T	T	T	T	T	T	T	T	T	C	T	T	T	T	C	T	T	T	T	T	T	T	T	T	T	T	T
S01_1403357	G/A	1	1403357	+	NA	NA	NA	NA	NA	NA	G	G	G	A	G	G	G	G	G	G	A	G	G	G	G	G	G	G	G	G	G	A	G	G	G	G	A	G	G	G	G	G	G	G	G	G	G	G	G
S01_1403367	T/A	1	1403367	+	NA	NA	NA	NA	NA	NA	T	T	T	T	T	A	A	T	T	A	T	A	A	A	A	A	A	A	A	A	A	T	A	A	A	A	T	A	A	A	A	A	A	A	A	A	A	A	A
S01_1403369	A/G	1	1403369	+	NA	NA	NA	NA	NA	NA	A	A	A	A	A	G	G	A	A	G	A	G	G	G	G	G	G	G	G	G	G	A	G	G	G	G	A	G	G	G	G	G	G	G	G	G	G	G	G
S01_1403406	T/G	1	1403406	+	NA	NA	NA	NA	NA	NA	T	T	T	T	T	G	G	T	T	G	T	G	G	G	G	G	G	G	G	G	G	T	G	G	G	G	T	G	G	G	G	G	G	G	G	G	G	G	G
S01_1403409	G/A	1	1403409	+	NA	NA	NA	NA	NA	NA	G	G	G	G	G	A	A	G	G	A	G	A	A	A	A	A	A	A	A	A	A	G	A	A	A	A	G	A	A	A	A	A	A	A	A	A	A	A	A
S01_1403483	C/A	1	1403483	+	NA	NA	NA	NA	NA	NA	C	C	C	C	C	A	A	C	C	A	C	A	A	A	A	A	A	A	A	A	A	C	A	A	A	A	C	A	A	A	A	A	A	A	A	A	A	A	A
S01_1403520	G/T	1	1403520	+	NA	NA	NA	NA	NA	NA	G	G	G	G	G	T	T	G	G	T	G	T	T	T	T	T	T	T	T	T	T	G	T	T	T	T	G	T	T	T	T	T	T	T	T	T	T	T	T
S01_1413093	C/T	1	1413093	+	NA	NA	NA	NA	NA	NA	T	T	T	C	T	C	C	T	T	C	C	C	C	C	C	C	C	C	C	C	C	C	C	C	C	C	C	C	C	C	C	C	C	C	C	C	C	C	C
S01_1413185	C/G	1	1413185	+	NA	NA	NA	NA	NA	NA	C	C	C	C	C	G	G	C	C	G	C	G	G	G	G	G	G	G	G	G	G	C	G	G	G	G	C	G	G	G	G	G	G	G	G	G	G	G	G
S01_1413194	A/G	1	1413194	+	NA	NA	NA	NA	NA	NA	A	A	A	A	A	G	G	A	A	G	A	G	G	G	G	G	G	G	G	G	G	A	G	G	G	G	A	G	G	G	G	G	G	G	G	G	G	G	G
S01_1432432	T/C	1	1432432	+	NA	NA	NA	NA	NA	NA	C	C	C	T	C	T	T	C	C	T	T	T	T	T	T	T	T	T	T	C	T	T	T	T	T	T	T	T	T	T	C	T	T	T	T	C	T	T	T
S01_1432443	T/A	1	1432443	+	NA	NA	NA	NA	NA	NA	A	A	A	T	A	T	T	A	A	T	T	T	T	T	T	T	T	T	T	A	T	T	T	T	T	T	T	T	T	T	A	T	T	T	T	A	T	T	T
S01_1432458	C/A	1	1432458	+	NA	NA	NA	NA	NA	NA	A	A	A	C	A	C	C	A	A	C	C	C	C	C	C	C	C	C	C	A	C	C	C	C	C	C	C	C	C	C	A	C	C	C	C	A	C	C	C
S01_1432504	C/T	1	1432504	+	NA	NA	NA	NA	NA	NA	T	T	T	C	T	C	C	T	T	C	C	C	C	C	C	C	C	C	C	T	C	C	C	C	C	C	C	C	C	C	T	C	C	C	C	T	C	C	C
S01_1433588	T/C	1	1433588	+	NA	NA	NA	NA	NA	NA	C	C	C	T	C	T	T	C	C	T	T	T	T	T	T	T	T	T	T	T	T	T	T	T	T	T	T	T	T	T	T	T	T	T	T	T	T	T	T
S01_1433616	A/T	1	1433616	+	NA	NA	NA	NA	NA	NA	A	A	A	A	A	A	T	A	A	T	A	T	T	T	T	T	T	T	T	T	T	A	T	T	T	T	A	T	T	T	T	T	T	T	T	T	T	T	T
S01_1438339	G/C	1	1438339	+	NA	NA	NA	NA	NA	NA	G	G	G	G	G	G	C	G	G	C	G	C	C	C	C	C	C	C	C	C	C	G	C	C	C	C	G	C	C	C	C	C	C	C	C	C	C	C	C
S01_1438372	G/C	1	1438372	+	NA	NA	NA	NA	NA	NA	G	G	G	G	G	G	C	G	G	C	G	C	C	C	C	C	C	C	C	C	C	G	C	C	C	C	G	C	C	C	C	C	C	C	C	C	C	C	C
S01_1453125	G/A	1	1453125	+	NA	NA	NA	NA	NA	NA	G	G	G	G	G	G	A	G	G	A	G	A	A	A	A	A	A	A	A	A	A	G	A	A	A	A	G	A	A	A	A	A	A	A	A	A	A	A	A
S01_1453126	A/G	1	1453126	+	NA	NA	NA	NA	NA	NA	A	A	A	G	A	G	A	A	A	A	G	A	A	A	A	A	A	A	A	A	A	G	A	A	A	A	G	A	A	A	A	A	A	A	A	A	A	A	A
S01_1453130	G/A	1	1453130	+	NA	NA	NA	NA	NA	NA	G	G	G	G	G	G	A	G	G	A	G	A	A	A	A	A	A	A	A	A	A	G	A	A	A	A	G	A	A	A	A	A	A	A	A	A	A	A	A
S01_1453152	G/A	1	1453152	+	NA	NA	NA	NA	NA	NA	G	G	G	A	G	A	G	G	G	G	A	G	G	G	G	G	G	G	G	G	G	A	G	G	G	G	A	G	G	G	G	G	G	G	G	G	G	G	G
S01_1453168	T/C	1	1453168	+	NA	NA	NA	NA	NA	NA	T	T	T	T	T	T	C	T	T	C	T	C	C	C	C	C	C	C	C	C	C	T	C	C	C	C	T	C	C	C	C	C	C	C	C	C	C	C	C
S01_1460827	C/T	1	1460827	+	NA	NA	NA	NA	NA	NA	T	T	T	C	T	C	C	T	T	C	C	C	C	C	C	C	C	C	C	C	C	C	C	C	C	C	C	C	C	C	C	C	C	C	C	C	C	C	C
S01_1460851	G/A	1	1460851	+	NA	NA	NA	NA	NA	NA	A	A	A	G	A	G	G	A	A	G	G	G	G	G	G	G	G	G	G	G	G	G	G	G	G	G	G	G	G	G	G	G	G	G	G	G	G	G	G
S01_1464675	C/T	1	1464675	+	NA	NA	NA	NA	NA	NA	T	T	T	C	T	C	C	T	T	C	C	C	C	C	C	C	C	C	C	C	C	C	C	C	C	C	C	C	C	C	C	C	C	C	C	C	C	C	C
S01_1469367	C/T	1	1469367	+	NA	NA	NA	NA	NA	NA	T	T	T	C	T	C	C	T	T	C	C	C	C	C	C	C	C	C	C	C	C	C	C	C	C	C	C	C	C	C	C	C	C	C	C	C	C	C	C
S01_1469402	G/C	1	1469402	+	NA	NA	NA	NA	NA	NA	C	C	C	G	C	G	G	C	C	G	G	G	G	G	G	G	G	G	G	G	G	G	G	G	G	G	G	G	G	G	G	G	G	G	G	G	G	G	G
S01_1469563	T/G	1	1469563	+	NA	NA	NA	NA	NA	NA	T	T	T	T	T	T	G	T	T	G	T	G	G	G	G	G	G	G	G	G	G	T	G	G	G	G	T	G	G	G	G	G	G	G	G	G	G	G	G
S01_1485177	A/G	1	1485177	+	NA	NA	NA	NA	NA	NA	A	A	A	A	A	A	G	A	A	G	A	G	G	G	G	G	G	G	G	G	G	A	G	G	G	G	A	G	G	G	G	G	G	G	G	G	G	G	G
S01_1487016	G/A	1	1487016	+	NA	NA	NA	NA	NA	NA	G	G	G	G	G	G	A	G	G	A	G	A	A	A	A	A	A	A	A	A	A	G	A	A	A	A	G	A	A	A	A	A	A	A	A	A	A	A	A
S01_1508963	C/G	1	1508963	+	NA	NA	NA	NA	NA	NA	C	C	C	G	C	C	C	C	C	C	G	C	C	C	C	C	C	C	C	C	C	G	C	C	C	C	G	C	C	C	C	C	C	C	C	C	C	C	C
S01_1531203	C/T	1	1531203	+	NA	NA	NA	NA	NA	NA	C	C	C	T	C	C	C	C	C	C	T	C	C	C	C	C	C	C	C	C	C	T	C	C	C	C	T	C	C	C	C	C	C	C	C	C	C	C	C
S01_1531219	C/T	1	1531219	+	NA	NA	NA	NA	NA	NA	C	C	C	C	C	C	T	C	C	C	C	T	T	T	T	T	T	T	T	T	T	C	T	T	T	T	C	T	T	T	T	T	T	T	T	T	T	T	C
S01_1531220	G/T	1	1531220	+	NA	NA	NA	NA	NA	NA	G	G	G	G	G	G	T	G	G	G	G	T	T	T	T	T	T	T	T	T	T	G	T	T	T	T	G	T	T	T	T	T	T	T	T	T	T	T	G
S01_1531284	A/C	1	1531284	+	NA	NA	NA	NA	NA	NA	A	A	A	C	A	A	C	A	A	A	C	C	C	C	C	C	C	C	C	C	C	C	C	C	C	C	C	C	C	C	C	C	C	C	C	C	C	C	A
S01_1531302	G/A	1	1531302	+	NA	NA	NA	NA	NA	NA	G	G	G	A	G	G	G	G	G	G	A	G	G	G	G	G	G	G	G	G	G	A	G	G	G	G	A	G	G	G	G	G	G	G	G	G	G	G	G
S01_1531367	T/A	1	1531367	+	NA	NA	NA	NA	NA	NA	T	T	T	T	T	T	A	T	T	T	T	A	A	A	A	A	A	A	A	A	A	T	A	A	A	A	T	A	A	A	A	A	A	A	A	A	A	A	T
S01_1531371	C/T	1	1531371	+	NA	NA	NA	NA	NA	NA	C	C	C	T	C	C	C	C	C	C	T	C	C	C	C	C	C	C	C	C	C	T	C	C	C	C	T	C	C	C	C	C	C	C	C	C	C	C	C
S01_1531380	A/C	1	1531380	+	NA	NA	NA	NA	NA	NA	A	A	A	A	A	A	C	A	A	A	A	C	C	C	C	C	C	C	C	C	C	A	C	C	C	C	A	C	C	C	C	C	C	C	C	C	C	C	A
S01_1531383	G/A	1	1531383	+	NA	NA	NA	NA	NA	NA	G	G	G	A	G	G	G	G	G	G	A	G	G	G	G	G	G	G	G	G	G	A	G	G	G	G	A	G	G	G	G	G	G	G	G	G	G	G	G
S01_1531389	G/T	1	1531389	+	NA	NA	NA	NA	NA	NA	G	G	G	T	G	G	G	G	G	G	T	G	G	G	G	G	G	G	G	G	G	T	G	G	G	G	T	G	G	G	G	G	G	G	G	G	G	G	G
S01_1531406	T/A	1	1531406	+	NA	NA	NA	NA	NA	NA	T	T	T	A	T	T	T	T	T	T	A	T	T	T	T	T	T	T	T	T	T	A	T	T	T	T	A	T	T	T	T	T	T	T	T	T	T	T	T
S01_1531428	G/A	1	1531428	+	NA	NA	NA	NA	NA	NA	G	G	G	G	G	G	A	G	G	G	G	A	A	A	A	A	A	A	A	A	A	G	A	A	A	A	G	A	A	A	A	A	A	A	A	A	A	A	G
S01_1531509	G/A	1	1531509	+	NA	NA	NA	NA	NA	NA	G	G	G	G	G	G	A	G	G	G	G	A	A	A	A	A	A	A	A	A	A	G	A	A	A	A	G	A	A	A	A	A	A	A	A	A	A	A	G
S01_1531557	C/T	1	1531557	+	NA	NA	NA	NA	NA	NA	C	C	C	C	C	C	T	C	C	C	C	T	T	T	T	T	T	T	T	T	T	C	T	T	T	T	C	T	T	T	T	T	T	T	T	T	T	T	C
S01_1531622	T/A	1	1531622	+	NA	NA	NA	NA	NA	NA	T	T	T	T	T	T	A	T	T	T	T	A	A	A	A	A	A	A	A	A	A	T	A	A	A	A	T	A	A	A	A	A	A	A	A	A	A	A	T
S01_1536286	A/G	1	1536286	+	NA	NA	NA	NA	NA	NA	A	A	A	G	A	A	G	A	A	A	G	G	G	G	G	G	G	G	G	G	G	G	G	G	G	G	G	G	G	G	G	G	G	G	G	G	G	G	A
S01_1536372	A/C	1	1536372	+	NA	NA	NA	NA	NA	NA	A	A	A	A	A	A	C	A	A	A	A	C	C	C	C	C	C	C	C	C	C	A	C	C	C	C	A	C	C	C	C	C	C	C	C	C	C	C	A
S01_1597869	G/A	1	1597869	+	NA	NA	NA	NA	NA	NA	G	G	G	A	G	G	G	G	G	G	A	G	G	G	G	G	G	G	G	G	G	A	G	G	G	G	A	G	G	G	G	G	G	G	G	G	G	G	G
S01_1597891	T/C	1	1597891	+	NA	NA	NA	NA	NA	NA	T	T	T	C	T	T	T	T	T	T	C	T	T	T	T	T	T	T	T	T	T	C	T	T	T	T	C	T	T	T	T	T	T	T	T	T	T	T	T
S01_1599727	A/G	1	1599727	+	NA	NA	NA	NA	NA	NA	A	A	A	G	A	A	A	A	A	A	G	A	A	A	A	A	A	A	A	A	A	G	A	A	A	A	G	A	A	A	A	A	A	A	A	A	A	A	A
S01_1607708	T/C	1	1607708	+	NA	NA	NA	NA	NA	NA	T	T	T	C	T	T	T	T	T	T	C	T	T	T	T	T	T	T	T	T	T	C	T	T	T	T	C	T	T	T	T	T	T	T	T	T	T	T	T
S01_1607731	T/G	1	1607731	+	NA	NA	NA	NA	NA	NA	T	T	T	G	T	T	T	T	T	T	G	T	T	T	T	T	T	T	T	T	T	G	T	T	T	T	G	T	T	T	T	T	T	T	T	T	T	T	T
S01_1607753	G/A	1	1607753	+	NA	NA	NA	NA	NA	NA	G	G	G	A	G	G	G	G	G	G	A	G	G	G	G	G	G	G	G	G	G	A	G	G	G	G	A	G	G	G	G	G	G	G	G	G	G	G	G
S01_1607795	G/C	1	1607795	+	NA	NA	NA	NA	NA	NA	G	G	G	C	G	G	G	G	G	G	C	G	G	G	G	G	G	G	G	G	G	C	G	G	G	G	C	G	G	G	G	G	G	G	G	G	G	G	G
S01_1607796	G/A	1	1607796	+	NA	NA	NA	NA	NA	NA	G	G	G	A	G	G	G	G	G	G	A	G	G	G	G	G	G	G	G	G	G	A	G	G	G	G	A	G	G	G	G	G	G	G	G	G	G	G	G
S01_1607801	G/T	1	1607801	+	NA	NA	NA	NA	NA	NA	G	G	G	T	G	G	G	G	G	G	T	G	G	G	G	G	G	G	G	G	G	T	G	G	G	G	T	G	G	G	G	G	G	G	G	G	G	G	G
S01_1607811	G/A	1	1607811	+	NA	NA	NA	NA	NA	NA	G	G	G	A	G	G	G	G	G	G	A	G	G	G	G	G	G	G	G	G	G	A	G	G	G	G	A	G	G	G	G	G	G	G	G	G	G	G	G
S01_1607818	C/T	1	1607818	+	NA	NA	NA	NA	NA	NA	C	C	C	T	C	C	C	C	C	C	T	C	C	C	C	C	C	C	C	C	C	T	C	C	C	C	T	C	C	C	C	C	C	C	C	C	C	C	C
S01_1607829	T/C	1	1607829	+	NA	NA	NA	NA	NA	NA	T	T	T	C	T	T	T	T	T	T	C	T	T	T	T	T	T	T	T	T	T	C	T	T	T	T	C	T	T	T	T	T	T	T	T	T	T	T	T
S01_1607866	T/C	1	1607866	+	NA	NA	NA	NA	NA	NA	T	T	T	C	T	T	T	T	T	T	C	T	T	T	T	T	T	T	T	T	T	C	T	T	T	T	C	T	T	T	T	T	T	T	T	T	T	T	T
S01_1658301	A/G	1	1658301	+	NA	NA	NA	NA	NA	NA	A	A	A	G	A	A	A	A	A	A	G	A	A	A	A	A	A	A	A	A	A	G	A	A	A	A	G	A	A	A	A	A	A	A	A	A	A	A	A
S01_1658307	A/G	1	1658307	+	NA	NA	NA	NA	NA	NA	A	A	A	G	A	A	A	A	A	A	G	A	A	A	A	A	A	A	A	A	A	G	A	A	A	A	G	A	A	A	A	A	A	A	A	A	A	A	A
S01_1680238	C/G	1	1680238	+	NA	NA	NA	NA	NA	NA	C	C	C	G	C	C	C	C	C	G	G	C	C	C	C	C	C	C	C	C	C	G	C	C	S	C	G	C	C	C	C	C	C	C	G	C	C	C	G
S01_1680540	T/C	1	1680540	+	NA	NA	NA	NA	NA	NA	T	T	T	T	T	T	T	T	T	C	T	T	T	T	T	T	T	T	T	T	T	T	T	T	Y	T	T	T	T	T	T	T	T	T	C	T	T	T	C
S01_1680544	A/G	1	1680544	+	NA	NA	NA	NA	NA	NA	A	A	A	G	A	A	A	A	A	G	G	A	A	A	A	A	A	A	A	A	A	G	A	A	R	A	G	A	A	A	A	A	A	A	G	A	A	A	G
S01_1681227	T/C	1	1681227	+	NA	NA	NA	NA	NA	NA	T	T	T	C	T	T	T	T	T	C	C	T	T	T	T	T	T	T	T	T	T	C	T	T	Y	T	C	T	T	T	T	T	T	T	C	T	T	T	C
S01_1682201	G/A	1	1682201	+	NA	NA	NA	NA	NA	NA	G	G	G	A	G	G	A	G	G	G	A	A	A	A	A	A	A	A	A	A	A	A	A	A	A	A	A	A	A	A	G	A	A	A	A	G	R	A	G
S01_1769489	G/T	1	1769489	+	NA	NA	NA	NA	NA	NA	G	G	G	G	G	G	G	G	G	T	G	G	G	G	G	G	G	G	G	T	G	G	G	G	G	G	G	G	G	G	G	G	G	G	G	G	G	G	T
S01_1780516	G/A	1	1780516	+	NA	NA	NA	NA	NA	NA	A	A	A	G	A	A	G	A	A	G	G	G	G	G	G	G	G	G	G	G	G	G	G	G	G	G	G	G	G	G	G	G	G	G	G	G	G	G	G
S01_1868018	A/T	1	1868018	+	NA	NA	NA	NA	NA	NA	A	A	A	A	A	A	T	A	A	T	T	T	T	T	T	T	T	T	T	T	T	A	T	T	T	T	T	T	T	T	T	T	T	T	T	T	T	T	T
S01_1874359	T/C	1	1874359	+	NA	NA	NA	NA	NA	NA	T	T	T	T	T	T	C	T	T	C	C	C	C	C	C	C	C	C	C	C	C	T	C	C	C	C	C	C	C	C	C	C	C	C	C	C	C	C	C
S01_1875894	A/G	1	1875894	+	NA	NA	NA	NA	NA	NA	A	A	A	A	A	A	G	A	A	G	G	G	G	G	G	G	G	G	G	G	G	A	G	G	G	G	G	G	G	G	G	G	G	G	G	G	G	G	G
S01_1876008	C/T	1	1876008	+	NA	NA	NA	NA	NA	NA	C	C	C	C	C	C	T	C	C	T	T	T	T	T	T	T	T	T	T	T	T	C	T	T	T	T	T	T	T	T	T	T	T	T	T	T	T	T	T
S01_1876765	G/A	1	1876765	+	NA	NA	NA	NA	NA	NA	G	G	G	G	G	G	A	G	G	A	A	A	A	A	A	A	A	A	A	A	A	G	A	A	A	A	A	A	A	A	A	A	A	A	A	A	A	A	A
S01_1900968	A/T	1	1900968	+	NA	NA	NA	NA	NA	NA	T	T	T	T	T	T	T	T	T	A	A	A	T	A	A	A	A	A	A	A	A	T	A	A	A	A	A	A	A	A	A	A	A	A	A	A	A	A	A
S01_1901111	A/G	1	1901111	+	NA	NA	NA	NA	NA	NA	G	G	G	G	G	G	G	G	G	A	A	A	G	A	A	A	A	A	A	A	A	G	A	A	A	A	A	A	A	A	A	A	A	A	A	A	A	A	A
S01_1921548	T/C	1	1921548	+	NA	NA	NA	NA	NA	NA	C	C	C	C	C	C	C	C	C	T	T	T	C	T	T	T	T	T	T	T	T	C	T	T	T	T	T	T	T	T	T	T	T	T	T	T	T	T	T
S01_1985077	G/C	1	1985077	+	NA	NA	NA	NA	NA	NA	C	C	C	C	C	C	C	C	C	G	G	G	C	G	G	G	G	G	G	G	G	C	G	G	G	G	G	G	G	G	G	G	G	G	G	G	G	G	G
S01_1985098	G/C	1	1985098	+	NA	NA	NA	NA	NA	NA	C	C	C	C	C	C	C	C	C	G	G	G	C	G	G	G	G	G	G	G	G	C	G	G	G	G	G	G	G	G	G	G	G	G	G	G	G	G	G
S01_1985099	G/A	1	1985099	+	NA	NA	NA	NA	NA	NA	A	A	A	A	A	A	A	A	A	G	G	G	A	G	G	G	G	G	G	G	G	A	G	G	G	G	G	G	G	G	G	G	G	G	G	G	G	G	G
S01_1985102	C/A	1	1985102	+	NA	NA	NA	NA	NA	NA	A	A	A	A	A	A	A	A	A	C	C	C	A	C	C	C	C	C	C	C	C	A	C	C	C	C	C	C	C	C	C	C	C	C	C	C	C	C	C
S01_2115956	T/C	1	2115956	+	NA	NA	NA	NA	NA	NA	C	C	C	C	C	C	C	C	C	T	T	T	C	T	T	T	T	T	T	T	T	C	T	T	T	T	T	T	T	T	T	T	T	T	T	T	T	T	T
S01_2116423	G/C	1	2116423	+	NA	NA	NA	NA	NA	NA	C	C	C	C	C	C	C	C	C	G	G	G	C	G	G	G	G	G	G	G	G	C	G	G	G	G	G	G	G	G	G	G	G	G	G	G	G	G	G
S01_2154778	G/A	1	2154778	+	NA	NA	NA	NA	NA	NA	G	G	G	G	G	G	G	G	G	G	A	A	G	A	A	A	A	A	A	G	A	G	A	A	A	A	A	A	A	A	A	A	A	A	A	A	A	A	G
S01_2154858	A/G	1	2154858	+	NA	NA	NA	NA	NA	NA	A	A	A	A	A	A	A	A	A	A	G	G	A	G	G	G	G	G	G	A	G	A	G	G	G	G	G	G	G	G	G	G	G	G	G	G	G	G	A
S01_2203517	T/C	1	2203517	+	NA	NA	NA	NA	NA	NA	T	T	T	T	T	T	T	T	T	C	C	C	T	C	C	C	C	C	C	C	C	T	C	C	C	C	C	C	C	C	C	C	C	C	C	C	C	C	C
S01_2215076	T/C	1	2215076	+	NA	NA	NA	NA	NA	NA	T	T	T	T	T	T	T	T	T	C	C	C	T	C	C	C	C	C	C	C	C	T	C	C	C	C	C	C	C	C	C	C	C	C	C	T	Y	C	C
S01_2234562	A/G	1	2234562	+	NA	NA	NA	NA	NA	NA	A	A	A	A	A	A	A	A	A	G	A	G	A	G	G	G	G	G	G	G	G	A	G	G	R	A	A	G	G	G	A	G	G	G	A	A	G	G	G
S01_2234572	G/A	1	2234572	+	NA	NA	NA	NA	NA	NA	G	G	G	G	G	G	G	G	G	A	G	A	G	A	A	A	A	A	A	A	A	R	A	A	A	G	G	A	A	A	G	A	A	A	A	G	A	A	A
S01_2234583	A/G	1	2234583	+	NA	NA	NA	NA	NA	NA	A	A	A	A	A	A	A	A	A	G	A	G	A	G	G	G	G	G	G	G	G	R	G	G	G	A	A	G	G	G	A	G	G	G	G	A	G	G	G
S01_2234836	G/C	1	2234836	+	NA	NA	NA	NA	NA	NA	G	G	G	G	G	G	G	G	G	C	G	C	G	C	C	C	C	C	C	C	C	S	C	C	C	G	G	C	C	C	G	C	C	C	C	G	C	C	C
S01_2289442	G/A	1	2289442	+	NA	NA	NA	NA	NA	NA	G	G	G	G	G	G	G	G	G	G	G	G	G	G	G	G	G	G	G	G	G	G	G	G	G	G	G	G	G	G	G	G	G	G	G	G	G	G	G
S01_2289484	C/T	1	2289484	+	NA	NA	NA	NA	NA	NA	C	C	C	C	C	C	C	C	C	T	C	T	C	T	T	T	T	T	T	T	T	Y	T	T	T	C	C	T	T	T	C	T	T	T	T	C	T	T	T
S01_2305583	T/G	1	2305583	+	NA	NA	NA	NA	NA	NA	T	T	T	T	T	T	T	T	T	G	T	G	T	G	G	G	G	G	G	G	G	K	G	G	G	T	T	G	G	G	T	G	G	G	G	T	G	G	G
S01_2305676	G/A	1	2305676	+	NA	NA	NA	NA	NA	NA	G	G	G	G	G	G	G	G	G	A	G	A	G	A	A	A	A	A	A	A	A	R	A	A	A	G	G	A	A	A	G	A	A	A	A	G	A	A	A
S01_2305687	C/T	1	2305687	+	NA	NA	NA	NA	NA	NA	C	C	C	C	C	C	C	C	C	T	C	T	C	T	T	T	T	T	T	T	T	Y	T	T	T	C	C	T	T	T	C	T	T	T	T	C	T	T	T
S01_2305715	C/T	1	2305715	+	NA	NA	NA	NA	NA	NA	C	C	C	C	C	C	C	C	C	T	C	T	C	T	T	T	T	T	T	T	T	Y	T	T	T	C	C	T	T	T	C	T	T	T	T	C	T	T	T
S01_2350655	A/T	1	2350655	+	NA	NA	NA	NA	NA	NA	A	A	A	A	A	A	A	A	A	T	A	A	A	A	A	A	A	A	A	T	A	A	A	A	A	A	A	A	A	A	A	A	A	A	A	A	A	A	T
S01_2351090	A/T	1	2351090	+	NA	NA	NA	NA	NA	NA	A	A	A	A	A	A	A	A	A	T	A	A	A	A	A	A	A	A	A	T	A	A	A	A	A	A	A	A	A	A	A	A	A	A	A	A	A	A	T
S01_2395853	T/C	1	2395853	+	NA	NA	NA	NA	NA	NA	C	T	T	T	T	C	C	T	T	T	T	C	C	C	C	C	C	C	C	T	C	C	C	C	C	C	T	C	C	C	C	C	C	C	C	C	C	C	T
S01_2395967	A/C	1	2395967	+	NA	NA	NA	NA	NA	NA	A	A	A	A	A	A	A	A	A	A	C	A	A	A	A	A	A	A	A	A	A	A	A	A	A	A	C	A	A	A	A	A	A	A	A	A	A	A	A
S01_2397284	A/G	1	2397284	+	NA	NA	NA	NA	NA	NA	G	A	A	A	A	G	G	A	A	A	A	G	G	G	G	G	G	G	G	A	G	G	G	G	G	G	A	G	G	G	G	G	G	G	G	G	G	G	A
S01_2404651	C/T	1	2404651	+	NA	NA	NA	NA	NA	NA	T	C	C	C	C	T	T	C	C	C	C	T	T	T	T	T	T	T	T	C	T	T	T	T	T	T	C	T	T	T	T	T	T	T	T	T	T	T	C
S01_2408060	A/G	1	2408060	+	NA	NA	NA	NA	NA	NA	A	A	A	A	A	A	A	A	A	A	A	G	A	G	G	G	G	G	G	A	G	R	G	G	G	G	A	G	G	G	G	G	G	G	G	G	G	G	A
S01_2408111	G/A	1	2408111	+	NA	NA	NA	NA	NA	NA	G	G	G	G	G	G	G	G	G	G	G	A	G	A	A	A	A	A	A	G	A	R	A	A	A	A	G	A	A	A	A	A	A	A	A	A	A	A	G
S01_2408267	A/T	1	2408267	+	NA	NA	NA	NA	NA	NA	A	A	A	A	A	A	A	A	A	A	A	T	A	T	T	T	T	T	T	A	T	W	T	T	T	T	A	T	T	T	T	T	T	T	T	T	T	T	A
S01_2425745	T/C	1	2425745	+	NA	NA	NA	NA	NA	NA	T	T	T	T	T	T	T	T	T	T	C	C	T	C	C	C	C	C	C	T	C	Y	C	C	Y	C	C	C	C	T	C	T	T	T	T	C	T	C	T
S01_2425758	C/T	1	2425758	+	NA	NA	NA	NA	NA	NA	C	C	C	C	C	C	C	C	C	C	C	T	C	T	T	T	T	T	T	C	T	Y	T	T	Y	T	C	T	T	C	T	C	C	C	C	T	C	T	C
S01_2425780	C/T	1	2425780	+	NA	NA	NA	NA	NA	NA	C	C	C	C	C	C	C	C	C	C	C	T	C	T	T	T	T	T	T	C	T	Y	T	T	Y	T	C	T	T	C	T	C	C	C	C	T	C	T	C
S01_2425851	G/A	1	2425851	+	NA	NA	NA	NA	NA	NA	G	G	G	G	G	G	G	G	G	G	G	A	G	A	A	A	A	A	A	G	A	R	A	A	R	A	G	A	A	G	A	G	G	G	G	A	G	A	G
S01_2425857	C/T	1	2425857	+	NA	NA	NA	NA	NA	NA	C	C	C	C	C	C	C	C	C	C	C	T	C	T	T	T	T	T	T	C	T	Y	T	T	Y	T	C	T	T	C	T	C	C	C	C	T	C	T	C
S01_2425860	A/G	1	2425860	+	NA	NA	NA	NA	NA	NA	A	A	A	A	A	A	A	A	A	A	G	G	A	G	G	G	G	G	G	A	G	R	G	G	R	G	G	G	G	A	G	A	A	A	A	G	A	G	A
S01_2425973	C/A	1	2425973	+	NA	NA	NA	NA	NA	NA	C	C	C	C	C	C	C	C	C	C	C	A	C	A	A	A	A	A	A	C	A	M	A	A	M	A	C	A	A	C	A	C	C	C	C	A	C	A	C
S01_2425974	A/G	1	2425974	+	NA	NA	NA	NA	NA	NA	A	A	A	A	A	A	A	A	A	A	A	G	A	G	G	G	G	G	G	A	G	R	G	G	R	G	A	G	G	A	G	A	A	A	A	G	A	G	A
S01_2425986	C/T	1	2425986	+	NA	NA	NA	NA	NA	NA	C	C	C	C	C	C	C	C	C	C	C	T	C	T	T	T	T	T	T	C	T	Y	T	T	Y	T	C	T	T	C	T	C	C	C	C	T	C	T	C
S01_2426004	T/C	1	2426004	+	NA	NA	NA	NA	NA	NA	T	T	T	T	T	T	T	T	T	T	T	C	T	C	C	C	C	C	C	T	C	Y	C	C	Y	C	T	C	C	T	C	T	T	T	T	C	T	C	T
S01_2426019	T/C	1	2426019	+	NA	NA	NA	NA	NA	NA	T	T	T	T	T	T	T	T	T	T	T	C	T	C	C	C	C	C	C	T	C	Y	C	C	Y	C	T	C	C	T	C	T	T	T	T	C	T	C	T
S01_2444551	C/T	1	2444551	+	NA	NA	NA	NA	NA	NA	C	C	C	C	C	C	C	C	C	C	T	T	C	T	T	T	T	T	T	C	T	Y	T	T	Y	T	T	T	T	C	T	C	C	C	C	T	C	T	C
S01_2444627	A/C	1	2444627	+	NA	NA	NA	NA	NA	NA	A	A	A	A	A	A	A	A	A	A	C	C	A	C	C	C	C	C	C	A	C	M	C	C	M	C	C	C	C	A	C	A	A	A	A	C	A	C	A
S01_2444642	A/G	1	2444642	+	NA	NA	NA	NA	NA	NA	A	A	A	A	A	A	A	A	A	A	G	G	A	G	G	G	G	G	G	A	G	R	G	G	R	G	G	G	G	A	G	A	A	A	A	G	A	G	A
S01_2444644	G/T	1	2444644	+	NA	NA	NA	NA	NA	NA	G	G	G	G	G	G	G	G	G	G	T	T	G	T	T	T	T	T	T	G	T	K	T	T	K	T	T	T	T	G	T	G	G	G	G	T	G	T	G
S01_2444671	G/A	1	2444671	+	NA	NA	NA	NA	NA	NA	G	G	G	G	G	G	G	G	G	G	A	A	G	A	A	A	A	A	A	G	A	R	A	A	R	A	A	A	A	G	A	G	G	G	G	A	G	A	G
S01_2444723	A/G	1	2444723	+	NA	NA	NA	NA	NA	NA	A	A	A	A	A	A	A	A	A	A	G	G	A	G	G	G	G	G	G	A	G	R	G	G	R	G	G	G	G	A	G	A	A	A	A	G	A	G	A
S01_2444727	T/A	1	2444727	+	NA	NA	NA	NA	NA	NA	T	T	T	T	T	T	T	T	T	T	A	A	T	A	A	A	A	A	A	T	A	W	A	A	W	A	A	A	A	T	A	T	T	T	T	A	T	A	T
S01_2447562	A/G	1	2447562	+	NA	NA	NA	NA	NA	NA	A	A	A	A	A	A	A	A	A	A	G	G	A	G	G	G	G	G	G	A	G	R	G	G	R	G	G	G	G	A	G	A	A	A	A	G	A	G	A
S01_2447638	A/G	1	2447638	+	NA	NA	NA	NA	NA	NA	A	A	A	A	A	A	A	A	A	A	G	G	A	G	G	G	G	G	G	A	G	R	G	G	R	G	G	G	G	A	G	A	A	A	A	G	A	G	A
S01_2447648	A/G	1	2447648	+	NA	NA	NA	NA	NA	NA	A	A	A	A	A	A	A	A	A	A	G	G	A	G	G	G	G	G	G	A	G	R	G	G	R	G	G	G	G	A	G	A	A	A	A	G	A	G	A
S01_2447665	C/T	1	2447665	+	NA	NA	NA	NA	NA	NA	C	C	C	C	C	C	C	C	C	C	C	C	C	C	C	C	C	C	C	C	C	C	C	C	C	C	C	C	C	C	C	C	C	C	C	C	C	C	C
S01_2448264	G/A	1	2448264	+	NA	NA	NA	NA	NA	NA	G	G	G	G	G	G	G	G	G	G	G	G	G	G	A	A	G	G	G	G	A	G	A	A	G	G	G	A	R	G	G	G	G	G	G	G	G	G	G
S01_2448286	A/G	1	2448286	+	NA	NA	NA	NA	NA	NA	A	A	A	A	A	A	A	A	A	A	A	A	A	A	G	G	A	A	A	A	G	A	G	G	A	A	A	G	R	A	A	A	A	A	A	A	A	A	A
S01_2454117	G/C	1	2454117	+	NA	NA	NA	NA	NA	NA	G	G	G	G	G	G	G	G	G	C	G	G	G	G	G	G	G	G	G	C	G	G	G	G	S	G	G	G	G	C	G	C	C	C	C	G	C	G	C
S01_2454118	C/T	1	2454118	+	NA	NA	NA	NA	NA	NA	C	C	C	C	C	C	C	C	C	C	T	C	C	C	C	C	C	C	C	C	C	C	C	C	C	C	T	C	C	C	C	C	C	C	C	C	C	C	C
S01_2480232	C/G	1	2480232	+	NA	NA	NA	NA	NA	NA	C	C	C	C	C	C	C	C	C	G	C	C	C	C	C	C	C	C	C	G	C	C	C	C	S	C	C	C	C	G	C	G	G	G	G	C	G	C	G
S01_2480292	C/T	1	2480292	+	NA	NA	NA	NA	NA	NA	C	C	C	C	C	C	C	C	C	T	C	C	C	C	C	C	C	C	C	T	C	C	C	C	Y	C	C	C	C	T	C	T	T	T	T	C	T	C	T
S01_2501301	T/A	1	2501301	+	NA	NA	NA	NA	NA	NA	T	T	T	T	T	T	T	T	T	A	T	T	T	T	T	T	T	T	T	A	T	T	T	T	T	T	T	T	T	T	T	T	T	T	T	T	T	T	A
S01_2501341	T/G	1	2501341	+	NA	NA	NA	NA	NA	NA	T	T	T	T	T	T	T	T	T	G	T	T	T	T	T	T	T	T	T	G	T	T	T	T	T	T	T	T	T	T	T	T	T	T	T	T	T	T	G
S01_2501357	A/G	1	2501357	+	NA	NA	NA	NA	NA	NA	A	A	A	A	A	A	A	A	A	G	A	A	A	A	A	A	A	A	A	G	A	A	A	A	A	A	A	A	A	A	A	A	A	A	A	A	A	A	G
S01_2501362	C/A	1	2501362	+	NA	NA	NA	NA	NA	NA	C	C	C	C	C	C	C	C	C	A	C	C	C	C	C	C	C	C	C	A	C	C	C	C	C	C	C	C	C	C	C	C	C	C	C	C	C	C	A
S01_2513102	A/G	1	2513102	+	NA	NA	NA	NA	NA	NA	A	A	A	A	A	A	A	A	A	G	A	A	A	A	A	A	A	A	A	G	A	A	A	A	A	A	A	A	A	A	A	A	A	A	A	A	A	A	G
S01_2513113	C/T	1	2513113	+	NA	NA	NA	NA	NA	NA	C	C	C	C	C	C	C	C	C	T	C	C	C	C	C	C	C	C	C	T	C	C	C	C	C	C	C	C	C	C	C	C	C	C	C	C	C	C	T
S01_2513365	T/C	1	2513365	+	NA	NA	NA	NA	NA	NA	T	T	T	T	T	T	T	T	T	C	T	T	T	T	T	T	T	T	T	C	T	T	T	T	T	T	T	T	T	T	T	T	T	T	T	T	T	T	C
S01_2514546	A/C	1	2514546	+	NA	NA	NA	NA	NA	NA	A	A	A	A	A	A	A	A	A	C	A	A	A	A	A	A	A	A	A	C	A	A	A	A	A	A	A	A	A	A	A	A	A	A	A	A	A	A	C
S01_2530320	G/A	1	2530320	+	NA	NA	NA	NA	NA	NA	G	G	G	G	G	G	G	G	G	A	G	G	G	G	G	G	G	G	G	A	G	G	G	G	G	G	G	G	G	G	G	G	G	G	G	G	G	G	A
S01_2543632	G/A	1	2543632	+	NA	NA	NA	NA	NA	NA	G	G	G	G	G	G	G	G	G	A	G	G	G	G	G	G	G	G	G	A	G	G	G	G	G	G	G	G	G	G	G	G	G	G	G	G	G	G	A
S01_2543654	A/G	1	2543654	+	NA	NA	NA	NA	NA	NA	A	A	A	A	A	A	A	A	A	G	A	A	A	A	A	A	A	A	A	G	A	A	A	A	A	A	A	A	A	A	A	A	A	A	A	A	A	A	G
S01_2543896	C/G	1	2543896	+	NA	NA	NA	NA	NA	NA	C	C	C	C	C	C	C	C	C	G	C	C	C	C	C	C	C	C	C	G	C	C	C	C	C	C	C	C	C	C	C	C	C	C	C	C	C	C	G
S01_2543908	T/C	1	2543908	+	NA	NA	NA	NA	NA	NA	T	T	T	T	T	T	T	T	T	C	T	T	T	T	T	T	T	T	T	C	T	T	T	T	T	T	T	T	T	T	T	T	T	T	T	T	T	T	C
S01_2544045	G/A	1	2544045	+	NA	NA	NA	NA	NA	NA	G	G	G	G	G	G	G	G	G	A	G	G	G	G	G	G	G	G	G	A	G	G	G	G	G	G	G	G	G	G	G	G	G	G	G	G	G	G	A
S01_2544046	T/C	1	2544046	+	NA	NA	NA	NA	NA	NA	T	T	T	T	T	T	T	T	T	C	T	T	T	T	T	T	T	T	T	C	T	T	T	T	T	T	T	T	T	T	T	T	T	T	T	T	T	T	C
S01_2544066	A/T	1	2544066	+	NA	NA	NA	NA	NA	NA	A	A	A	A	A	A	A	A	A	T	A	A	A	A	A	A	A	A	A	T	A	A	A	A	A	A	A	A	A	A	A	A	A	A	A	A	A	A	T
S01_2544084	C/A	1	2544084	+	NA	NA	NA	NA	NA	NA	C	C	C	C	C	C	C	C	C	A	C	C	C	C	C	C	C	C	C	A	C	C	C	C	C	C	C	C	C	C	C	C	C	C	C	C	C	C	A
S01_2544088	G/A	1	2544088	+	NA	NA	NA	NA	NA	NA	G	G	G	G	G	G	G	G	G	A	G	G	G	G	G	G	G	G	G	A	G	G	G	G	G	G	G	G	G	G	G	G	G	G	G	G	G	G	A
S01_2544089	G/A	1	2544089	+	NA	NA	NA	NA	NA	NA	G	G	G	G	G	G	G	G	G	A	G	G	G	G	G	G	G	G	G	A	G	G	G	G	G	G	G	G	G	G	G	G	G	G	G	G	G	G	A
S01_2544091	G/A	1	2544091	+	NA	NA	NA	NA	NA	NA	G	G	G	G	G	G	G	G	G	A	G	G	G	G	G	G	G	G	G	A	G	G	G	G	G	G	G	G	G	G	G	G	G	G	G	G	G	G	A
S01_2544098	G/A	1	2544098	+	NA	NA	NA	NA	NA	NA	G	G	G	G	G	G	G	G	G	A	G	G	G	G	G	G	G	G	G	A	G	G	G	G	G	G	G	G	G	G	G	G	G	G	G	G	G	G	A
S01_2544142	G/A	1	2544142	+	NA	NA	NA	NA	NA	NA	G	G	G	G	G	G	G	G	G	A	G	G	G	G	G	G	G	G	G	A	G	G	G	G	G	G	G	G	G	G	G	G	G	G	G	G	G	G	A
S01_2544143	A/G	1	2544143	+	NA	NA	NA	NA	NA	NA	A	A	A	A	A	A	A	A	A	G	A	A	A	A	A	A	A	A	A	G	A	A	A	A	A	A	A	A	A	A	A	A	A	A	A	A	A	A	G
S01_2557550	T/G	1	2557550	+	NA	NA	NA	NA	NA	NA	T	T	T	T	T	T	T	T	T	G	T	T	T	T	T	T	T	T	T	G	T	T	T	T	T	T	T	T	T	T	T	T	T	T	T	T	T	T	G
S01_2557587	C/T	1	2557587	+	NA	NA	NA	NA	NA	NA	C	C	C	C	C	C	C	C	C	T	C	C	C	C	C	C	C	C	C	T	C	C	C	C	C	C	C	C	C	C	C	C	C	C	C	C	C	C	T
S01_2557592	G/C	1	2557592	+	NA	NA	NA	NA	NA	NA	G	G	G	G	G	G	G	G	G	C	G	G	G	G	G	G	G	G	G	C	G	G	G	G	G	G	G	G	G	G	G	G	G	G	G	G	G	G	C
S01_2565559	T/C	1	2565559	+	NA	NA	NA	NA	NA	NA	T	T	T	T	T	T	T	T	T	C	T	T	T	T	T	T	T	T	T	C	T	T	T	T	T	T	T	T	T	T	T	T	T	T	T	T	T	T	C
S01_2567033	T/A	1	2567033	+	NA	NA	NA	NA	NA	NA	T	T	T	T	T	T	T	T	T	A	T	A	T	A	A	A	A	A	A	A	A	W	A	A	W	W	T	A	A	T	T	T	T	T	T	T	T	A	A
S01_2617651	T/C	1	2617651	+	NA	NA	NA	NA	NA	NA	T	T	T	T	T	T	T	T	T	T	T	C	T	C	C	C	C	C	C	T	C	C	C	C	T	T	T	C	C	T	T	T	T	T	T	T	T	C	T
S01_2617776	G/A	1	2617776	+	NA	NA	NA	NA	NA	NA	G	G	G	G	G	G	G	G	G	G	G	A	G	A	G	G	A	A	A	A	G	A	G	G	G	G	G	G	R	G	G	G	G	G	G	G	G	A	G
S01_2644630	A/C	1	2644630	+	NA	NA	NA	NA	NA	NA	A	A	A	A	A	A	A	A	A	C	A	C	A	C	C	C	C	C	C	C	C	C	C	C	M	M	A	C	C	A	A	A	A	A	A	A	A	C	C
S01_2644759	T/A	1	2644759	+	NA	NA	NA	NA	NA	NA	T	T	T	T	T	T	T	T	T	A	T	A	T	A	A	A	A	A	A	A	A	A	A	A	W	W	T	A	A	T	T	T	T	T	T	T	T	A	A
S01_2666781	T/A	1	2666781	+	NA	NA	NA	NA	NA	NA	T	T	T	T	T	T	T	T	T	A	T	A	T	A	A	A	A	A	A	A	A	W	A	A	W	W	T	A	A	T	T	T	T	T	T	T	T	A	A
S01_2667067	A/G	1	2667067	+	NA	NA	NA	NA	NA	NA	A	A	A	A	A	A	A	A	A	G	A	G	A	G	G	G	G	G	G	G	G	G	G	G	R	R	A	G	G	A	A	A	A	A	A	A	A	G	G
S01_2707528	C/A	1	2707528	+	NA	NA	NA	NA	NA	NA	C	C	C	C	C	C	C	C	C	A	C	A	C	A	A	A	A	A	A	A	A	C	A	A	C	C	C	A	A	C	C	C	C	C	C	C	C	A	A
S01_2707557	C/T	1	2707557	+	NA	NA	NA	NA	NA	NA	C	C	C	C	C	C	C	C	C	T	C	T	C	T	T	T	T	T	T	T	T	T	T	T	C	C	C	T	T	C	C	C	C	C	C	C	C	T	T
S01_2707689	A/G	1	2707689	+	NA	NA	NA	NA	NA	NA	A	A	A	A	A	A	A	A	A	G	A	G	A	G	G	G	G	G	G	G	G	A	G	G	A	A	A	G	G	A	A	A	A	A	A	A	A	G	G
S01_2707711	T/A	1	2707711	+	NA	NA	NA	NA	NA	NA	T	T	T	T	T	T	T	T	T	A	T	A	T	A	A	A	A	A	A	A	A	T	A	A	T	T	T	A	A	T	T	T	T	T	T	T	T	A	A
S01_2727982	C/G	1	2727982	+	NA	NA	NA	NA	NA	NA	C	C	C	C	C	C	C	C	C	G	C	G	C	C	G	G	G	G	G	G	G	S	G	G	S	S	C	G	G	C	C	C	C	C	C	C	C	G	G
S01_2730852	A/G	1	2730852	+	NA	NA	NA	NA	NA	NA	A	A	A	A	A	A	A	A	A	G	A	G	A	A	G	G	G	G	G	G	G	R	G	G	R	R	A	G	G	A	A	A	A	A	A	A	A	G	G
S01_2730915	T/C	1	2730915	+	NA	NA	NA	NA	NA	NA	T	T	T	T	T	T	T	T	T	C	T	C	T	T	C	C	C	C	C	C	C	Y	C	C	Y	Y	T	C	C	T	T	T	T	T	T	T	T	C	C
S01_2731638	G/C	1	2731638	+	NA	NA	NA	NA	NA	NA	G	G	G	G	G	G	G	G	G	C	G	C	G	G	C	C	C	C	C	C	C	S	C	C	S	S	G	C	C	G	G	G	G	G	G	G	G	C	C
S01_2731829	G/A	1	2731829	+	NA	NA	NA	NA	NA	NA	G	G	G	G	G	G	G	G	G	A	G	A	G	G	A	A	A	A	A	A	A	A	A	A	R	R	G	A	A	G	G	G	G	G	G	G	G	A	A
S01_2731834	C/T	1	2731834	+	NA	NA	NA	NA	NA	NA	C	C	C	C	C	C	C	C	C	T	C	T	C	C	T	T	T	T	T	T	T	Y	T	T	Y	Y	C	T	T	C	C	C	C	C	C	C	C	T	T
S01_2809871	G/A	1	2809871	+	NA	NA	NA	NA	NA	NA	G	G	G	G	G	G	G	G	G	A	A	A	G	G	A	A	A	A	A	A	A	R	A	A	G	R	A	A	G	G	A	G	G	G	G	A	G	A	A
S01_2809958	G/A	1	2809958	+	NA	NA	NA	NA	NA	NA	G	G	G	G	G	G	G	G	G	A	A	A	G	G	A	A	A	A	A	A	A	R	A	A	G	R	A	A	G	G	A	G	G	G	G	A	G	A	A
S01_2809973	C/T	1	2809973	+	NA	NA	NA	NA	NA	NA	C	C	C	C	C	C	C	C	C	T	T	T	C	C	T	T	T	T	T	T	T	Y	T	T	C	Y	T	T	C	C	T	C	C	C	C	T	C	T	T
S01_2815400	C/T	1	2815400	+	NA	NA	NA	NA	NA	NA	C	C	C	C	C	C	C	C	C	T	T	T	C	C	T	T	T	T	T	T	T	T	T	T	Y	Y	T	T	C	C	T	C	C	C	C	T	C	T	T
S01_2841756	T/C	1	2841756	+	NA	NA	NA	NA	NA	NA	T	T	T	T	T	T	T	T	T	C	C	C	T	T	C	C	C	C	C	C	C	C	C	C	Y	Y	C	C	T	T	C	T	T	T	T	C	T	C	C
S01_2896341	A/G	1	2896341	+	NA	NA	NA	NA	NA	NA	A	A	A	A	A	A	A	A	A	G	G	G	A	A	G	G	G	G	G	G	G	G	G	G	R	R	G	G	A	A	G	A	A	A	A	G	A	G	G
S01_2898004	T/C	1	2898004	+	NA	NA	NA	NA	NA	NA	T	T	T	T	T	T	T	T	T	C	C	C	T	T	C	C	C	C	C	C	C	C	C	C	Y	Y	C	C	T	T	C	T	T	T	T	C	T	C	C
S01_2898059	G/A	1	2898059	+	NA	NA	NA	NA	NA	NA	G	G	G	G	G	G	G	G	G	A	A	A	G	G	A	A	A	A	A	A	A	A	A	A	R	R	A	A	G	G	A	G	G	G	G	A	G	A	A
S01_2898067	T/C	1	2898067	+	NA	NA	NA	NA	NA	NA	T	T	T	T	T	T	T	T	T	C	C	C	T	T	C	C	C	C	C	C	C	C	C	C	Y	Y	C	C	T	T	C	T	T	T	T	C	T	C	C
S01_2898074	A/G	1	2898074	+	NA	NA	NA	NA	NA	NA	A	A	A	A	A	A	A	A	A	G	G	G	A	A	G	G	G	G	G	G	G	G	G	G	R	R	G	G	A	A	G	A	A	A	A	G	A	G	G
S01_2912209	C/A	1	2912209	+	NA	NA	NA	NA	NA	NA	C	C	C	C	C	C	C	C	C	A	A	A	C	C	A	A	A	A	A	A	A	A	A	A	M	M	A	A	C	C	A	C	C	C	C	A	C	A	A
S01_2912214	C/T	1	2912214	+	NA	NA	NA	NA	NA	NA	C	C	C	C	C	C	C	C	C	T	T	T	C	C	T	T	T	T	T	T	T	T	T	T	Y	Y	T	T	C	C	T	C	C	C	C	T	C	T	T
S01_2912262	T/G	1	2912262	+	NA	NA	NA	NA	NA	NA	T	T	T	T	T	T	T	T	T	G	G	G	T	T	G	G	G	G	G	G	G	G	G	G	K	K	G	G	T	T	G	T	T	T	T	G	T	G	G
S01_2912332	C/T	1	2912332	+	NA	NA	NA	NA	NA	NA	C	C	C	C	C	C	C	C	C	T	T	T	C	C	T	T	T	T	T	T	T	T	T	T	Y	Y	T	T	C	C	T	C	C	C	C	T	C	T	T
S01_2912350	T/A	1	2912350	+	NA	NA	NA	NA	NA	NA	T	T	T	T	T	T	T	T	T	A	A	A	T	T	A	A	A	A	A	A	A	A	A	A	W	W	A	A	T	T	A	T	T	T	T	A	T	A	A
S01_2913757	G/A	1	2913757	+	NA	NA	NA	NA	NA	NA	G	G	G	G	G	G	G	G	G	A	G	A	G	G	A	A	A	A	A	A	A	R	A	A	R	R	G	A	G	G	A	G	G	G	G	A	G	A	A
S01_2913819	G/A	1	2913819	+	NA	NA	NA	NA	NA	NA	G	G	G	G	G	G	G	G	G	G	A	G	G	G	G	G	G	G	G	G	G	R	G	G	G	G	A	G	G	G	G	G	G	G	G	G	G	G	G
S01_2913826	G/A	1	2913826	+	NA	NA	NA	NA	NA	NA	G	G	G	G	G	G	G	G	G	A	G	A	G	G	A	A	A	A	A	A	A	R	A	A	R	R	G	A	G	G	A	G	G	G	G	A	G	A	A
S01_2913854	A/G	1	2913854	+	NA	NA	NA	NA	NA	NA	A	A	A	A	A	A	A	A	A	A	G	A	A	A	A	A	A	A	A	A	A	R	A	A	A	A	G	A	A	A	A	A	A	A	A	A	A	A	A
S01_2913896	G/A	1	2913896	+	NA	NA	NA	NA	NA	NA	G	G	G	G	G	G	G	G	G	A	A	A	G	G	A	A	A	A	A	A	A	A	A	A	R	R	A	A	G	G	A	G	G	G	G	A	G	A	A
S01_2913999	A/G	1	2913999	+	NA	NA	NA	NA	NA	NA	A	A	A	A	A	A	A	A	A	A	G	A	A	A	A	A	A	A	A	A	A	R	A	A	A	A	G	A	A	A	A	A	A	A	A	A	A	A	A
S01_2914071	T/C	1	2914071	+	NA	NA	NA	NA	NA	NA	T	T	T	T	T	T	T	T	T	T	C	T	T	T	T	T	T	T	T	T	T	Y	T	T	T	T	C	T	T	T	T	T	T	T	T	T	T	T	T
S01_2914076	T/C	1	2914076	+	NA	NA	NA	NA	NA	NA	T	T	T	T	T	T	T	T	T	T	C	T	T	T	T	T	T	T	T	T	T	Y	T	T	T	T	C	T	T	T	T	T	T	T	T	T	T	T	T
S01_2914086	G/A	1	2914086	+	NA	NA	NA	NA	NA	NA	G	G	G	G	G	G	G	G	G	A	G	A	G	G	A	A	A	A	A	A	A	R	A	A	R	R	G	A	G	G	A	G	G	G	G	A	G	A	A
S01_2914098	A/G	1	2914098	+	NA	NA	NA	NA	NA	NA	A	A	A	A	A	A	A	A	A	A	G	A	A	A	A	A	A	A	A	A	A	R	A	A	A	A	G	A	A	A	A	A	A	A	A	A	A	A	A
S01_2914424	T/C	1	2914424	+	NA	NA	NA	NA	NA	NA	T	T	T	T	T	T	T	T	T	T	C	T	T	T	T	T	T	T	T	T	T	Y	T	T	T	T	C	T	T	T	T	T	T	T	T	T	T	T	T
S01_2914425	G/A	1	2914425	+	NA	NA	NA	NA	NA	NA	G	G	G	G	G	G	G	G	G	G	A	G	G	G	G	G	G	G	G	G	G	R	G	G	G	G	A	G	G	G	G	G	G	G	G	G	G	G	G
S01_2914429	T/G	1	2914429	+	NA	NA	NA	NA	NA	NA	T	T	T	T	T	T	T	T	T	G	G	G	T	T	G	G	G	G	G	G	G	G	G	G	K	K	G	G	T	T	G	T	T	T	T	G	T	G	G
S01_2914488	G/A	1	2914488	+	NA	NA	NA	NA	NA	NA	G	G	G	G	G	G	G	G	G	G	A	G	G	G	G	G	G	G	G	G	G	R	G	G	G	G	A	G	G	G	G	G	G	G	G	G	G	G	G
S01_2914497	C/T	1	2914497	+	NA	NA	NA	NA	NA	NA	C	C	C	C	C	C	C	C	C	C	T	C	C	C	C	C	C	C	C	C	C	C	C	C	C	C	T	C	C	C	C	C	C	C	C	C	C	C	C
S01_2914507	C/T	1	2914507	+	NA	NA	NA	NA	NA	NA	C	C	C	C	C	C	C	C	C	C	T	C	C	C	C	C	C	C	C	C	C	Y	C	C	C	C	T	C	C	C	C	C	C	C	C	C	C	C	C
S01_2915244	G/A	1	2915244	+	NA	NA	NA	NA	NA	NA	G	G	G	G	G	G	G	G	G	G	A	G	G	G	G	G	G	G	G	G	G	R	G	G	G	G	A	G	G	G	G	G	G	G	G	G	G	G	G
S01_2915257	A/G	1	2915257	+	NA	NA	NA	NA	NA	NA	A	G	G	A	G	A	A	G	A	A	A	A	A	A	A	A	A	A	A	A	A	A	A	A	R	R	A	A	G	G	A	G	G	G	G	A	G	A	A
S01_2915273	G/A	1	2915273	+	NA	NA	NA	NA	NA	NA	G	G	G	G	G	G	G	G	G	G	A	G	G	G	G	G	G	G	G	G	G	R	G	G	G	G	A	G	G	G	G	G	G	G	G	G	G	G	G
S01_2915520	G/C	1	2915520	+	NA	NA	NA	NA	NA	NA	G	G	G	G	G	G	G	G	G	G	C	G	G	G	G	G	G	G	G	G	G	S	G	G	G	G	C	G	G	G	G	G	G	G	G	G	G	G	G
S01_3000132	A/G	1	3000132	+	NA	NA	NA	NA	NA	NA	G	A	A	G	A	G	G	A	G	A	G	A	G	G	A	A	A	A	A	A	A	R	A	A	A	A	G	A	A	A	A	A	A	A	A	A	A	A	A
S01_3000154	G/A	1	3000154	+	NA	NA	NA	NA	NA	NA	A	G	G	A	G	A	A	G	A	G	A	G	A	A	G	G	G	G	G	G	G	G	G	G	G	G	A	G	G	G	G	G	G	G	G	G	G	G	G
S01_3000376	C/T	1	3000376	+	NA	NA	NA	NA	NA	NA	T	C	C	T	C	T	T	C	T	C	T	C	T	T	C	C	C	C	C	C	C	C	C	C	C	C	T	C	C	C	C	C	C	C	C	C	C	C	C
S01_3000388	T/C	1	3000388	+	NA	NA	NA	NA	NA	NA	C	T	T	C	T	C	C	T	C	T	C	T	C	C	T	T	T	T	T	T	T	Y	T	T	T	T	C	T	T	T	T	T	T	T	T	T	T	T	T
S01_3000416	T/C	1	3000416	+	NA	NA	NA	NA	NA	NA	C	T	T	C	T	C	C	T	C	T	C	T	C	C	T	T	T	T	T	T	T	Y	T	T	T	T	C	T	T	T	T	T	T	T	T	T	T	T	T
S01_3006370	A/G	1	3006370	+	NA	NA	NA	NA	NA	NA	G	A	A	G	A	G	G	A	G	A	G	A	G	G	A	A	A	A	A	A	A	R	A	A	A	A	G	A	A	A	A	A	A	A	A	A	A	A	A
S01_3008581	T/A	1	3008581	+	NA	NA	NA	NA	NA	NA	A	T	T	A	T	A	A	T	A	T	A	T	A	A	T	T	T	T	T	T	T	W	T	T	T	T	A	T	T	T	T	T	T	T	T	T	T	T	T
S01_3008603	G/A	1	3008603	+	NA	NA	NA	NA	NA	NA	A	G	G	A	G	A	A	G	A	G	G	G	A	A	G	G	G	G	G	G	G	G	G	G	G	G	G	G	G	G	G	G	G	G	G	G	G	G	G
S01_3008748	A/G	1	3008748	+	NA	NA	NA	NA	NA	NA	G	A	A	G	A	G	G	A	G	A	G	A	G	G	A	A	A	A	A	A	A	R	A	A	A	A	G	A	A	A	A	A	A	A	A	A	A	A	A
S01_3052579	A/G	1	3052579	+	NA	NA	NA	NA	NA	NA	G	A	A	G	A	G	G	A	G	A	G	A	G	G	A	A	A	A	A	A	A	A	A	A	A	A	G	A	A	A	A	A	A	A	A	A	A	A	A
S01_3052612	G/A	1	3052612	+	NA	NA	NA	NA	NA	NA	G	G	G	G	G	G	G	G	G	G	G	G	G	G	G	G	G	G	G	G	G	R	G	G	G	G	G	G	G	G	G	G	G	G	G	G	G	G	G
S01_3096604	A/T	1	3096604	+	NA	NA	NA	NA	NA	NA	A	A	A	A	A	A	A	A	A	A	A	A	A	A	A	A	A	A	A	A	A	A	A	A	A	A	A	A	A	A	A	A	A	A	A	A	A	A	A
S01_3096613	G/A	1	3096613	+	NA	NA	NA	NA	NA	NA	G	G	G	G	G	G	G	G	G	G	G	G	G	G	G	G	G	G	G	G	G	G	G	G	G	G	G	G	G	G	G	G	G	G	G	G	G	G	G
S01_3096625	C/T	1	3096625	+	NA	NA	NA	NA	NA	NA	C	C	C	C	C	C	C	C	C	C	C	C	C	C	C	C	C	C	C	C	C	C	C	C	C	C	C	C	C	C	C	C	C	C	C	C	C	C	C
S01_3102581	A/G	1	3102581	+	NA	NA	NA	NA	NA	NA	G	A	A	G	A	G	G	A	G	A	G	A	G	G	A	A	A	A	A	A	A	R	A	A	A	A	G	A	A	A	A	A	A	A	A	A	A	A	A
S01_3175911	G/A	1	3175911	+	NA	NA	NA	NA	NA	NA	G	A	A	G	A	G	G	A	G	G	G	G	G	G	G	G	G	G	G	G	G	G	G	G	A	A	G	G	A	A	G	A	A	A	A	A	R	G	G
S01_3208955	T/C	1	3208955	+	NA	NA	NA	NA	NA	NA	T	T	T	T	T	T	T	T	T	C	T	T	T	T	T	T	T	T	T	C	T	T	T	T	T	T	T	T	T	T	T	T	T	T	T	T	T	T	C
S01_3225668	C/A	1	3225668	+	NA	NA	NA	NA	NA	NA	C	C	C	C	C	C	C	C	C	A	C	C	C	C	C	C	C	C	C	A	C	C	C	C	C	C	C	C	C	C	C	C	C	C	C	C	C	C	A
S01_3225686	A/G	1	3225686	+	NA	NA	NA	NA	NA	NA	A	A	A	A	A	A	A	A	A	G	A	A	A	A	A	A	A	A	A	G	A	A	A	A	A	A	A	A	A	A	A	A	A	A	A	A	A	A	G
S01_3225767	T/C	1	3225767	+	NA	NA	NA	NA	NA	NA	T	T	T	T	T	T	T	T	T	C	T	T	T	T	T	T	T	T	T	C	T	T	T	T	T	T	T	T	T	T	T	T	T	T	T	T	T	T	C
S01_3229522	G/C	1	3229522	+	NA	NA	NA	NA	NA	NA	G	G	G	G	G	G	G	G	G	C	G	G	G	G	G	G	G	G	G	C	G	G	G	G	G	G	G	G	G	G	G	G	G	G	G	G	G	G	C
S01_3281419	T/C	1	3281419	+	NA	NA	NA	NA	NA	NA	T	T	T	T	T	T	T	T	T	C	T	T	T	T	T	T	T	T	T	C	T	T	T	T	T	T	T	T	T	T	T	T	T	T	T	T	T	T	C
S01_3281645	T/G	1	3281645	+	NA	NA	NA	NA	NA	NA	T	T	T	T	T	T	T	T	T	G	T	T	T	T	T	T	T	T	T	G	T	T	T	T	T	T	T	T	T	T	T	T	T	T	T	T	T	T	G
S01_3313837	T/A	1	3313837	+	NA	NA	NA	NA	NA	NA	T	T	T	T	T	T	T	T	T	A	T	T	T	T	T	T	T	T	T	A	T	T	T	T	T	T	T	T	T	T	T	T	T	T	T	T	T	T	A
S01_3313863	G/A	1	3313863	+	NA	NA	NA	NA	NA	NA	G	G	G	G	G	G	G	G	G	A	G	G	G	G	G	G	G	G	G	A	G	G	G	G	G	G	G	G	G	G	G	G	G	G	G	G	G	G	A
S01_3314074	C/T	1	3314074	+	NA	NA	NA	NA	NA	NA	C	C	C	C	C	C	C	C	C	T	C	C	C	C	C	C	C	C	C	T	C	C	C	C	C	C	C	C	C	C	C	C	C	C	C	C	C	C	T
S01_3314147	C/T	1	3314147	+	NA	NA	NA	NA	NA	NA	C	C	C	C	C	C	C	C	C	T	C	C	C	C	C	C	C	C	C	T	C	C	C	C	C	C	C	C	C	C	C	C	C	C	C	C	C	C	T
S01_3338298	A/G	1	3338298	+	NA	NA	NA	NA	NA	NA	A	A	A	A	A	A	A	A	A	G	A	A	A	A	A	A	A	A	A	G	A	A	A	A	A	A	A	A	A	A	A	A	A	A	A	A	A	A	G
S01_3338342	A/G	1	3338342	+	NA	NA	NA	NA	NA	NA	A	A	A	A	A	A	A	A	A	G	A	A	A	A	A	A	A	A	A	G	A	A	A	A	A	A	A	A	A	A	A	A	A	A	A	A	A	A	G
S01_3338348	T/C	1	3338348	+	NA	NA	NA	NA	NA	NA	T	T	T	T	T	T	T	T	T	C	T	T	T	T	T	T	T	T	T	C	T	T	T	T	T	T	T	T	T	T	T	T	T	T	T	T	T	T	C
S01_3535709	G/A	1	3535709	+	NA	NA	NA	NA	NA	NA	A	G	G	A	G	A	G	G	A	G	G	G	G	G	G	G	G	G	G	G	G	G	G	G	G	G	G	G	G	G	G	G	G	G	G	G	G	G	G
S01_3551917	A/C	1	3551917	+	NA	NA	NA	NA	NA	NA	C	A	A	C	A	C	A	A	C	A	A	A	A	A	A	A	A	A	A	A	A	A	A	A	A	A	A	A	A	A	A	A	A	A	A	A	A	A	A
S01_3575772	G/A	1	3575772	+	NA	NA	NA	NA	NA	NA	A	G	G	A	G	A	G	G	A	G	G	G	G	G	G	G	G	G	G	G	G	G	G	G	G	G	G	G	G	G	G	G	G	G	G	G	G	G	G
S01_3575810	A/G	1	3575810	+	NA	NA	NA	NA	NA	NA	G	A	A	G	A	G	A	A	G	A	A	A	A	A	A	A	A	A	A	A	A	A	A	A	A	A	A	A	A	A	A	A	A	A	A	A	A	A	A
S01_3590216	C/T	1	3590216	+	NA	NA	NA	NA	NA	NA	T	C	C	T	C	T	C	C	T	C	C	C	C	C	C	C	C	C	C	C	C	C	C	C	C	C	C	C	C	C	C	C	C	C	C	C	C	C	C
S01_3590274	C/T	1	3590274	+	NA	NA	NA	NA	NA	NA	T	C	C	T	C	T	C	C	T	C	C	C	C	C	C	C	C	C	C	C	C	C	C	C	C	C	C	C	C	C	C	C	C	C	C	C	C	C	C
S01_3591011	T/A	1	3591011	+	NA	NA	NA	NA	NA	NA	A	T	T	A	T	A	T	T	A	T	T	T	T	T	T	T	T	T	T	T	T	T	T	T	T	T	T	T	T	T	T	T	T	T	T	T	T	T	T
S01_3637993	G/A	1	3637993	+	NA	NA	NA	NA	NA	NA	G	G	G	A	G	G	G	G	A	G	G	G	G	G	G	G	G	G	G	G	G	G	G	G	G	G	G	G	G	G	G	G	G	G	G	G	G	G	G
S01_3902692	G/A	1	3902692	+	NA	NA	NA	NA	NA	NA	G	G	G	G	G	G	G	G	G	G	G	G	G	G	G	G	G	G	G	G	G	G	G	G	G	G	G	G	G	G	G	G	G	G	G	G	G	G	G
S01_3929526	T/C	1	3929526	+	NA	NA	NA	NA	NA	NA	C	T	T	T	T	C	C	T	T	T	T	T	C	C	T	T	T	T	T	T	T	T	T	T	T	T	T	T	T	T	T	T	T	T	T	T	T	T	T
S01_3957449	T/A	1	3957449	+	NA	NA	NA	NA	NA	NA	A	T	T	A	T	A	T	T	A	T	T	T	T	T	T	T	T	T	T	T	T	T	T	T	T	T	T	T	T	T	T	T	T	T	T	T	T	T	T
S01_3957452	T/C	1	3957452	+	NA	NA	NA	NA	NA	NA	C	T	T	C	T	C	T	T	C	T	T	T	T	T	T	T	T	T	T	T	T	T	T	T	T	T	T	T	T	T	T	T	T	T	T	T	T	T	T
S01_3964321	A/T	1	3964321	+	NA	NA	NA	NA	NA	NA	T	A	A	T	A	T	T	A	T	A	A	A	T	T	A	A	A	A	A	A	A	A	A	A	A	A	A	A	A	A	A	A	A	A	A	A	A	A	A
S01_3964325	A/T	1	3964325	+	NA	NA	NA	NA	NA	NA	T	A	A	T	A	T	T	A	T	A	A	A	T	T	A	A	A	A	A	A	A	A	A	A	A	A	A	A	A	A	A	A	A	A	A	A	A	A	A
S01_3964465	G/C	1	3964465	+	NA	NA	NA	NA	NA	NA	C	G	G	C	G	C	C	G	C	G	G	G	C	C	G	G	G	G	G	G	G	G	G	G	G	G	G	G	G	G	G	G	G	G	G	G	G	G	G
S01_3964528	T/C	1	3964528	+	NA	NA	NA	NA	NA	NA	C	T	T	C	T	C	C	T	C	T	T	T	C	C	T	T	T	T	T	T	T	T	T	T	T	T	T	T	T	T	T	T	T	T	T	T	T	T	T
S01_3964551	A/C	1	3964551	+	NA	NA	NA	NA	NA	NA	C	A	A	C	A	C	C	A	C	A	A	A	C	C	A	A	A	A	A	A	A	A	A	A	A	A	A	A	A	A	A	A	A	A	A	A	A	A	A
S01_4022831	A/G	1	4022831	+	NA	NA	NA	NA	NA	NA	G	A	A	G	A	G	G	A	G	A	A	A	G	G	A	A	A	A	A	A	A	A	A	A	A	A	A	A	A	A	A	A	A	A	A	A	A	A	A
S01_4022884	T/A	1	4022884	+	NA	NA	NA	NA	NA	NA	A	T	T	A	T	A	A	T	A	T	T	T	A	A	T	T	T	T	T	T	T	T	T	T	T	T	T	T	T	T	T	T	T	T	T	T	T	T	T
S01_4022899	C/T	1	4022899	+	NA	NA	NA	NA	NA	NA	T	C	C	T	C	T	T	C	T	C	C	C	T	T	C	C	C	C	C	C	C	C	C	C	C	C	C	C	C	C	C	C	C	C	C	C	C	C	C
S01_4022920	C/T	1	4022920	+	NA	NA	NA	NA	NA	NA	T	C	C	T	C	T	T	C	T	C	C	C	T	T	C	C	C	C	C	C	C	C	C	C	C	C	C	C	C	C	C	C	C	C	C	C	C	C	C
S01_4022943	T/C	1	4022943	+	NA	NA	NA	NA	NA	NA	C	T	T	C	T	C	C	T	C	T	T	T	C	C	T	T	T	T	T	T	T	T	T	T	T	T	T	T	T	T	T	T	T	T	T	T	T	T	T
S01_4023583	T/G	1	4023583	+	NA	NA	NA	NA	NA	NA	G	T	T	G	T	G	G	T	G	T	T	T	G	G	T	T	T	T	T	T	T	T	T	T	T	T	T	T	T	T	T	T	T	T	T	T	T	T	T
S01_4023748	T/C	1	4023748	+	NA	NA	NA	NA	NA	NA	C	T	T	C	T	C	C	T	C	T	T	T	C	C	T	T	T	T	T	T	T	T	T	T	T	T	T	T	T	T	T	T	T	T	T	T	T	T	T
S01_4023925	T/G	1	4023925	+	NA	NA	NA	NA	NA	NA	G	T	T	G	T	G	G	T	G	T	T	T	G	G	T	T	T	T	T	T	T	T	T	T	T	T	T	T	T	T	T	T	T	T	T	T	T	T	T
S01_4023947	G/A	1	4023947	+	NA	NA	NA	NA	NA	NA	A	G	G	A	G	A	A	G	A	G	G	G	A	A	G	G	G	G	G	G	G	G	G	G	G	G	G	G	G	G	G	G	G	G	G	G	G	G	G
S01_4070448	C/T	1	4070448	+	NA	NA	NA	NA	NA	NA	C	T	T	C	T	C	C	T	C	T	C	C	C	C	C	C	C	C	C	T	C	C	C	C	C	T	C	C	T	T	T	T	T	T	T	T	T	C	T
S01_4070640	G/A	1	4070640	+	NA	NA	NA	NA	NA	NA	A	G	G	A	G	A	A	G	A	G	G	G	A	A	G	G	G	G	G	G	G	G	G	G	G	G	G	G	G	G	G	G	G	G	G	G	G	G	G
S01_4071385	C/T	1	4071385	+	NA	NA	NA	NA	NA	NA	T	C	C	T	C	T	T	C	T	C	C	C	T	T	C	C	C	C	C	C	C	C	C	C	C	C	C	C	C	C	C	C	C	C	C	C	C	C	C
S01_4071483	C/T	1	4071483	+	NA	NA	NA	NA	NA	NA	T	C	C	T	C	T	T	C	T	C	C	C	T	T	C	C	C	C	C	C	C	C	C	C	C	C	C	C	C	C	C	C	C	C	C	C	C	C	C
S01_4071503	A/G	1	4071503	+	NA	NA	NA	NA	NA	NA	G	A	A	G	A	G	G	A	G	A	A	A	G	G	A	A	A	A	A	A	A	A	A	A	A	A	A	A	A	A	A	A	A	A	A	A	A	A	A
S01_4071527	C/T	1	4071527	+	NA	NA	NA	NA	NA	NA	T	C	C	T	C	T	T	C	T	C	C	C	T	T	C	C	C	C	C	C	C	C	C	C	C	C	C	C	C	C	C	C	C	C	C	C	C	C	C
S01_4094382	C/G	1	4094382	+	NA	NA	NA	NA	NA	NA	C	C	C	C	C	C	C	C	C	C	G	G	C	C	G	G	G	G	G	C	G	G	G	G	G	C	G	G	C	C	C	C	C	C	C	C	C	G	C
S01_4094534	G/T	1	4094534	+	NA	NA	NA	NA	NA	NA	G	G	G	G	G	G	G	G	G	G	T	T	G	G	T	T	T	T	T	G	T	T	T	T	T	G	T	T	G	G	G	G	G	G	G	G	G	T	G
S01_4096802	C/A	1	4096802	+	NA	NA	NA	NA	NA	NA	C	A	A	C	A	C	C	A	C	A	C	C	C	C	C	C	C	C	C	A	C	C	C	C	C	A	C	C	A	A	A	A	A	A	A	A	A	C	A
S01_4096808	C/T	1	4096808	+	NA	NA	NA	NA	NA	NA	C	C	C	C	C	C	C	C	C	C	T	T	C	C	T	T	T	T	T	C	T	T	T	T	T	C	T	T	C	C	C	C	C	C	C	C	C	T	C
S01_4105931	G/A	1	4105931	+	NA	NA	NA	NA	NA	NA	G	G	G	G	G	G	G	G	G	A	G	G	G	G	G	G	G	G	G	A	G	G	G	G	G	G	G	G	G	G	G	G	G	G	G	G	G	G	A
S01_4112760	T/G	1	4112760	+	NA	NA	NA	NA	NA	NA	G	K	G	G	K	G	T	K	G	T	T	T	T	T	T	T	T	T	T	T	T	T	T	T	T	T	T	T	T	T	T	T	T	T	T	T	T	T	T
S01_4112858	C/T	1	4112858	+	NA	NA	NA	NA	NA	NA	T	C	C	T	C	T	T	C	T	C	C	C	T	Y	C	C	C	C	C	C	C	C	C	C	C	C	C	C	C	C	C	C	C	C	C	C	C	C	C
S01_4112871	T/C	1	4112871	+	NA	NA	NA	NA	NA	NA	C	T	T	C	T	C	C	T	C	T	T	T	C	Y	T	T	T	T	T	T	T	T	T	T	T	T	T	T	T	T	T	T	T	T	T	T	T	T	T
S01_4112893	A/G	1	4112893	+	NA	NA	NA	NA	NA	NA	G	A	A	G	A	G	G	A	G	A	A	A	G	R	A	A	A	A	A	A	A	A	A	A	A	A	A	A	A	A	A	A	A	A	A	A	A	A	A
S01_4112958	T/C	1	4112958	+	NA	NA	NA	NA	NA	NA	C	T	T	C	T	C	C	T	C	T	T	T	C	Y	T	T	T	T	T	T	T	T	T	T	T	T	T	T	T	T	T	T	T	T	T	T	T	T	T
S01_4112973	G/A	1	4112973	+	NA	NA	NA	NA	NA	NA	A	G	G	A	G	A	A	G	A	G	G	G	A	R	G	G	G	G	G	G	G	G	G	G	G	G	G	G	G	G	G	G	G	G	G	G	G	G	G
S01_4112995	A/G	1	4112995	+	NA	NA	NA	NA	NA	NA	G	A	A	G	A	G	G	A	G	A	A	A	G	R	A	A	A	A	A	A	A	A	A	A	A	A	A	A	A	A	A	A	A	A	A	A	A	A	A
S01_4131728	C/T	1	4131728	+	NA	NA	NA	NA	NA	NA	T	C	C	T	C	T	T	C	T	C	C	C	T	T	C	C	C	C	C	C	C	C	C	C	C	C	C	C	C	C	C	C	C	C	C	C	C	C	C
S01_4131823	C/A	1	4131823	+	NA	NA	NA	NA	NA	NA	A	C	C	A	C	A	A	C	A	C	C	C	A	A	C	C	C	C	C	C	C	C	C	C	C	C	C	C	C	C	C	C	C	C	C	C	C	C	C
S01_4131932	G/A	1	4131932	+	NA	NA	NA	NA	NA	NA	A	G	G	A	G	A	A	G	A	G	G	G	A	A	G	G	G	G	G	G	G	G	G	G	G	G	G	G	G	G	G	G	G	G	G	G	G	G	G
S01_4136798	G/A	1	4136798	+	NA	NA	NA	NA	NA	NA	A	G	G	A	G	A	A	G	A	G	G	G	A	A	G	G	G	G	G	G	G	G	G	G	G	G	G	G	G	G	G	G	G	G	G	G	G	G	G
S01_4136806	G/A	1	4136806	+	NA	NA	NA	NA	NA	NA	G	A	A	G	A	G	G	A	G	G	G	G	G	G	G	G	G	G	G	G	G	G	G	G	G	A	G	G	A	A	A	G	G	G	A	A	G	G	G
S01_4152164	G/A	1	4152164	+	NA	NA	NA	NA	NA	NA	A	G	G	A	G	A	A	G	A	G	G	G	A	A	G	G	G	G	G	G	G	G	G	G	G	G	G	G	G	G	G	G	G	G	G	G	G	G	G
S01_4158917	G/A	1	4158917	+	NA	NA	NA	NA	NA	NA	A	G	G	A	G	A	A	G	A	G	G	G	A	A	G	G	G	G	G	G	G	G	G	G	G	G	G	G	G	G	G	G	G	G	G	G	G	G	G
S01_4158928	G/C	1	4158928	+	NA	NA	NA	NA	NA	NA	C	G	G	C	G	C	C	G	C	G	G	G	C	C	G	G	G	G	G	G	G	G	G	G	G	G	G	G	G	G	G	G	G	G	G	G	G	G	G
S01_4159039	G/A	1	4159039	+	NA	NA	NA	NA	NA	NA	A	G	G	A	G	A	A	G	A	G	G	G	A	A	G	G	G	G	G	G	G	G	G	G	G	G	G	G	G	G	G	G	G	G	G	G	G	G	G
S01_4159075	T/C	1	4159075	+	NA	NA	NA	NA	NA	NA	C	T	T	C	T	C	C	T	C	T	T	T	C	C	T	T	T	T	T	T	T	T	T	T	T	T	T	T	T	T	T	T	T	T	T	T	T	T	T
S01_4205817	C/T	1	4205817	+	NA	NA	NA	NA	NA	NA	T	C	C	T	C	T	C	C	T	C	C	C	C	C	C	C	C	C	C	C	C	C	C	C	C	C	C	C	C	C	C	C	C	C	C	C	C	C	C
S01_4231014	C/T	1	4231014	+	NA	NA	NA	NA	NA	NA	T	C	C	T	C	T	C	C	T	C	C	C	C	C	C	C	C	C	C	C	C	C	C	C	C	C	C	C	C	C	C	C	C	C	C	C	C	C	C
S01_4270356	C/T	1	4270356	+	NA	NA	NA	NA	NA	NA	C	C	C	T	C	C	T	C	T	C	C	C	T	T	C	C	C	C	C	C	C	C	C	C	C	C	C	C	C	C	C	C	C	C	C	C	C	C	C
S01_4270477	C/T	1	4270477	+	NA	NA	NA	NA	NA	NA	T	C	C	T	C	T	T	C	T	C	C	C	T	T	C	C	C	C	C	C	C	C	C	C	C	C	C	C	C	C	C	C	C	C	C	C	C	C	C
S01_4285193	C/A	1	4285193	+	NA	NA	NA	NA	NA	NA	C	C	C	C	C	C	A	C	C	C	C	C	A	A	C	C	C	C	C	C	C	C	C	C	C	C	C	C	C	C	C	C	C	C	C	C	C	C	C
S01_4285238	C/T	1	4285238	+	NA	NA	NA	NA	NA	NA	C	T	T	C	T	C	C	T	C	C	T	T	C	C	T	T	T	T	T	C	T	T	T	T	Y	C	T	T	C	C	C	C	C	C	C	C	C	T	C
S01_4285285	A/G	1	4285285	+	NA	NA	NA	NA	NA	NA	G	A	A	G	A	G	G	A	G	A	A	A	G	G	A	A	A	A	A	A	A	A	A	A	A	A	A	A	A	A	A	A	A	A	A	A	A	A	A
S01_4287272	C/T	1	4287272	+	NA	NA	NA	NA	NA	NA	C	C	C	C	C	C	T	C	C	C	C	C	T	T	C	C	C	C	C	C	C	C	C	C	C	C	C	C	C	C	C	C	C	C	C	C	C	C	C
S01_4287337	A/G	1	4287337	+	NA	NA	NA	NA	NA	NA	G	A	A	G	A	G	G	A	G	A	A	A	G	G	A	A	A	A	A	A	A	A	A	A	A	A	A	A	A	A	A	A	A	A	A	A	A	A	A
S01_4287385	C/T	1	4287385	+	NA	NA	NA	NA	NA	NA	C	C	C	C	C	C	T	C	C	C	C	C	T	T	C	C	C	C	C	C	C	C	C	C	C	C	C	C	C	C	C	C	C	C	C	C	C	C	C
S01_4341900	C/T	1	4341900	+	NA	NA	NA	NA	NA	NA	C	T	T	C	T	C	C	T	C	C	T	T	C	C	T	T	T	T	T	C	T	T	T	T	Y	C	T	T	C	C	C	C	C	C	C	C	C	T	C
S01_4389125	C/T	1	4389125	+	NA	NA	NA	NA	NA	NA	C	C	C	C	C	C	C	C	C	T	C	C	C	C	C	C	C	C	C	T	C	C	C	C	C	T	C	C	T	T	T	T	T	T	T	T	T	C	T
S01_4529569	G/A	1	4529569	+	NA	NA	NA	NA	NA	NA	A	G	G	A	G	A	A	G	A	G	G	G	A	A	G	G	G	G	G	G	G	G	G	G	G	G	G	G	G	G	G	G	G	G	G	G	G	G	G
S01_4529602	G/T	1	4529602	+	NA	NA	NA	NA	NA	NA	T	G	G	T	G	T	T	G	T	G	G	G	T	T	G	G	G	G	G	G	G	G	G	G	G	G	G	G	G	G	G	G	G	G	G	G	G	G	G
S01_4529626	C/G	1	4529626	+	NA	NA	NA	NA	NA	NA	G	C	C	G	C	G	G	C	G	C	C	C	G	G	C	C	C	C	C	C	C	C	C	C	C	C	C	C	C	C	C	C	C	C	C	C	C	C	C
S01_4529705	C/T	1	4529705	+	NA	NA	NA	NA	NA	NA	T	C	C	T	C	T	T	C	T	C	C	C	T	T	C	C	C	C	C	C	C	C	C	C	C	C	C	C	C	C	C	C	C	C	C	C	C	C	C
S01_4598316	T/C	1	4598316	+	NA	NA	NA	NA	NA	NA	C	T	T	C	T	C	C	T	C	T	T	T	C	C	T	T	T	T	T	T	T	T	T	T	T	T	T	T	T	T	T	T	T	T	T	T	T	T	T
S01_4598418	C/T	1	4598418	+	NA	NA	NA	NA	NA	NA	T	C	C	T	C	T	T	C	T	C	C	C	T	T	C	C	C	C	C	C	C	C	C	C	C	C	C	C	C	C	C	C	C	C	C	C	C	C	C
S01_4598540	T/C	1	4598540	+	NA	NA	NA	NA	NA	NA	C	T	T	C	T	C	C	T	C	T	T	T	C	C	T	T	T	T	T	T	T	T	T	T	T	T	T	T	T	T	T	T	T	T	T	T	T	T	T
S01_4598587	G/T	1	4598587	+	NA	NA	NA	NA	NA	NA	T	G	G	T	G	T	T	G	T	G	G	G	T	T	G	G	G	G	G	G	G	G	G	G	G	G	G	G	G	G	G	G	G	G	G	G	G	G	G
S01_4639019	G/A	1	4639019	+	NA	NA	NA	NA	NA	NA	A	G	G	A	G	A	A	G	A	G	G	G	A	A	G	G	G	G	G	G	G	G	G	G	G	G	G	G	G	G	G	G	G	G	G	G	G	G	G
S01_4639174	G/A	1	4639174	+	NA	NA	NA	NA	NA	NA	A	G	G	A	G	A	A	G	A	G	G	G	A	A	G	G	G	G	G	G	G	G	G	G	G	G	G	G	G	G	G	G	G	G	G	G	G	G	G
S01_4680280	G/A	1	4680280	+	NA	NA	NA	NA	NA	NA	G	G	G	G	G	G	G	G	G	A	G	A	G	G	A	A	A	A	A	A	G	A	A	A	R	A	G	A	A	A	A	A	A	A	A	A	A	A	A
S01_4680467	G/A	1	4680467	+	NA	NA	NA	NA	NA	NA	A	G	G	A	G	A	G	G	A	G	G	G	G	G	G	G	G	G	G	G	G	G	G	G	G	G	G	G	G	G	G	G	G	G	G	G	G	G	G
S01_4682332	C/T	1	4682332	+	NA	NA	NA	NA	NA	NA	T	C	C	T	C	T	T	C	T	C	C	C	T	T	C	C	C	C	C	C	C	C	C	C	C	C	C	C	C	C	C	C	C	C	C	C	C	C	C
S01_4682353	T/C	1	4682353	+	NA	NA	NA	NA	NA	NA	C	T	T	C	T	C	C	T	C	T	T	T	C	C	T	T	T	T	T	T	T	T	T	T	T	T	T	T	T	T	T	T	T	T	T	T	T	T	T
S01_4690205	C/G	1	4690205	+	NA	NA	NA	NA	NA	NA	G	C	C	G	C	G	G	C	G	C	C	C	G	G	C	C	C	C	C	C	C	C	C	C	C	C	C	C	C	C	C	C	C	C	C	C	C	C	C
S01_4693456	C/T	1	4693456	+	NA	NA	NA	NA	NA	NA	T	C	C	T	C	T	T	C	T	C	C	C	T	T	C	C	C	C	C	C	C	C	C	C	C	C	C	C	C	C	C	C	C	C	C	C	C	C	C
S01_4693916	C/T	1	4693916	+	NA	NA	NA	NA	NA	NA	T	C	C	T	C	T	T	C	T	C	C	C	T	T	C	C	C	C	C	C	C	C	C	C	C	C	C	C	C	C	C	C	C	C	C	C	C	C	C
S01_4693988	G/T	1	4693988	+	NA	NA	NA	NA	NA	NA	T	G	G	T	G	T	T	G	T	G	G	G	T	T	G	G	G	G	G	G	G	G	G	G	G	G	G	G	G	G	G	G	G	G	G	G	G	G	G
S01_4704846	G/C	1	4704846	+	NA	NA	NA	NA	NA	NA	C	G	G	C	G	C	C	G	C	G	G	G	C	C	G	G	G	G	G	G	G	G	G	G	G	G	G	G	G	G	G	G	G	G	G	G	G	G	G
S01_4704920	A/G	1	4704920	+	NA	NA	NA	NA	NA	NA	G	A	A	G	A	G	G	A	G	A	A	A	G	G	A	A	A	A	A	A	A	A	A	A	A	A	A	A	A	A	A	A	A	A	A	A	A	A	A
S01_4704929	A/C	1	4704929	+	NA	NA	NA	NA	NA	NA	C	A	A	C	A	C	C	A	C	A	A	A	C	C	A	A	A	A	A	A	A	A	A	A	A	A	A	A	A	A	A	A	A	A	A	A	A	A	A
S01_4704950	C/T	1	4704950	+	NA	NA	NA	NA	NA	NA	T	C	C	T	C	T	T	C	T	C	C	C	T	T	C	C	C	C	C	C	C	C	C	C	C	C	C	C	C	C	C	C	C	C	C	C	C	C	C
S01_4704987	A/G	1	4704987	+	NA	NA	NA	NA	NA	NA	G	A	A	G	A	G	G	A	G	A	A	A	G	G	A	A	A	A	A	A	A	A	A	A	A	A	A	A	A	A	A	A	A	A	A	A	A	A	A
S01_4713426	G/A	1	4713426	+	NA	NA	NA	NA	NA	NA	G	G	G	G	G	G	G	G	G	G	G	G	G	G	G	G	G	G	G	G	G	G	G	G	G	G	G	G	G	G	G	A	A	A	G	G	R	G	G
S01_4713434	G/C	1	4713434	+	NA	NA	NA	NA	NA	NA	C	G	G	C	G	C	C	G	C	G	G	G	C	C	G	G	G	G	G	G	G	G	G	G	G	G	G	G	G	G	G	G	G	G	G	G	G	G	G
S01_4713449	C/T	1	4713449	+	NA	NA	NA	NA	NA	NA	T	C	C	T	C	T	T	C	T	C	C	C	T	T	C	C	C	C	C	C	C	C	C	C	C	C	C	C	C	C	C	C	C	C	C	C	C	C	C
S01_4722274	C/A	1	4722274	+	NA	NA	NA	NA	NA	NA	A	C	C	A	C	A	A	C	A	C	C	C	A	A	C	C	C	C	C	C	C	C	C	C	C	C	C	C	C	C	C	C	C	C	C	C	C	C	C
S01_4722366	C/T	1	4722366	+	NA	NA	NA	NA	NA	NA	T	C	C	T	C	T	T	C	T	C	C	C	T	T	C	C	C	C	C	C	C	C	C	C	C	C	C	C	C	C	C	C	C	C	C	C	C	C	C
S01_4732094	C/T	1	4732094	+	NA	NA	NA	NA	NA	NA	T	C	C	T	C	T	T	C	T	C	C	C	T	T	C	C	C	C	C	C	C	C	C	C	C	C	C	C	C	C	C	C	C	C	C	C	C	C	C
S01_4732124	G/A	1	4732124	+	NA	NA	NA	NA	NA	NA	A	G	G	A	G	A	A	G	A	G	G	G	A	A	G	G	G	G	G	G	G	G	G	G	G	G	G	G	G	G	G	G	G	G	G	G	G	G	G
S01_4732194	C/T	1	4732194	+	NA	NA	NA	NA	NA	NA	T	C	C	T	C	T	T	C	T	C	C	C	T	T	C	C	C	C	C	C	C	C	C	C	C	C	C	C	C	C	C	C	C	C	C	C	C	C	C
S01_4732298	T/C	1	4732298	+	NA	NA	NA	NA	NA	NA	C	T	T	C	T	C	C	T	C	T	T	T	C	C	T	T	T	T	T	T	T	T	T	T	T	T	T	T	T	T	T	T	T	T	T	T	T	T	T
S01_4769131	G/A	1	4769131	+	NA	NA	NA	NA	NA	NA	A	G	G	A	G	A	G	G	A	G	G	G	G	G	G	G	G	G	G	G	G	G	G	G	G	G	G	G	G	G	G	G	G	G	G	G	G	G	G
S01_4769146	A/T	1	4769146	+	NA	NA	NA	NA	NA	NA	T	A	A	T	A	T	A	A	T	A	A	A	A	A	A	A	A	A	A	A	A	A	A	A	A	A	A	A	A	A	A	A	A	A	A	A	A	A	A
S01_4769164	G/A	1	4769164	+	NA	NA	NA	NA	NA	NA	A	G	G	A	G	A	G	G	A	G	G	G	G	G	G	G	G	G	G	G	G	G	G	G	G	G	G	G	G	G	G	G	G	G	G	G	G	G	G
S01_4769184	G/A	1	4769184	+	NA	NA	NA	NA	NA	NA	A	G	G	A	G	A	G	G	A	G	G	G	G	G	G	G	G	G	G	G	G	G	G	G	G	G	G	G	G	G	G	G	G	G	G	G	G	G	G
S01_4771832	G/A	1	4771832	+	NA	NA	NA	NA	NA	NA	A	G	G	A	G	A	G	G	A	G	G	G	G	G	G	G	G	G	G	G	G	G	G	G	G	G	G	G	G	G	G	G	G	G	G	G	G	G	G
S01_4771855	A/G	1	4771855	+	NA	NA	NA	NA	NA	NA	G	A	A	G	A	G	G	A	G	A	A	A	G	G	A	A	A	A	A	A	A	A	A	A	A	A	A	A	A	A	A	A	A	A	A	A	A	A	A
S01_4778268	A/G	1	4778268	+	NA	NA	NA	NA	NA	NA	G	A	A	G	A	G	G	A	G	A	A	A	G	G	A	A	A	A	A	A	A	A	A	A	A	A	A	A	A	A	A	A	A	A	A	A	A	A	A
S01_4805170	G/A	1	4805170	+	NA	NA	NA	NA	NA	NA	A	G	G	A	G	A	A	G	A	G	G	G	A	A	G	G	G	G	G	G	G	G	G	G	G	G	G	G	G	G	G	G	G	G	G	G	G	G	G
S01_4805203	G/A	1	4805203	+	NA	NA	NA	NA	NA	NA	A	G	G	A	G	A	A	G	A	G	G	G	A	A	G	G	G	G	G	G	G	G	G	G	G	G	G	G	G	G	G	G	G	G	G	G	G	G	G
S01_4805207	T/C	1	4805207	+	NA	NA	NA	NA	NA	NA	C	T	T	C	T	C	T	T	C	T	T	T	T	T	T	T	T	T	T	T	T	T	T	T	T	T	T	T	T	T	T	T	T	T	T	T	T	T	T
S01_4811853	A/G	1	4811853	+	NA	NA	NA	NA	NA	NA	G	A	A	G	A	G	A	A	G	A	A	A	A	A	A	A	A	A	A	A	A	A	A	A	A	A	A	A	A	A	A	A	A	A	A	A	A	A	A
S01_4844853	A/G	1	4844853	+	NA	NA	NA	NA	NA	NA	G	A	A	G	A	G	G	A	G	A	A	A	G	G	A	A	A	A	A	A	A	A	A	A	A	A	A	A	A	A	A	A	A	A	A	A	A	A	A
S01_4922183	C/T	1	4922183	+	NA	NA	NA	NA	NA	NA	T	C	C	T	C	T	T	C	T	C	C	C	T	T	C	C	C	C	C	C	C	C	C	C	C	C	C	C	C	C	C	C	C	C	C	C	C	C	C
S01_4922239	C/T	1	4922239	+	NA	NA	NA	NA	NA	NA	T	C	C	T	C	T	T	C	T	C	C	C	T	T	C	C	C	C	C	C	C	C	C	C	C	C	C	C	C	C	C	C	C	C	C	C	C	C	C
S01_4926857	T/C	1	4926857	+	NA	NA	NA	NA	NA	NA	C	T	T	C	T	C	C	T	C	T	T	T	C	C	T	T	T	T	T	T	T	T	T	T	T	T	T	T	T	T	T	T	T	T	T	T	T	T	T
S01_4926873	C/T	1	4926873	+	NA	NA	NA	NA	NA	NA	T	C	C	T	C	T	T	C	T	C	C	C	T	T	C	C	C	C	C	C	C	C	C	C	C	C	C	C	C	C	C	C	C	C	C	C	C	C	C
S01_4926924	C/T	1	4926924	+	NA	NA	NA	NA	NA	NA	C	C	C	C	C	C	C	C	C	C	C	C	C	C	C	C	C	C	C	C	C	C	C	C	C	C	C	C	C	C	C	C	C	C	C	C	C	C	C
S01_4947524	T/G	1	4947524	+	NA	NA	NA	NA	NA	NA	G	T	T	G	T	G	G	T	G	T	T	T	G	G	T	T	T	T	T	T	T	T	T	T	T	T	T	T	T	T	T	T	T	T	T	T	T	T	T
S01_4947571	C/G	1	4947571	+	NA	NA	NA	NA	NA	NA	G	C	C	G	C	G	G	C	G	C	C	C	G	G	C	C	C	C	C	C	C	C	C	C	C	C	C	C	C	C	C	C	C	C	C	C	C	C	C
S01_4947588	T/C	1	4947588	+	NA	NA	NA	NA	NA	NA	C	T	T	C	T	C	C	T	C	T	T	T	C	C	T	T	T	T	T	T	T	T	T	T	T	T	T	T	T	T	T	T	T	T	T	T	T	T	T
S01_4963633	G/A	1	4963633	+	NA	NA	NA	NA	NA	NA	A	G	G	A	G	A	A	G	A	G	G	G	A	A	G	G	G	G	G	G	G	G	G	G	G	G	G	G	G	G	G	G	G	G	G	G	G	G	G
S01_4981093	A/T	1	4981093	+	NA	NA	NA	NA	NA	NA	T	A	A	T	A	T	T	A	T	A	A	A	T	T	A	A	A	A	A	A	A	A	A	A	A	A	A	A	A	A	A	A	A	A	A	A	A	A	A
S01_4981143	C/T	1	4981143	+	NA	NA	NA	NA	NA	NA	T	C	C	T	C	T	T	C	T	C	C	C	Y	Y	C	C	C	C	C	C	C	C	C	C	C	C	C	C	C	C	C	C	C	C	C	C	C	C	C
S01_4981144	A/C	1	4981144	+	NA	NA	NA	NA	NA	NA	C	A	A	C	A	C	C	A	C	A	A	A	M	M	A	A	A	A	A	A	A	A	A	A	A	A	A	A	A	A	A	A	A	A	A	A	A	A	A
S01_4981148	C/A	1	4981148	+	NA	NA	NA	NA	NA	NA	A	C	C	A	C	A	A	C	A	C	C	C	M	M	C	C	C	C	C	C	C	C	C	C	C	C	C	C	C	C	C	C	C	C	C	C	C	C	C
S01_4981162	G/A	1	4981162	+	NA	NA	NA	NA	NA	NA	A	G	G	A	G	A	A	G	A	G	G	G	R	R	G	G	G	G	G	G	G	G	G	G	G	G	G	G	G	G	G	G	G	G	G	G	G	G	G
S01_4981169	C/G	1	4981169	+	NA	NA	NA	NA	NA	NA	G	C	C	G	C	G	G	C	G	C	C	C	S	S	C	C	C	C	C	C	C	C	C	C	C	C	C	C	C	C	C	C	C	C	C	C	C	C	C
S01_4981193	T/C	1	4981193	+	NA	NA	NA	NA	NA	NA	C	T	T	C	T	C	C	T	C	T	T	T	C	C	T	T	T	T	T	T	T	T	T	T	T	T	T	T	T	T	T	T	T	T	T	T	T	T	T
S01_4981197	T/G	1	4981197	+	NA	NA	NA	NA	NA	NA	G	T	T	G	T	G	G	T	G	T	T	T	G	G	T	T	T	T	T	T	T	T	T	T	T	T	T	T	T	T	T	T	T	T	T	T	T	T	T
S01_4981198	T/C	1	4981198	+	NA	NA	NA	NA	NA	NA	C	T	T	C	T	C	C	T	C	T	T	T	C	C	T	T	T	T	T	T	T	T	T	T	T	T	T	T	T	T	T	T	T	T	T	T	T	T	T
S01_4981205	T/C	1	4981205	+	NA	NA	NA	NA	NA	NA	C	T	T	C	T	C	C	T	C	T	T	T	C	C	T	T	T	T	T	T	T	T	T	T	T	T	T	T	T	T	T	T	T	T	T	T	T	T	T
S01_4981264	A/G	1	4981264	+	NA	NA	NA	NA	NA	NA	G	A	A	G	A	G	G	A	G	A	A	A	G	G	A	A	A	A	A	A	A	A	A	A	A	A	A	A	A	A	A	A	A	A	A	A	A	A	A
S01_4981271	T/C	1	4981271	+	NA	NA	NA	NA	NA	NA	C	T	T	C	T	C	C	T	C	T	T	T	C	C	T	T	T	T	T	T	T	T	T	T	T	T	T	T	T	T	T	T	T	T	T	T	T	T	T
S01_4981279	A/G	1	4981279	+	NA	NA	NA	NA	NA	NA	G	A	A	G	A	G	G	A	G	A	A	A	G	G	A	A	A	A	A	A	A	A	A	A	A	A	A	A	A	A	A	A	A	A	A	A	A	A	A
S01_4981292	T/C	1	4981292	+	NA	NA	NA	NA	NA	NA	C	T	T	C	T	C	C	T	C	T	T	T	C	C	T	T	T	T	T	T	T	T	T	T	T	T	T	T	T	T	T	T	T	T	T	T	T	T	T
S01_4981305	C/T	1	4981305	+	NA	NA	NA	NA	NA	NA	T	C	C	T	C	T	T	C	T	C	C	C	T	T	C	C	C	C	C	C	C	C	C	C	C	C	C	C	C	C	C	C	C	C	C	C	C	C	C
S01_5038730	G/A	1	5038730	+	NA	NA	NA	NA	NA	NA	A	G	G	A	G	A	A	G	A	G	G	G	A	A	G	G	G	G	G	G	G	G	G	G	G	G	G	G	G	G	G	G	G	G	G	G	G	G	G
S01_5091182	C/T	1	5091182	+	NA	NA	NA	NA	NA	NA	T	C	C	T	C	T	T	C	T	C	C	C	T	T	C	C	C	C	C	C	C	C	C	C	C	C	C	C	C	C	C	C	C	C	C	C	C	C	C
S01_5091189	T/C	1	5091189	+	NA	NA	NA	NA	NA	NA	C	T	T	C	T	C	C	T	C	T	T	T	C	C	T	T	T	T	T	T	T	T	T	T	T	T	T	T	T	T	T	T	T	T	T	T	T	T	T
S01_5091565	C/T	1	5091565	+	NA	NA	NA	NA	NA	NA	T	C	C	T	C	T	T	C	T	C	C	C	T	T	C	C	C	C	C	C	C	C	C	C	C	C	C	C	C	C	C	C	C	C	C	C	C	C	C
S01_5091650	T/C	1	5091650	+	NA	NA	NA	NA	NA	NA	C	T	T	C	T	C	C	T	C	T	T	T	C	C	T	T	T	T	T	T	T	T	T	T	T	T	T	T	T	T	T	T	T	T	T	T	T	T	T
S01_5091676	T/C	1	5091676	+	NA	NA	NA	NA	NA	NA	C	T	T	C	T	C	C	T	C	T	T	T	C	C	T	T	T	T	T	T	T	T	T	T	T	T	T	T	T	T	T	T	T	T	T	T	T	T	T
S01_5092146	A/G	1	5092146	+	NA	NA	NA	NA	NA	NA	G	A	A	G	A	G	G	A	G	A	A	A	G	G	A	A	A	A	A	A	A	A	A	A	A	A	A	A	A	A	A	A	A	A	A	A	A	A	A
S01_5092153	A/G	1	5092153	+	NA	NA	NA	NA	NA	NA	G	A	A	G	A	G	G	A	G	A	A	A	G	G	A	A	A	A	A	A	A	A	A	A	A	A	A	A	A	A	A	A	A	A	A	A	A	A	A
S01_5092181	A/G	1	5092181	+	NA	NA	NA	NA	NA	NA	G	A	A	G	A	G	G	A	G	A	A	A	G	G	A	A	A	A	A	A	A	A	A	A	A	A	A	A	A	A	A	A	A	A	A	A	A	A	A
S01_5092197	G/C	1	5092197	+	NA	NA	NA	NA	NA	NA	C	G	G	C	G	C	C	G	C	G	G	G	C	C	G	G	G	G	G	G	G	G	G	G	G	G	G	G	G	G	G	G	G	G	G	G	G	G	G
S01_5092423	C/T	1	5092423	+	NA	NA	NA	NA	NA	NA	T	C	C	T	C	T	T	C	T	C	C	C	T	T	C	C	C	C	C	C	C	C	C	C	C	C	C	C	C	C	C	C	C	C	C	C	C	C	C
S01_5105496	C/G	1	5105496	+	NA	NA	NA	NA	NA	NA	G	C	C	G	C	G	C	C	G	C	C	C	C	C	C	C	C	C	C	C	C	C	C	C	C	C	C	C	C	C	C	C	C	C	C	C	C	C	C
S01_5105620	C/A	1	5105620	+	NA	NA	NA	NA	NA	NA	A	C	C	A	C	A	C	C	A	C	C	C	C	C	C	C	C	C	C	C	C	C	C	C	C	C	C	C	C	C	C	C	C	C	C	C	C	C	C
S01_5105628	C/T	1	5105628	+	NA	NA	NA	NA	NA	NA	T	C	C	T	C	T	C	C	T	C	C	C	C	C	C	C	C	C	C	C	C	C	C	C	C	C	C	C	C	C	C	C	C	C	C	C	C	C	C
S01_5105665	C/T	1	5105665	+	NA	NA	NA	NA	NA	NA	T	C	C	T	C	T	C	C	T	C	C	C	C	C	C	C	C	C	C	C	C	C	C	C	C	C	C	C	C	C	C	C	C	C	C	C	C	C	C
S01_5197305	T/C	1	5197305	+	NA	NA	NA	NA	NA	NA	C	T	Y	C	Y	C	C	T	C	T	T	T	C	C	T	T	T	T	T	T	T	T	T	T	T	T	T	T	T	T	T	T	T	T	T	T	T	T	T
S01_5197350	G/A	1	5197350	+	NA	NA	NA	NA	NA	NA	G	G	G	G	G	G	G	G	G	G	G	G	G	G	G	G	G	G	G	G	G	G	G	G	G	G	G	G	G	G	A	G	G	G	G	A	A	G	G
S01_5202438	A/C	1	5202438	+	NA	NA	NA	NA	NA	NA	C	A	A	C	A	C	C	A	C	A	A	A	C	C	A	A	A	A	A	A	A	A	A	A	A	A	A	A	A	A	A	A	A	A	A	A	A	A	A
S01_5202483	T/C	1	5202483	+	NA	NA	NA	NA	NA	NA	C	T	T	C	T	C	C	T	C	T	T	T	Y	Y	T	T	T	T	T	T	T	T	T	T	T	T	T	T	T	T	T	T	T	T	T	T	T	T	T
S01_5282355	C/A	1	5282355	+	NA	NA	NA	NA	NA	NA	A	C	C	A	C	A	A	C	A	C	C	C	A	A	C	C	C	C	C	C	C	C	C	C	C	C	C	C	C	C	C	C	C	C	C	C	C	C	C
S01_5282428	G/A	1	5282428	+	NA	NA	NA	NA	NA	NA	A	G	G	A	G	A	A	G	A	G	G	G	A	A	G	G	G	G	G	G	G	G	G	G	G	G	G	G	G	G	G	G	G	G	G	G	G	G	G
S01_5282447	G/A	1	5282447	+	NA	NA	NA	NA	NA	NA	A	G	G	A	G	A	G	G	A	G	G	G	G	G	G	G	G	G	G	G	G	G	G	G	G	G	G	G	G	G	G	G	G	G	G	G	G	G	G
S01_5282479	T/A	1	5282479	+	NA	NA	NA	NA	NA	NA	A	T	T	A	T	A	A	T	A	T	T	T	W	W	T	T	T	T	T	T	T	T	T	T	T	T	T	T	T	T	T	T	T	T	T	T	T	T	T
S01_5282504	G/A	1	5282504	+	NA	NA	NA	NA	NA	NA	A	G	G	A	G	A	G	G	A	G	G	G	G	G	G	G	G	G	G	G	G	G	G	G	G	G	G	G	G	G	G	G	G	G	G	G	G	G	G
S01_5282659	T/A	1	5282659	+	NA	NA	NA	NA	NA	NA	A	T	T	A	T	A	T	T	A	T	T	T	T	T	T	T	T	T	T	T	T	T	T	T	T	T	T	T	T	T	T	T	T	T	T	T	T	T	T
S01_5282687	A/G	1	5282687	+	NA	NA	NA	NA	NA	NA	G	A	A	G	A	G	A	A	G	A	A	A	A	A	A	A	A	A	A	A	A	A	A	A	A	A	A	A	A	A	A	A	A	A	A	A	A	A	A
S01_5282714	A/T	1	5282714	+	NA	NA	NA	NA	NA	NA	T	A	A	T	A	T	A	A	T	A	A	A	A	A	A	A	A	A	A	A	A	A	A	A	A	A	A	A	A	A	A	A	A	A	A	A	A	A	A
S01_5282718	A/C	1	5282718	+	NA	NA	NA	NA	NA	NA	C	A	A	C	A	C	A	A	C	A	A	A	A	A	A	A	A	A	A	A	A	A	A	A	A	A	A	A	A	A	A	A	A	A	A	A	A	A	A
S01_5282720	C/A	1	5282720	+	NA	NA	NA	NA	NA	NA	A	C	C	A	C	A	C	C	A	C	C	C	C	C	C	C	C	C	C	C	C	C	C	C	C	C	C	C	C	C	C	C	C	C	C	C	C	C	C
S01_5282833	T/C	1	5282833	+	NA	NA	NA	NA	NA	NA	C	T	T	C	T	C	T	T	C	T	T	T	T	T	T	T	T	T	T	T	T	T	T	T	T	T	T	T	T	T	T	T	T	T	T	T	T	T	T
S01_5282870	A/T	1	5282870	+	NA	NA	NA	NA	NA	NA	T	A	A	T	A	T	A	A	T	A	A	A	A	A	A	A	A	A	A	A	A	A	A	A	A	A	A	A	A	A	A	A	A	A	A	A	A	A	A
S01_5282873	G/T	1	5282873	+	NA	NA	NA	NA	NA	NA	T	G	G	T	G	T	G	G	T	G	G	G	G	G	G	G	G	G	G	G	G	G	G	G	G	G	G	G	G	G	G	G	G	G	G	G	G	G	G
S01_5282895	C/T	1	5282895	+	NA	NA	NA	NA	NA	NA	T	C	C	T	C	T	C	C	T	C	C	C	C	C	C	C	C	C	C	C	C	C	C	C	C	C	C	C	C	C	C	C	C	C	C	C	C	C	C
S01_5384972	C/T	1	5384972	+	NA	NA	NA	NA	NA	NA	T	C	C	T	C	T	C	C	T	C	C	C	C	C	C	C	C	C	C	C	C	C	C	C	C	C	C	C	C	C	C	C	C	C	C	C	C	C	C
S01_5384981	T/C	1	5384981	+	NA	NA	NA	NA	NA	NA	C	T	T	C	T	C	T	T	C	T	T	T	T	T	T	T	T	T	T	T	T	T	T	T	T	T	T	T	T	T	T	T	T	T	T	T	T	T	T
S01_5385000	A/C	1	5385000	+	NA	NA	NA	NA	NA	NA	C	A	A	C	A	C	A	A	C	A	A	A	A	A	A	A	A	A	A	A	A	A	A	A	A	A	A	A	A	A	A	A	A	A	A	A	A	A	A
S01_5385008	T/C	1	5385008	+	NA	NA	NA	NA	NA	NA	C	T	T	C	T	C	T	T	C	T	T	T	T	T	T	T	T	T	T	T	T	T	T	T	T	T	T	T	T	T	T	T	T	T	T	T	T	T	T
S01_5385011	G/A	1	5385011	+	NA	NA	NA	NA	NA	NA	A	G	G	A	G	A	G	G	A	G	G	G	G	G	G	G	G	G	G	G	G	G	G	G	G	G	G	G	G	G	G	G	G	G	G	G	G	G	G
S01_5385068	A/T	1	5385068	+	NA	NA	NA	NA	NA	NA	T	A	A	T	A	T	A	A	T	A	A	A	A	A	A	A	A	A	A	A	A	A	A	A	A	A	A	A	A	A	A	A	A	A	A	A	A	A	A
S01_5385111	T/C	1	5385111	+	NA	NA	NA	NA	NA	NA	C	T	T	C	T	C	T	T	C	T	T	T	T	T	T	T	T	T	T	T	T	T	T	T	T	T	T	T	T	T	T	T	T	T	T	T	T	T	T
S01_5385113	T/G	1	5385113	+	NA	NA	NA	NA	NA	NA	G	T	T	G	T	G	T	T	G	T	T	T	T	T	T	T	T	T	T	T	T	T	T	T	T	T	T	T	T	T	T	T	T	T	T	T	T	T	T
S01_5385165	A/G	1	5385165	+	NA	NA	NA	NA	NA	NA	G	A	A	G	A	G	A	A	G	A	A	A	A	A	A	A	A	A	A	A	A	A	A	A	A	A	A	A	A	A	A	A	A	A	A	A	A	A	A
S01_5385194	C/T	1	5385194	+	NA	NA	NA	NA	NA	NA	T	C	C	T	C	T	C	C	T	C	C	C	C	C	C	C	C	C	C	C	C	C	C	C	C	C	C	C	C	C	C	C	C	C	C	C	C	C	C
S01_5385214	T/G	1	5385214	+	NA	NA	NA	NA	NA	NA	G	T	T	G	T	G	T	T	G	T	T	T	T	T	T	T	T	T	T	T	T	T	T	T	T	T	T	T	T	T	T	T	T	T	T	T	T	T	T
S01_5385248	T/C	1	5385248	+	NA	NA	NA	NA	NA	NA	C	T	T	C	T	C	T	T	C	T	T	T	T	T	T	T	T	T	T	T	T	T	T	T	T	T	T	T	T	T	T	T	T	T	T	T	T	T	T
S01_5615636	C/T	1	5615636	+	NA	NA	NA	NA	NA	NA	T	C	C	T	C	T	Y	C	T	C	C	C	Y	Y	C	C	C	C	C	C	C	C	C	C	C	C	C	C	C	C	T	C	C	C	C	T	T	C	C
S01_5673927	G/A	1	5673927	+	NA	NA	NA	NA	NA	NA	A	G	G	A	G	A	R	G	A	G	G	G	G	G	G	G	G	G	G	G	G	G	G	G	G	G	G	G	G	G	A	G	G	G	G	A	A	G	G
S01_5676528	T/G	1	5676528	+	NA	NA	NA	NA	NA	NA	G	T	T	G	K	G	G	T	G	T	T	T	G	G	T	T	T	T	T	T	T	T	T	T	T	T	T	T	T	T	G	T	T	T	T	G	G	T	T
S01_5719306	C/T	1	5719306	+	NA	NA	NA	NA	NA	NA	C	C	C	C	C	C	C	C	C	C	C	C	C	C	C	C	C	C	C	C	C	C	C	C	C	C	C	C	C	C	T	C	C	C	C	T	T	C	C
S01_5761687	G/A	1	5761687	+	NA	NA	NA	NA	NA	NA	A	G	G	G	G	A	G	G	G	G	G	G	G	G	G	G	G	G	G	G	G	G	G	G	G	G	G	G	G	G	G	G	G	G	G	G	G	G	G
S01_5837504	T/G	1	5837504	+	NA	NA	NA	NA	NA	NA	G	T	T	G	T	G	T	T	G	G	T	T	T	T	T	T	T	T	T	G	T	T	T	T	K	T	T	T	T	T	G	T	T	T	T	G	G	T	G
S01_5947014	T/C	1	5947014	+	NA	NA	NA	NA	NA	NA	T	T	T	C	T	T	T	T	C	T	T	T	T	T	T	T	T	T	T	T	T	T	T	T	T	T	T	T	T	T	T	T	T	T	T	T	T	T	T
S01_5953606	C/T	1	5953606	+	NA	NA	NA	NA	NA	NA	C	C	C	T	C	C	T	C	T	C	C	C	T	T	C	C	C	C	C	C	C	C	C	C	C	C	C	C	C	C	C	C	C	C	C	C	C	C	C
S01_5953877	C/A	1	5953877	+	NA	NA	NA	NA	NA	NA	C	C	C	A	C	C	A	C	A	C	C	C	A	A	C	C	C	C	C	C	C	C	C	C	C	C	C	C	C	C	C	C	C	C	C	C	C	C	C
S01_5984884	C/T	1	5984884	+	NA	NA	NA	NA	NA	NA	T	C	C	C	C	T	C	C	C	C	C	C	C	C	C	C	C	C	C	C	C	C	C	C	C	C	C	C	C	C	T	C	C	C	C	T	T	C	C
S01_5985157	G/C	1	5985157	+	NA	NA	NA	NA	NA	NA	C	G	G	G	G	C	G	G	G	G	G	G	G	G	G	G	G	G	G	G	G	G	G	G	G	G	G	G	G	G	C	G	G	G	G	C	C	G	G
S01_6009317	T/C	1	6009317	+	NA	NA	NA	NA	NA	NA	C	T	T	T	T	C	T	T	T	T	T	T	T	T	T	T	T	T	T	T	T	T	T	T	T	T	T	T	T	T	C	T	T	T	T	C	C	T	T
S01_6009402	G/A	1	6009402	+	NA	NA	NA	NA	NA	NA	A	G	G	G	G	A	G	G	G	G	G	G	G	G	G	G	G	G	G	G	G	G	G	G	G	G	G	G	G	G	A	G	G	G	G	A	A	G	G
S01_6009413	G/A	1	6009413	+	NA	NA	NA	NA	NA	NA	A	G	G	G	G	A	G	G	G	G	G	G	G	G	G	G	G	G	G	G	G	G	G	G	G	G	G	G	G	G	A	G	G	G	G	A	A	G	G
S01_6009443	A/G	1	6009443	+	NA	NA	NA	NA	NA	NA	G	A	A	A	A	G	A	A	A	A	A	A	A	A	A	A	A	A	A	A	A	A	A	A	A	A	A	A	A	A	G	A	A	A	A	G	G	A	A
S01_6010195	C/T	1	6010195	+	NA	NA	NA	NA	NA	NA	T	C	C	C	C	T	C	C	C	C	C	C	C	C	C	C	C	C	C	C	C	C	C	C	C	C	C	C	C	C	T	C	C	C	C	T	T	C	C
S01_6010203	G/A	1	6010203	+	NA	NA	NA	NA	NA	NA	A	G	G	G	G	A	G	G	G	G	G	G	G	G	G	G	G	G	G	G	G	G	G	G	G	G	G	G	G	G	A	G	G	G	G	A	A	G	G
S01_6010207	C/T	1	6010207	+	NA	NA	NA	NA	NA	NA	T	C	C	C	C	T	C	C	C	C	C	C	C	C	C	C	C	C	C	C	C	C	C	C	C	C	C	C	C	C	T	C	C	C	C	T	T	C	C
S01_6010210	T/C	1	6010210	+	NA	NA	NA	NA	NA	NA	C	T	T	T	T	C	T	T	T	T	T	T	T	T	T	T	T	T	T	T	T	T	T	T	T	T	T	T	T	T	C	T	T	T	T	C	C	T	T
S01_6010255	T/A	1	6010255	+	NA	NA	NA	NA	NA	NA	A	T	T	T	T	A	T	T	T	T	T	T	T	T	T	T	T	T	T	T	T	T	T	T	T	T	T	T	T	T	A	T	T	T	T	A	A	T	T
S01_6010276	C/T	1	6010276	+	NA	NA	NA	NA	NA	NA	T	C	C	C	C	T	C	C	C	C	C	C	C	C	C	C	C	C	C	C	C	C	C	C	C	C	C	C	C	C	T	C	C	C	C	T	T	C	C
S01_6010295	A/G	1	6010295	+	NA	NA	NA	NA	NA	NA	G	A	A	A	A	G	A	A	A	A	A	A	A	A	A	A	A	A	A	A	A	A	A	A	A	A	A	A	A	A	G	A	A	A	A	G	G	A	A
S01_6010316	C/T	1	6010316	+	NA	NA	NA	NA	NA	NA	T	C	C	C	C	T	C	C	C	C	C	C	C	C	C	C	C	C	C	C	C	C	C	C	C	C	C	C	C	C	T	C	C	C	C	T	T	C	C
S01_6011048	C/T	1	6011048	+	NA	NA	NA	NA	NA	NA	T	C	C	C	C	T	C	C	C	C	C	C	C	C	C	C	C	C	C	C	C	C	C	C	C	C	C	C	C	C	T	C	C	C	C	T	T	C	C
S01_6011060	C/T	1	6011060	+	NA	NA	NA	NA	NA	NA	T	C	C	C	C	T	C	C	C	C	C	C	C	C	C	C	C	C	C	C	C	C	C	C	C	C	C	C	C	C	T	C	C	C	C	T	T	C	C
S01_6011089	C/T	1	6011089	+	NA	NA	NA	NA	NA	NA	T	C	C	C	C	T	C	C	C	C	C	C	C	C	C	C	C	C	C	C	C	C	C	C	C	C	C	C	C	C	T	C	C	C	C	T	T	C	C
S01_6011111	A/G	1	6011111	+	NA	NA	NA	NA	NA	NA	G	A	A	A	A	G	A	A	A	A	A	A	A	A	A	A	A	A	A	A	A	A	A	A	A	A	A	A	A	A	G	A	A	A	A	G	G	A	A
S01_6011125	C/T	1	6011125	+	NA	NA	NA	NA	NA	NA	T	C	C	C	C	T	C	C	C	C	C	C	C	C	C	C	C	C	C	C	C	C	C	C	C	C	C	C	C	C	T	C	C	C	C	T	T	C	C
S01_6011139	T/G	1	6011139	+	NA	NA	NA	NA	NA	NA	G	T	T	T	T	G	T	T	T	T	T	T	T	T	T	T	T	T	T	T	T	T	T	T	T	T	T	T	T	T	G	T	T	T	T	G	G	T	T
S01_6011141	G/A	1	6011141	+	NA	NA	NA	NA	NA	NA	A	G	G	G	G	A	G	G	G	G	G	G	G	G	G	G	G	G	G	G	G	G	G	G	G	G	G	G	G	G	A	G	G	G	G	A	A	G	G
S01_6011160	C/A	1	6011160	+	NA	NA	NA	NA	NA	NA	A	C	C	C	C	A	C	C	C	C	C	C	C	C	C	C	C	C	C	C	C	C	C	C	C	C	C	C	C	C	A	C	C	C	C	A	A	C	C
S01_6011164	C/T	1	6011164	+	NA	NA	NA	NA	NA	NA	T	C	C	C	C	T	C	C	C	C	C	C	C	C	C	C	C	C	C	C	C	C	C	C	C	C	C	C	C	C	T	C	C	C	C	T	T	C	C
S01_6057127	A/G	1	6057127	+	NA	NA	NA	NA	NA	NA	G	A	A	A	A	G	A	A	A	A	A	A	A	A	A	A	A	A	A	A	A	A	A	A	A	A	A	A	A	A	A	A	A	A	A	G	A	A	A
S01_6057240	A/G	1	6057240	+	NA	NA	NA	NA	NA	NA	G	A	A	A	A	G	A	A	A	A	A	A	A	A	A	A	A	A	A	A	A	A	A	A	A	A	A	A	A	A	A	A	A	A	A	G	A	A	A
S01_6066925	A/G	1	6066925	+	NA	NA	NA	NA	NA	NA	G	A	A	A	A	G	A	A	A	A	A	A	A	A	A	A	A	A	A	A	A	A	A	A	A	A	A	A	A	A	A	A	A	A	A	G	A	A	A
S01_6067044	A/T	1	6067044	+	NA	NA	NA	NA	NA	NA	T	A	A	A	A	T	A	A	A	A	A	A	A	A	A	A	A	A	A	A	A	A	A	A	A	A	A	A	A	A	A	A	A	A	A	T	A	A	A
S01_6097396	G/T	1	6097396	+	NA	NA	NA	NA	NA	NA	G	G	G	T	G	G	G	G	T	G	G	G	G	G	G	G	G	G	G	G	G	G	G	G	G	G	G	G	G	G	G	G	G	G	G	G	G	G	G
S01_6097652	G/A	1	6097652	+	NA	NA	NA	NA	NA	NA	G	G	G	G	G	G	G	G	G	G	G	G	G	G	G	G	G	G	G	G	G	G	G	G	G	G	G	G	G	G	G	G	G	G	G	A	G	G	G
S01_6097678	C/T	1	6097678	+	NA	NA	NA	NA	NA	NA	C	C	C	C	C	C	C	C	C	C	C	C	C	C	C	C	C	C	C	C	C	C	C	C	C	C	C	C	C	C	C	C	C	C	C	T	C	C	C
S01_6119277	C/T	1	6119277	+	NA	NA	NA	NA	NA	NA	C	C	C	C	C	C	C	C	C	C	C	C	C	C	C	C	C	C	C	C	C	C	C	C	C	C	C	C	C	C	C	C	C	C	C	T	C	C	C
S01_6119278	A/G	1	6119278	+	NA	NA	NA	NA	NA	NA	A	A	A	A	A	A	A	A	A	A	A	A	A	A	A	A	A	A	A	A	A	A	A	A	A	A	A	A	A	A	A	A	A	A	A	G	A	A	A
S01_6119285	A/G	1	6119285	+	NA	NA	NA	NA	NA	NA	A	A	A	A	A	A	A	A	A	A	A	A	A	A	A	A	A	A	A	A	A	A	A	A	A	A	A	A	A	A	A	A	A	A	A	G	A	A	A
S01_6119317	C/T	1	6119317	+	NA	NA	NA	NA	NA	NA	C	C	C	C	C	C	C	C	C	C	C	C	C	C	C	C	C	C	C	C	C	C	C	C	C	C	C	C	C	C	C	C	C	C	C	T	C	C	C
S01_6119319	C/G	1	6119319	+	NA	NA	NA	NA	NA	NA	C	C	C	C	C	C	C	C	C	C	C	C	C	C	C	C	C	C	C	C	C	C	C	C	C	C	C	C	C	C	C	C	C	C	C	G	C	C	C
S01_6125256	T/G	1	6125256	+	NA	NA	NA	NA	NA	NA	T	T	T	T	T	T	T	T	T	T	T	T	T	T	T	T	T	T	T	T	T	T	T	T	T	T	T	T	T	T	T	T	T	T	T	G	T	T	T
S01_6163815	A/G	1	6163815	+	NA	NA	NA	NA	NA	NA	A	A	A	G	A	A	A	A	G	A	A	A	A	A	A	A	A	A	A	A	A	A	A	A	A	A	A	A	A	A	A	A	A	A	A	A	A	A	A
S01_6164138	C/G	1	6164138	+	NA	NA	NA	NA	NA	NA	C	C	C	C	C	C	C	C	C	C	C	C	C	C	C	C	C	C	C	C	C	C	C	C	C	C	C	C	C	C	C	C	C	C	C	G	C	C	C
S01_6196105	G/A	1	6196105	+	NA	NA	NA	NA	NA	NA	G	G	G	G	G	G	G	G	G	G	G	G	G	G	G	G	G	G	G	G	G	G	G	G	G	G	G	G	G	G	G	G	G	G	G	A	G	G	G
S01_6196115	T/G	1	6196115	+	NA	NA	NA	NA	NA	NA	T	T	T	T	T	T	T	T	T	T	T	T	T	T	T	T	T	T	T	T	T	T	T	T	T	T	T	T	T	T	T	T	T	T	T	G	T	T	T
S01_6259790	C/A	1	6259790	+	NA	NA	NA	NA	NA	NA	A	C	C	C	C	A	C	C	C	C	C	C	C	C	C	C	C	C	C	C	C	C	C	C	C	C	C	C	C	C	C	C	C	C	C	C	C	C	C
S01_6283165	A/T	1	6283165	+	NA	NA	NA	NA	NA	NA	A	A	A	T	A	A	A	A	T	A	A	A	A	A	A	A	A	A	A	A	A	A	A	A	A	A	A	A	A	A	A	A	A	A	A	A	A	A	A
S01_6294056	T/C	1	6294056	+	NA	NA	NA	NA	NA	NA	C	T	T	C	T	C	C	T	C	T	T	T	C	C	T	T	T	T	T	T	T	T	T	T	T	T	T	T	T	T	T	T	T	T	T	C	C	T	T
S01_6527817	G/A	1	6527817	+	NA	NA	NA	NA	NA	NA	G	G	G	G	G	G	G	G	G	G	G	G	G	G	G	G	G	G	G	G	G	G	G	G	G	G	G	G	G	G	G	G	G	G	G	G	G	G	G
S01_6612569	C/A	1	6612569	+	NA	NA	NA	NA	NA	NA	A	C	C	A	C	A	C	C	A	C	C	C	C	C	C	C	C	C	C	C	C	C	C	C	C	C	C	C	C	C	C	C	C	C	C	C	C	C	C
S01_6618141	T/C	1	6618141	+	NA	NA	NA	NA	NA	NA	C	T	T	C	T	C	T	T	C	T	T	T	T	T	T	T	T	T	T	T	T	T	T	T	T	T	T	T	T	T	T	T	T	T	T	T	T	T	T
S01_6618346	A/G	1	6618346	+	NA	NA	NA	NA	NA	NA	G	A	A	G	A	G	A	A	G	A	A	A	A	A	A	A	A	A	A	A	A	A	A	A	A	A	A	A	A	A	A	A	A	A	A	A	A	A	A
S01_6659401	G/A	1	6659401	+	NA	NA	NA	NA	NA	NA	A	G	G	A	G	A	G	G	A	G	G	G	G	G	G	G	G	G	G	G	G	G	G	G	G	G	G	G	G	G	G	G	G	G	G	G	G	G	G
S01_6659495	G/T	1	6659495	+	NA	NA	NA	NA	NA	NA	T	G	G	T	G	T	G	G	T	G	G	G	G	G	G	G	G	G	G	G	G	G	G	G	G	G	G	G	G	G	G	G	G	G	G	G	G	G	G
S01_6660240	T/G	1	6660240	+	NA	NA	NA	NA	NA	NA	G	T	T	G	T	G	T	T	G	T	T	T	T	T	T	T	T	T	T	T	T	T	T	T	T	T	T	T	T	T	T	T	T	T	T	T	T	T	T
S01_6668288	G/A	1	6668288	+	NA	NA	NA	NA	NA	NA	A	G	G	A	G	A	G	G	A	G	G	G	G	G	G	G	G	G	G	G	G	G	G	G	G	G	G	G	G	G	G	G	G	G	G	G	G	G	G
S01_6668474	G/A	1	6668474	+	NA	NA	NA	NA	NA	NA	A	G	G	A	G	A	G	G	A	G	G	G	G	G	G	G	G	G	G	G	G	G	G	G	G	G	G	G	G	G	G	G	G	G	G	G	G	G	G
S01_6668484	A/C	1	6668484	+	NA	NA	NA	NA	NA	NA	C	A	A	C	A	C	A	A	C	A	A	A	A	A	A	A	A	A	A	A	A	A	A	A	A	A	A	A	A	A	A	A	A	A	A	A	A	A	A
S01_6676044	G/A	1	6676044	+	NA	NA	NA	NA	NA	NA	A	G	G	A	G	A	G	G	A	G	G	G	G	G	G	G	G	G	G	G	G	G	G	G	G	G	G	G	G	G	G	G	G	G	G	G	G	G	G
S01_6676370	A/G	1	6676370	+	NA	NA	NA	NA	NA	NA	G	A	A	G	A	G	A	A	G	A	A	A	A	A	A	A	A	A	A	A	A	A	A	A	A	A	A	A	A	A	A	A	A	A	A	A	A	A	A
S01_6676458	A/C	1	6676458	+	NA	NA	NA	NA	NA	NA	C	A	A	C	A	C	A	A	C	A	A	A	A	A	A	A	A	A	A	A	A	A	A	A	A	A	A	A	A	A	A	A	A	A	A	A	A	A	A
S01_6676681	C/T	1	6676681	+	NA	NA	NA	NA	NA	NA	T	C	C	T	C	T	C	C	T	C	C	C	C	C	C	C	C	C	C	C	C	C	C	C	C	C	C	C	C	C	C	C	C	C	C	C	C	C	C
S01_6676703	C/T	1	6676703	+	NA	NA	NA	NA	NA	NA	T	C	C	T	C	T	C	C	T	C	C	C	C	C	C	C	C	C	C	C	C	C	C	C	C	C	C	C	C	C	C	C	C	C	C	C	C	C	C
S01_6676852	A/G	1	6676852	+	NA	NA	NA	NA	NA	NA	G	A	A	G	A	G	A	A	G	A	A	A	A	A	A	A	A	A	A	A	A	A	A	A	A	A	A	A	A	A	A	A	A	A	A	A	A	A	A
S01_6676903	G/T	1	6676903	+	NA	NA	NA	NA	NA	NA	T	G	G	T	G	T	G	G	T	G	G	G	G	G	G	G	G	G	G	G	G	G	G	G	G	G	G	G	G	G	G	G	G	G	G	G	G	G	G
S01_6677994	T/C	1	6677994	+	NA	NA	NA	NA	NA	NA	C	T	T	C	T	C	T	T	C	T	T	T	T	T	T	T	T	T	T	T	T	T	T	T	T	T	T	T	T	T	T	T	T	T	T	T	T	T	T
S01_6679158	G/A	1	6679158	+	NA	NA	NA	NA	NA	NA	A	G	G	A	G	A	G	G	A	G	G	G	G	G	G	G	G	G	G	G	G	G	G	G	G	G	G	G	G	G	G	G	G	G	G	G	G	G	G
S01_6682877	G/C	1	6682877	+	NA	NA	NA	NA	NA	NA	G	G	G	C	G	G	G	G	C	G	G	G	G	G	G	G	G	G	G	G	G	G	G	G	G	G	G	G	G	G	G	G	G	G	G	G	G	G	G
S01_6683053	A/T	1	6683053	+	NA	NA	NA	NA	NA	NA	T	A	A	T	A	T	A	A	T	A	A	A	A	A	A	A	A	A	A	A	A	A	A	A	A	A	A	A	A	A	A	A	A	A	A	A	A	A	A
S01_6683067	C/T	1	6683067	+	NA	NA	NA	NA	NA	NA	T	C	C	T	C	T	C	C	T	C	C	C	C	C	C	C	C	C	C	C	C	C	C	C	C	C	C	C	C	C	C	C	C	C	C	C	C	C	C
S01_6688793	C/T	1	6688793	+	NA	NA	NA	NA	NA	NA	T	C	C	T	C	T	C	C	T	C	C	C	C	C	C	C	C	C	C	C	C	C	C	C	C	C	C	C	C	C	C	C	C	C	C	C	C	C	C
S01_6696567	G/A	1	6696567	+	NA	NA	NA	NA	NA	NA	A	G	G	A	G	A	G	G	A	G	G	G	G	G	G	G	G	G	G	G	G	G	G	G	G	G	G	G	G	G	G	G	G	G	G	G	G	G	G
S01_6728038	G/A	1	6728038	+	NA	NA	NA	NA	NA	NA	A	G	G	A	G	A	G	G	A	G	G	G	G	G	G	G	G	G	G	G	G	G	G	G	G	G	G	G	G	G	G	G	G	G	G	G	G	G	G
S01_6795207	T/A	1	6795207	+	NA	NA	NA	NA	NA	NA	A	T	T	A	T	A	T	T	A	T	T	T	T	T	T	T	T	T	T	T	T	T	T	T	T	T	T	T	T	T	T	T	T	T	T	T	T	T	T
S01_6795352	C/A	1	6795352	+	NA	NA	NA	NA	NA	NA	A	C	C	A	C	A	C	C	A	C	C	C	C	C	C	C	C	C	C	C	C	C	C	C	C	C	C	C	C	C	C	C	C	C	C	C	C	C	C
S01_6795364	A/G	1	6795364	+	NA	NA	NA	NA	NA	NA	G	A	A	G	A	G	A	A	G	A	A	A	A	A	A	A	A	A	A	A	A	A	A	A	A	A	A	A	A	A	A	A	A	A	A	A	A	A	A
S01_6807588	A/C	1	6807588	+	NA	NA	NA	NA	NA	NA	C	A	A	C	A	C	A	A	C	A	A	A	A	A	A	A	A	A	A	A	A	A	A	A	A	A	A	A	A	A	A	A	A	A	A	A	A	A	A
S01_6807628	T/C	1	6807628	+	NA	NA	NA	NA	NA	NA	C	T	T	C	T	C	T	T	C	T	T	T	T	T	T	T	T	T	T	T	T	T	T	T	T	T	T	T	T	T	T	T	T	T	T	T	T	T	T
S01_6935098	C/T	1	6935098	+	NA	NA	NA	NA	NA	NA	T	C	C	T	C	T	C	C	T	C	C	C	C	C	C	C	C	C	C	C	C	C	C	C	C	C	C	C	C	C	C	C	C	C	C	C	C	C	C
S01_6935100	C/T	1	6935100	+	NA	NA	NA	NA	NA	NA	T	C	C	T	C	T	C	C	T	C	C	C	C	C	C	C	C	C	C	C	C	C	C	C	C	C	C	C	C	C	C	C	C	C	C	C	C	C	C
S01_6935123	A/G	1	6935123	+	NA	NA	NA	NA	NA	NA	G	A	A	G	A	G	A	A	G	A	A	A	A	A	A	A	A	A	A	A	A	A	A	A	A	A	A	A	A	A	A	A	A	A	A	A	A	A	A
S01_6935136	A/T	1	6935136	+	NA	NA	NA	NA	NA	NA	T	A	A	T	A	T	A	A	T	A	A	A	A	A	A	A	A	A	A	A	A	A	A	A	A	A	A	A	A	A	A	A	A	A	A	A	A	A	A
S01_6935153	T/C	1	6935153	+	NA	NA	NA	NA	NA	NA	C	T	T	C	T	C	T	T	C	T	T	T	T	T	T	T	T	T	T	T	T	T	T	T	T	T	T	T	T	T	T	T	T	T	T	T	T	T	T
S01_6935154	G/A	1	6935154	+	NA	NA	NA	NA	NA	NA	A	G	G	A	G	A	G	G	A	G	G	G	G	G	G	G	G	G	G	G	G	G	G	G	G	G	G	G	G	G	G	G	G	G	G	G	G	G	G
S01_6935159	T/C	1	6935159	+	NA	NA	NA	NA	NA	NA	C	T	T	C	T	C	T	T	C	T	T	T	T	T	T	T	T	T	T	T	T	T	T	T	T	T	T	T	T	T	T	T	T	T	T	T	T	T	T
S01_6935177	C/A	1	6935177	+	NA	NA	NA	NA	NA	NA	A	C	C	A	C	A	C	C	A	C	C	C	C	C	C	C	C	C	C	C	C	C	C	C	C	C	C	C	C	C	C	C	C	C	C	C	C	C	C
S01_6955207	T/C	1	6955207	+	NA	NA	NA	NA	NA	NA	C	T	T	C	T	C	T	T	C	T	T	T	T	T	T	T	T	T	T	T	T	T	T	T	T	T	T	T	T	T	T	T	T	T	T	T	T	T	T
S01_6955217	C/T	1	6955217	+	NA	NA	NA	NA	NA	NA	T	C	C	T	C	T	C	C	T	C	C	C	C	C	C	C	C	C	C	C	C	C	C	C	C	C	C	C	C	C	C	C	C	C	C	C	C	C	C
S01_6991654	C/T	1	6991654	+	NA	NA	NA	NA	NA	NA	T	C	C	T	C	T	C	C	T	C	C	C	C	C	C	C	C	C	C	C	C	C	C	C	C	C	C	C	C	C	C	C	C	C	C	C	C	C	C
S01_6991712	A/C	1	6991712	+	NA	NA	NA	NA	NA	NA	C	A	A	C	A	C	A	A	C	A	A	A	A	A	A	A	A	A	A	A	A	A	A	A	A	A	A	A	A	A	A	A	A	A	A	A	A	A	A
S01_6991768	C/T	1	6991768	+	NA	NA	NA	NA	NA	NA	C	C	C	C	C	C	C	C	C	C	C	C	C	C	C	C	C	C	C	T	C	C	C	C	C	C	C	C	C	C	C	C	C	C	C	T	T	C	T
S01_7019121	C/T	1	7019121	+	NA	NA	NA	NA	NA	NA	T	C	C	T	C	T	C	C	T	C	C	C	C	C	C	C	C	C	C	C	C	C	C	C	C	C	C	C	C	C	C	C	C	C	C	C	C	C	C
S01_7019142	T/C	1	7019142	+	NA	NA	NA	NA	NA	NA	C	T	T	C	T	C	T	T	C	T	T	T	T	T	T	T	T	T	T	T	T	T	T	T	T	T	T	T	T	T	T	T	T	T	T	T	T	T	T
S01_7019172	C/T	1	7019172	+	NA	NA	NA	NA	NA	NA	T	C	C	T	C	T	C	C	T	C	C	C	C	C	C	C	C	C	C	C	C	C	C	C	C	C	C	C	C	C	C	C	C	C	C	C	C	C	C
S01_7019208	C/T	1	7019208	+	NA	NA	NA	NA	NA	NA	T	C	C	T	C	T	C	C	T	C	C	C	C	C	C	C	C	C	C	C	C	C	C	C	C	C	C	C	C	C	C	C	C	C	C	C	C	C	C
S01_7019245	A/C	1	7019245	+	NA	NA	NA	NA	NA	NA	C	A	A	C	A	C	A	A	C	A	A	A	A	A	A	A	A	A	A	A	A	A	A	A	A	A	A	A	A	A	A	A	A	A	A	A	A	A	A
S01_7019250	T/C	1	7019250	+	NA	NA	NA	NA	NA	NA	C	T	T	C	T	C	T	T	C	T	T	T	T	T	T	T	T	T	T	T	T	T	T	T	T	T	T	T	T	T	T	T	T	T	T	T	T	T	T
S01_7083124	C/T	1	7083124	+	NA	NA	NA	NA	NA	NA	C	C	C	T	C	C	C	C	T	C	C	C	C	C	C	C	C	C	C	C	C	C	C	C	C	C	C	C	C	C	C	C	C	C	C	C	C	C	C
S01_7083183	A/G	1	7083183	+	NA	NA	NA	NA	NA	NA	G	A	A	G	A	G	A	A	G	A	A	A	A	A	A	A	A	A	A	A	A	A	A	A	A	A	A	A	A	A	A	A	A	A	A	A	A	A	A
S01_7083701	T/A	1	7083701	+	NA	NA	NA	NA	NA	NA	A	T	T	A	T	A	T	T	A	T	T	T	T	T	T	T	T	T	T	T	T	T	T	T	T	T	T	T	T	T	T	T	T	T	T	T	T	T	T
S01_7100715	G/A	1	7100715	+	NA	NA	NA	NA	NA	NA	A	G	G	A	G	A	G	G	A	G	G	G	G	G	G	G	G	G	G	G	G	G	G	G	G	G	G	G	G	G	G	G	G	G	G	G	G	G	G
S01_7101109	C/G	1	7101109	+	NA	NA	NA	NA	NA	NA	C	C	C	C	C	C	C	C	C	C	C	C	C	C	C	C	C	C	C	G	C	C	C	C	C	C	C	C	C	C	C	C	C	C	C	G	G	C	G
S01_7101119	T/C	1	7101119	+	NA	NA	NA	NA	NA	NA	T	T	T	T	T	T	T	T	T	T	T	T	T	T	T	T	T	T	T	C	T	T	T	T	T	T	T	T	T	T	T	T	T	T	T	C	C	T	C
S01_7101387	G/A	1	7101387	+	NA	NA	NA	NA	NA	NA	A	G	G	A	G	A	G	G	A	G	G	G	G	G	G	G	G	G	G	G	G	G	G	G	G	G	G	G	G	G	G	G	G	G	G	G	G	G	G
S01_7114714	A/G	1	7114714	+	NA	NA	NA	NA	NA	NA	G	A	A	G	A	G	A	A	G	A	A	A	A	A	A	A	A	A	A	G	A	A	A	A	A	A	A	A	A	A	A	A	A	A	A	G	G	A	G
S01_7125860	T/A	1	7125860	+	NA	NA	NA	NA	NA	NA	A	T	T	A	T	A	T	T	A	T	T	T	T	T	T	T	T	T	T	A	T	T	T	T	T	T	T	T	T	T	T	T	T	T	T	A	A	T	A
S01_7125906	G/A	1	7125906	+	NA	NA	NA	NA	NA	NA	A	G	G	A	G	A	G	G	A	G	G	G	G	G	G	G	G	G	G	A	G	G	G	G	G	G	G	G	G	G	G	G	G	G	G	A	A	G	A
S01_7126227	C/T	1	7126227	+	NA	NA	NA	NA	NA	NA	T	C	C	T	C	T	C	C	T	C	C	C	C	C	C	C	C	C	C	T	C	C	C	C	C	C	C	C	C	C	C	C	C	C	C	T	T	C	T
S01_7143327	T/C	1	7143327	+	NA	NA	NA	NA	NA	NA	C	T	T	C	T	C	T	T	C	T	T	T	T	T	T	T	T	T	T	C	T	T	T	T	T	T	T	T	T	T	T	T	T	T	T	C	C	T	C
S01_7143492	A/T	1	7143492	+	NA	NA	NA	NA	NA	NA	T	A	A	T	A	T	A	A	T	A	A	A	A	A	A	A	A	A	A	T	A	A	A	A	A	A	A	A	A	A	A	A	A	A	A	T	T	A	T
S01_7143591	T/C	1	7143591	+	NA	NA	NA	NA	NA	NA	C	T	T	C	T	C	T	T	C	T	T	T	T	T	T	T	T	T	T	C	T	T	T	T	T	T	T	T	T	T	T	T	T	T	T	C	C	T	C
S01_7153896	A/G	1	7153896	+	NA	NA	NA	NA	NA	NA	A	A	A	A	A	A	A	A	A	A	A	A	A	A	A	A	A	A	A	G	A	A	A	A	A	A	A	A	A	A	A	A	A	A	A	G	G	A	G
S01_7153898	C/T	1	7153898	+	NA	NA	NA	NA	NA	NA	C	C	C	C	C	C	C	C	C	C	C	C	C	C	C	C	C	C	C	T	C	C	C	C	C	C	C	C	C	C	C	C	C	C	C	T	T	C	T
S01_7153966	G/A	1	7153966	+	NA	NA	NA	NA	NA	NA	G	G	G	G	G	G	G	G	G	G	G	G	G	G	G	G	G	G	G	A	G	G	G	G	G	G	G	G	G	G	G	G	G	G	G	A	A	G	A
S01_7153984	C/T	1	7153984	+	NA	NA	NA	NA	NA	NA	C	C	C	C	C	C	C	C	C	C	C	C	C	C	C	C	C	C	C	T	C	C	C	C	C	C	C	C	C	C	C	C	C	C	C	T	T	C	T
S01_7154015	C/T	1	7154015	+	NA	NA	NA	NA	NA	NA	C	C	C	C	C	C	C	C	C	C	C	C	C	C	C	C	C	C	C	T	C	C	C	C	C	C	C	C	C	C	C	C	C	C	C	T	T	C	T
S01_7154050	T/C	1	7154050	+	NA	NA	NA	NA	NA	NA	C	T	T	C	T	C	T	T	C	T	T	T	T	T	T	T	T	T	T	T	T	T	T	T	T	T	T	T	T	T	T	T	T	T	T	T	T	T	T
S01_7178186	C/T	1	7178186	+	NA	NA	NA	NA	NA	NA	T	C	C	T	C	T	T	C	T	C	C	C	C	C	C	C	C	C	C	T	C	C	C	C	C	C	C	C	C	C	C	C	C	C	C	T	T	C	T
S01_7178234	C/T	1	7178234	+	NA	NA	NA	NA	NA	NA	T	C	C	T	C	T	T	C	T	C	C	C	C	C	C	C	C	C	C	C	C	C	C	C	C	C	C	C	C	C	C	C	C	C	C	C	C	C	C
S01_7178274	G/A	1	7178274	+	NA	NA	NA	NA	NA	NA	G	G	G	G	G	G	G	G	G	G	G	G	G	G	G	G	G	G	G	A	G	G	G	G	G	G	G	G	G	G	G	G	G	G	G	A	A	G	A
S01_7178290	C/T	1	7178290	+	NA	NA	NA	NA	NA	NA	C	C	C	C	C	C	C	C	C	C	C	C	C	C	C	C	C	C	C	T	C	C	C	C	C	C	C	C	C	C	C	C	C	C	C	T	T	C	T
S01_7178309	G/A	1	7178309	+	NA	NA	NA	NA	NA	NA	G	G	G	G	G	G	G	G	G	G	G	G	G	G	G	G	G	G	G	A	G	G	G	G	G	G	G	G	G	G	G	G	G	G	G	A	A	G	A
S01_7178349	C/T	1	7178349	+	NA	NA	NA	NA	NA	NA	C	C	C	C	C	C	C	C	C	C	C	C	C	C	C	C	C	C	C	T	C	C	C	C	C	C	C	C	C	C	C	C	C	C	C	T	T	C	T
S01_7184594	A/G	1	7184594	+	NA	NA	NA	NA	NA	NA	A	A	A	A	A	A	A	A	A	A	A	A	A	A	A	A	A	A	A	G	A	A	A	A	A	A	A	A	A	A	A	A	A	A	A	G	G	A	G
S01_7200533	A/T	1	7200533	+	NA	NA	NA	NA	NA	NA	T	A	A	T	A	T	T	A	T	A	A	A	A	A	A	A	A	A	A	T	A	A	A	A	A	A	A	A	A	A	A	A	A	A	A	T	T	A	T
S01_7200556	C/T	1	7200556	+	NA	NA	NA	NA	NA	NA	T	C	C	T	C	T	T	C	T	C	C	C	C	C	C	C	C	C	C	C	C	C	C	C	C	C	C	C	C	C	C	C	C	C	C	C	C	C	C
S01_7200641	C/T	1	7200641	+	NA	NA	NA	NA	NA	NA	T	C	C	T	C	T	T	C	T	C	C	C	C	C	C	C	C	C	C	C	C	C	C	C	C	C	C	C	C	C	C	C	C	C	C	C	C	C	C
S01_7214973	T/C	1	7214973	+	NA	NA	NA	NA	NA	NA	C	T	T	C	T	C	C	T	C	T	T	T	T	T	T	T	T	T	T	T	T	T	T	T	T	T	T	T	T	T	T	T	T	T	T	T	T	T	T
S01_7215023	C/G	1	7215023	+	NA	NA	NA	NA	NA	NA	G	C	C	G	C	G	G	C	G	C	C	C	C	C	C	C	C	C	C	C	C	C	C	C	C	C	C	C	C	C	C	C	C	C	C	C	C	C	C
S01_7355877	G/A	1	7355877	+	NA	NA	NA	NA	NA	NA	A	G	G	G	G	A	A	G	G	G	G	G	G	G	G	G	G	G	G	G	G	G	G	G	G	G	G	G	G	G	G	G	G	G	G	G	G	G	G
S01_7355927	T/C	1	7355927	+	NA	NA	NA	NA	NA	NA	C	T	T	C	T	C	C	T	C	T	T	T	T	T	T	T	T	T	T	T	T	T	T	T	T	T	T	T	T	T	T	T	T	T	T	T	T	T	T
S01_7418945	G/C	1	7418945	+	NA	NA	NA	NA	NA	NA	G	G	G	G	G	G	G	G	G	G	G	G	G	G	G	G	G	G	G	C	G	G	G	G	G	G	G	G	G	G	G	G	G	G	G	C	G	G	C
S01_7451518	C/T	1	7451518	+	NA	NA	NA	NA	NA	NA	T	C	C	C	C	T	T	C	C	C	C	C	C	C	C	C	C	C	C	C	C	C	C	C	C	C	C	C	C	C	C	C	C	C	C	C	C	C	C
S01_7666019	G/T	1	7666019	+	NA	NA	NA	NA	NA	NA	T	G	G	T	G	T	T	G	T	G	G	G	G	G	G	G	G	G	G	T	G	G	G	G	G	G	G	G	G	G	G	T	T	T	G	T	G	G	T
S01_7720647	C/T	1	7720647	+	NA	NA	NA	NA	NA	NA	C	C	C	T	C	C	C	C	T	C	C	C	C	C	C	C	C	C	C	T	C	C	C	C	C	C	C	C	C	C	C	T	T	T	C	T	C	C	T
S01_7720693	C/T	1	7720693	+	NA	NA	NA	NA	NA	NA	T	C	C	C	C	T	T	C	C	C	C	C	C	C	C	C	C	C	C	C	C	C	C	C	C	C	C	C	C	C	C	C	C	C	C	C	C	C	C
S01_7853021	G/A	1	7853021	+	NA	NA	NA	NA	NA	NA	G	G	G	A	G	G	G	G	A	G	G	G	G	G	G	G	G	G	G	G	G	G	G	G	G	G	G	G	G	G	G	G	G	G	G	A	G	G	G
S01_8182154	G/C	1	8182154	+	NA	NA	NA	NA	NA	NA	C	G	G	G	G	C	C	G	G	G	G	G	G	G	G	G	G	G	G	G	G	G	G	G	G	G	G	G	G	G	G	G	G	G	G	G	G	G	G
S01_8267881	A/G	1	8267881	+	NA	NA	NA	NA	NA	NA	G	A	A	A	A	G	G	A	A	A	A	A	A	A	A	A	A	A	A	A	A	A	A	A	A	A	A	A	A	A	A	A	A	A	A	A	A	A	A
S01_8359704	C/T	1	8359704	+	NA	NA	NA	NA	NA	NA	T	C	C	C	C	T	T	C	C	C	C	C	C	C	C	C	C	C	C	C	C	C	C	C	C	C	C	C	C	C	C	C	C	C	C	C	C	C	C
S01_8435700	A/C	1	8435700	+	NA	NA	NA	NA	NA	NA	C	A	A	A	A	C	C	A	A	A	A	A	A	A	A	A	A	A	A	A	A	A	A	A	A	A	A	A	A	A	A	A	A	A	A	A	A	A	A
S01_8496748	A/G	1	8496748	+	NA	NA	NA	NA	NA	NA	G	A	A	A	A	G	G	A	A	A	A	A	A	A	A	A	A	A	A	A	A	A	A	A	A	A	A	A	A	A	A	A	A	A	A	A	A	A	A
S01_8496751	T/C	1	8496751	+	NA	NA	NA	NA	NA	NA	C	T	T	T	T	C	C	T	T	T	T	T	T	T	T	T	T	T	T	T	T	T	T	T	T	T	T	T	T	T	T	T	T	T	T	T	T	T	T
S01_8496783	G/T	1	8496783	+	NA	NA	NA	NA	NA	NA	T	G	G	G	G	T	T	G	G	G	G	G	G	G	G	G	G	G	G	G	G	G	G	G	G	G	G	G	G	G	G	G	G	G	G	G	G	G	G
S01_8496790	T/C	1	8496790	+	NA	NA	NA	NA	NA	NA	C	T	T	T	T	C	C	T	T	T	T	T	T	T	T	T	T	T	T	T	T	T	T	T	T	T	T	T	T	T	T	T	T	T	T	T	T	T	T
S01_8496791	A/T	1	8496791	+	NA	NA	NA	NA	NA	NA	T	A	A	A	A	T	T	A	A	A	A	A	A	A	A	A	A	A	A	A	A	A	A	A	A	A	A	A	A	A	A	A	A	A	A	A	A	A	A
S01_8496807	C/T	1	8496807	+	NA	NA	NA	NA	NA	NA	T	C	C	C	C	T	T	C	C	C	C	C	C	C	C	C	C	C	C	C	C	C	C	C	C	C	C	C	C	C	C	C	C	C	C	C	C	C	C
S01_8496816	T/C	1	8496816	+	NA	NA	NA	NA	NA	NA	C	T	T	T	T	C	C	T	T	T	T	T	T	T	T	T	T	T	T	T	T	T	T	T	T	T	T	T	T	T	T	T	T	T	T	T	T	T	T
S01_8496829	G/A	1	8496829	+	NA	NA	NA	NA	NA	NA	A	G	G	G	G	A	A	G	G	G	G	G	G	G	G	G	G	G	G	G	G	G	G	G	G	G	G	G	G	G	G	G	G	G	G	G	G	G	G
S01_8496832	C/T	1	8496832	+	NA	NA	NA	NA	NA	NA	T	C	C	C	C	T	T	C	C	C	C	C	C	C	C	C	C	C	C	C	C	C	C	C	C	C	C	C	C	C	C	C	C	C	C	C	C	C	C
S01_8510467	T/C	1	8510467	+	NA	NA	NA	NA	NA	NA	C	T	T	T	T	C	C	T	T	T	T	T	T	T	T	T	T	T	T	T	T	T	T	T	T	T	T	T	T	T	T	T	T	T	T	T	T	T	T
S01_8510491	C/T	1	8510491	+	NA	NA	NA	NA	NA	NA	T	C	C	C	C	T	T	C	C	C	C	C	C	C	C	C	C	C	C	C	C	C	C	C	C	C	C	C	C	C	C	C	C	C	C	C	C	C	C
S01_8510503	G/A	1	8510503	+	NA	NA	NA	NA	NA	NA	A	G	G	G	G	A	A	G	G	G	G	G	G	G	G	G	G	G	G	G	G	G	G	G	G	G	G	G	G	G	G	G	G	G	G	G	G	G	G
S01_8540510	G/A	1	8540510	+	NA	NA	NA	NA	NA	NA	A	G	G	G	G	A	A	G	G	G	G	G	G	G	G	G	G	G	G	G	G	G	G	G	G	G	G	G	G	G	G	G	G	G	G	G	G	G	G
S01_8554557	G/A	1	8554557	+	NA	NA	NA	NA	NA	NA	G	G	G	G	G	R	G	G	G	G	G	G	G	G	G	G	G	G	G	G	G	G	G	G	G	G	G	G	G	G	G	G	G	G	G	G	G	G	G
S01_8575767	A/C	1	8575767	+	NA	NA	NA	NA	NA	NA	C	A	A	A	A	C	C	A	A	A	A	A	A	A	A	A	A	A	A	A	A	A	A	A	A	A	A	A	A	A	A	A	A	A	A	A	A	A	A
S01_8575771	G/A	1	8575771	+	NA	NA	NA	NA	NA	NA	A	G	G	G	G	A	A	G	G	G	G	G	G	G	G	G	G	G	G	G	G	G	G	G	G	G	G	G	G	G	G	G	G	G	G	G	G	G	G
S01_8575772	A/G	1	8575772	+	NA	NA	NA	NA	NA	NA	G	A	A	A	A	G	G	A	A	A	A	A	A	A	A	A	A	A	A	A	A	A	A	A	A	A	A	A	A	A	A	A	A	A	A	A	A	A	A
S01_8575881	G/C	1	8575881	+	NA	NA	NA	NA	NA	NA	C	G	G	G	G	C	C	G	G	G	G	G	G	G	G	G	G	G	G	G	G	G	G	G	G	G	G	G	G	G	G	G	G	G	G	G	G	G	G
S01_8575882	A/G	1	8575882	+	NA	NA	NA	NA	NA	NA	G	A	A	A	A	G	G	A	A	A	A	A	A	A	A	A	A	A	A	A	A	A	A	A	A	A	A	A	A	A	A	A	A	A	A	A	A	A	A
S01_8575899	A/G	1	8575899	+	NA	NA	NA	NA	NA	NA	G	A	A	A	A	G	G	A	A	A	A	A	A	A	A	A	A	A	A	A	A	A	A	A	A	A	A	A	A	A	A	A	A	A	A	A	A	A	A
S01_8575945	C/T	1	8575945	+	NA	NA	NA	NA	NA	NA	T	C	C	C	C	T	T	C	C	C	C	C	C	C	C	C	C	C	C	C	C	C	C	C	C	C	C	C	C	C	C	C	C	C	C	C	C	C	C
S01_8584292	T/G	1	8584292	+	NA	NA	NA	NA	NA	NA	G	K	K	K	K	G	G	K	K	T	T	T	T	T	T	T	T	T	T	T	T	T	T	T	T	T	T	T	T	T	T	T	T	T	T	T	T	T	T
S01_8584337	T/C	1	8584337	+	NA	NA	NA	NA	NA	NA	C	Y	Y	Y	Y	C	C	Y	Y	T	T	T	T	T	T	T	T	T	T	T	T	T	T	T	T	T	T	T	T	T	T	T	T	T	T	T	T	T	T
S01_8594815	C/A	1	8594815	+	NA	NA	NA	NA	NA	NA	M	C	C	C	C	M	M	C	C	C	C	C	C	C	C	C	C	C	C	C	C	C	C	C	C	C	C	C	C	C	C	C	C	C	C	C	C	C	C
S01_8636842	G/A	1	8636842	+	NA	NA	NA	NA	NA	NA	A	G	G	G	G	A	A	G	G	G	G	G	G	G	G	G	G	G	G	G	G	G	G	G	G	G	G	G	G	G	G	G	G	G	G	G	G	G	G
S01_8648419	A/G	1	8648419	+	NA	NA	NA	NA	NA	NA	G	A	A	A	A	G	G	A	A	A	A	A	A	A	A	A	A	A	A	A	A	A	A	A	A	A	A	A	A	A	A	A	A	A	A	A	A	A	A
S01_8648428	T/A	1	8648428	+	NA	NA	NA	NA	NA	NA	A	T	T	T	T	A	A	T	T	T	T	T	T	T	T	T	T	T	T	T	T	T	T	T	T	T	T	T	T	T	T	T	T	T	T	T	T	T	T
S01_8726907	G/A	1	8726907	+	NA	NA	NA	NA	NA	NA	A	G	G	G	G	A	A	G	G	G	G	G	G	G	G	G	G	G	G	G	G	G	G	G	G	G	G	G	G	G	G	G	G	G	G	G	G	G	G
S01_8727130	C/T	1	8727130	+	NA	NA	NA	NA	NA	NA	T	C	C	C	C	T	T	C	C	C	C	C	C	C	C	C	C	C	C	C	C	C	C	C	C	C	C	C	C	C	C	C	C	C	C	C	C	C	C
S01_8727204	G/A	1	8727204	+	NA	NA	NA	NA	NA	NA	R	G	G	G	G	R	R	G	G	G	G	G	G	G	G	G	G	G	G	G	G	G	G	G	G	G	G	G	G	G	G	G	G	G	G	G	G	G	G
S01_8728024	T/C	1	8728024	+	NA	NA	NA	NA	NA	NA	Y	T	T	T	T	Y	Y	T	T	T	T	T	T	T	T	T	T	T	T	T	T	T	T	T	T	T	T	T	T	T	T	T	T	T	T	T	T	T	T
S01_8728064	A/C	1	8728064	+	NA	NA	NA	NA	NA	NA	C	A	A	A	A	C	C	A	A	A	A	A	A	A	A	A	A	A	A	A	A	A	A	A	A	A	A	A	A	A	A	A	A	A	A	A	A	A	A
S01_8728076	C/T	1	8728076	+	NA	NA	NA	NA	NA	NA	Y	C	C	C	C	Y	Y	C	C	C	C	C	C	C	C	C	C	C	C	C	C	C	C	C	C	C	C	C	C	C	C	C	C	C	C	C	C	C	C
S01_8728163	G/A	1	8728163	+	NA	NA	NA	NA	NA	NA	A	G	G	G	G	A	A	G	G	G	G	G	G	G	G	G	G	G	G	G	G	G	G	G	G	G	G	G	G	G	G	G	G	G	G	G	G	G	G
S01_8730756	C/T	1	8730756	+	NA	NA	NA	NA	NA	NA	T	C	C	C	C	T	T	C	C	C	C	C	C	C	C	C	C	C	C	C	C	C	C	C	C	C	C	C	C	C	C	C	C	C	C	C	C	C	C
S01_8730856	A/G	1	8730856	+	NA	NA	NA	NA	NA	NA	G	A	A	A	A	G	G	A	A	A	A	A	A	A	A	A	A	A	A	A	A	A	A	A	A	A	A	A	A	A	A	A	A	A	A	A	A	A	A
S01_8731877	G/A	1	8731877	+	NA	NA	NA	NA	NA	NA	R	G	G	G	G	R	R	G	G	G	G	G	G	G	G	G	G	G	G	G	G	G	G	G	G	G	G	G	G	G	G	G	G	G	G	G	G	G	G
S01_8732019	C/T	1	8732019	+	NA	NA	NA	NA	NA	NA	T	C	C	C	C	T	T	C	C	C	C	C	C	C	C	C	C	C	C	C	C	C	C	C	C	C	C	C	C	C	C	C	C	C	C	C	C	C	C
S01_8732031	G/T	1	8732031	+	NA	NA	NA	NA	NA	NA	T	G	G	G	G	T	T	G	G	G	G	G	G	G	G	G	G	G	G	G	G	G	G	G	G	G	G	G	G	G	G	G	G	G	G	G	G	G	G
S01_8732128	A/G	1	8732128	+	NA	NA	NA	NA	NA	NA	G	A	A	G	R	G	G	A	G	A	A	A	A	A	A	A	A	A	A	A	A	A	A	A	A	A	A	A	A	A	A	A	A	A	A	G	A	A	A
S01_8732339	G/A	1	8732339	+	NA	NA	NA	NA	NA	NA	A	G	G	G	G	A	A	G	G	G	G	G	G	G	G	G	G	G	G	G	G	G	G	G	G	G	G	G	G	G	G	G	G	G	G	G	G	G	G
S01_8735068	T/C	1	8735068	+	NA	NA	NA	NA	NA	NA	C	T	T	T	T	C	C	T	T	T	T	T	T	T	T	T	T	T	T	T	T	T	T	T	T	T	T	T	T	T	T	T	T	T	T	T	T	T	T
S01_8737137	C/T	1	8737137	+	NA	NA	NA	NA	NA	NA	T	C	C	Y	C	T	T	C	C	C	C	C	C	C	C	C	C	C	C	C	C	C	C	C	C	C	C	C	C	C	C	C	C	C	C	C	C	C	C
S01_8741907	C/T	1	8741907	+	NA	NA	NA	NA	NA	NA	C	C	C	C	C	C	C	C	C	C	C	C	C	C	C	C	C	C	C	T	C	C	C	C	C	C	C	C	C	C	C	C	C	C	C	C	C	C	C
S01_8800145	A/G	1	8800145	+	NA	NA	NA	NA	NA	NA	G	A	A	A	A	G	G	A	A	A	A	A	A	A	A	A	A	A	A	A	A	A	A	A	A	A	A	A	A	A	A	A	A	A	A	A	A	A	A
S01_8804647	T/G	1	8804647	+	NA	NA	NA	NA	NA	NA	G	T	T	T	T	G	G	T	T	T	T	T	T	T	T	T	T	T	T	T	T	T	T	T	T	T	T	T	T	T	T	T	T	T	T	T	T	T	T
S01_8837466	G/A	1	8837466	+	NA	NA	NA	NA	NA	NA	A	G	G	G	G	A	A	G	G	G	G	G	G	G	G	G	G	G	G	G	G	G	G	G	G	G	G	G	G	G	G	G	G	G	G	G	G	G	G
S01_8846842	T/C	1	8846842	+	NA	NA	NA	NA	NA	NA	C	T	T	T	T	C	C	T	T	T	T	T	T	T	T	T	T	T	T	T	T	T	T	T	T	T	T	T	T	T	T	T	T	T	T	T	T	T	T
S01_8846863	A/T	1	8846863	+	NA	NA	NA	NA	NA	NA	T	A	A	A	A	T	T	A	A	A	A	A	A	A	A	A	A	A	A	A	A	A	A	A	A	A	A	A	A	A	A	A	A	A	A	A	A	A	A
S01_8849504	A/G	1	8849504	+	NA	NA	NA	NA	NA	NA	G	A	A	A	A	G	G	A	A	A	A	A	A	A	A	A	A	A	A	A	A	A	A	A	A	A	A	A	A	A	A	A	A	A	A	A	A	A	A
S01_8850604	C/T	1	8850604	+	NA	NA	NA	NA	NA	NA	T	C	C	C	C	T	T	C	C	C	C	C	C	C	C	C	C	C	C	C	C	C	C	C	C	C	C	C	C	C	C	C	C	C	C	C	C	C	C
S01_9044615	G/A	1	9044615	+	NA	NA	NA	NA	NA	NA	A	G	G	G	G	A	A	G	G	G	G	G	G	G	G	G	G	G	G	G	G	G	G	G	G	G	G	G	G	G	G	G	G	G	G	G	G	G	G
S01_9044620	C/A	1	9044620	+	NA	NA	NA	NA	NA	NA	A	C	C	C	C	A	A	C	C	C	C	C	C	C	C	C	C	C	C	C	C	C	C	C	C	C	C	C	C	C	C	C	C	C	C	C	C	C	C
S01_9044678	T/C	1	9044678	+	NA	NA	NA	NA	NA	NA	C	T	T	T	T	C	C	T	T	T	T	T	T	T	T	T	T	T	T	T	T	T	T	T	T	T	T	T	T	T	T	T	T	T	T	T	T	T	T
S01_9072263	T/C	1	9072263	+	NA	NA	NA	NA	NA	NA	C	T	T	T	T	C	C	T	T	T	T	T	T	T	T	T	T	T	T	T	T	T	T	T	T	T	T	T	T	T	T	T	T	T	T	T	T	T	T
S01_9269118	C/T	1	9269118	+	NA	NA	NA	NA	NA	NA	T	C	C	C	C	T	T	C	C	C	C	C	C	C	C	C	C	C	C	C	C	C	C	C	C	C	C	C	C	C	C	C	C	C	C	C	C	C	C
S01_9361366	T/A	1	9361366	+	NA	NA	NA	NA	NA	NA	A	T	T	T	T	A	A	T	T	T	T	T	T	T	T	T	T	T	T	T	T	T	T	T	T	T	T	T	T	T	T	A	A	A	T	T	T	T	T
S01_9393080	T/C	1	9393080	+	NA	NA	NA	NA	NA	NA	C	T	T	T	T	C	C	T	T	T	T	T	T	T	T	T	T	T	T	T	T	T	T	T	T	T	T	T	T	T	T	T	T	T	T	T	T	T	T
S01_9393082	G/A	1	9393082	+	NA	NA	NA	NA	NA	NA	A	G	G	G	G	A	A	G	G	G	G	G	G	G	G	G	G	G	G	G	G	G	G	G	G	G	G	G	G	G	G	G	G	G	G	G	G	G	G
S01_9393089	G/A	1	9393089	+	NA	NA	NA	NA	NA	NA	A	G	G	G	G	A	A	G	G	G	G	G	G	G	G	G	G	G	G	G	G	G	G	G	G	G	G	G	G	G	G	G	G	G	G	G	G	G	G
S01_9393105	T/C	1	9393105	+	NA	NA	NA	NA	NA	NA	C	T	T	T	T	C	C	T	T	T	T	T	T	T	T	T	T	T	T	T	T	T	T	T	T	T	T	T	T	T	T	T	T	T	T	T	T	T	T
S01_9399460	G/A	1	9399460	+	NA	NA	NA	NA	NA	NA	A	G	G	G	G	A	A	G	G	G	G	G	G	G	G	G	G	G	G	G	G	G	G	G	G	G	G	G	G	G	G	G	G	G	G	G	G	G	G
S01_9399485	T/C	1	9399485	+	NA	NA	NA	NA	NA	NA	C	T	T	T	T	C	C	T	T	T	T	T	T	T	T	T	T	T	T	T	T	T	T	T	T	T	T	T	T	T	T	T	T	T	T	T	T	T	T
S01_9402881	C/T	1	9402881	+	NA	NA	NA	NA	NA	NA	T	C	C	C	C	T	T	C	C	C	C	C	C	C	C	C	C	C	C	C	C	C	C	C	C	C	C	C	C	C	C	C	C	C	C	C	C	C	C
S01_9402926	A/G	1	9402926	+	NA	NA	NA	NA	NA	NA	G	A	A	A	A	G	G	A	A	A	A	A	A	A	A	A	A	A	A	A	A	A	A	A	A	A	A	A	A	A	A	A	A	A	A	A	A	A	A
S01_9404479	T/C	1	9404479	+	NA	NA	NA	NA	NA	NA	C	T	T	T	T	C	C	T	T	T	T	T	T	T	T	T	T	T	T	T	T	T	T	T	T	T	T	T	T	T	T	T	T	T	T	T	T	T	T
S01_9404531	T/C	1	9404531	+	NA	NA	NA	NA	NA	NA	C	T	T	T	T	C	C	T	T	T	T	T	T	T	T	T	T	T	T	T	T	T	T	T	T	T	T	T	T	T	T	T	T	T	T	T	T	T	T
S01_9404669	A/C	1	9404669	+	NA	NA	NA	NA	NA	NA	C	A	A	A	A	C	C	A	A	A	A	A	A	A	A	A	A	A	A	A	A	A	A	A	A	A	A	A	A	A	A	A	A	A	A	A	A	A	A
S01_9404686	A/G	1	9404686	+	NA	NA	NA	NA	NA	NA	G	A	A	A	A	G	G	A	A	A	A	A	A	A	A	A	A	A	A	A	A	A	A	A	A	A	A	A	A	A	A	A	A	A	A	A	A	A	A
S01_9404703	A/C	1	9404703	+	NA	NA	NA	NA	NA	NA	C	A	A	A	A	C	C	A	A	A	A	A	A	A	A	A	A	A	A	A	A	A	A	A	A	A	A	A	A	A	A	A	A	A	A	A	A	A	A
S01_9404712	A/T	1	9404712	+	NA	NA	NA	NA	NA	NA	T	A	A	A	A	T	T	A	A	A	A	A	A	A	A	A	A	A	A	A	A	A	A	A	A	A	A	A	A	A	A	A	A	A	A	A	A	A	A
S01_9404735	C/T	1	9404735	+	NA	NA	NA	NA	NA	NA	T	C	C	C	C	T	T	C	C	C	C	C	C	C	C	C	C	C	C	C	C	C	C	C	C	C	C	C	C	C	C	C	C	C	C	C	C	C	C
S01_9404768	A/G	1	9404768	+	NA	NA	NA	NA	NA	NA	G	A	A	A	A	G	G	A	A	A	A	A	A	A	A	A	A	A	A	A	A	A	A	A	A	A	A	A	A	A	A	A	A	A	A	A	A	A	A
S01_9404769	C/T	1	9404769	+	NA	NA	NA	NA	NA	NA	T	C	C	C	C	T	T	C	C	C	C	C	C	C	C	C	C	C	C	C	C	C	C	C	C	C	C	C	C	C	C	C	C	C	C	C	C	C	C
S01_9404784	G/T	1	9404784	+	NA	NA	NA	NA	NA	NA	T	G	G	G	G	T	T	G	G	G	G	G	G	G	G	G	G	G	G	G	G	G	G	G	G	G	G	G	G	G	G	G	G	G	G	G	G	G	G
S01_9404792	T/C	1	9404792	+	NA	NA	NA	NA	NA	NA	C	T	T	T	T	C	C	T	T	T	T	T	T	T	T	T	T	T	T	T	T	T	T	T	T	T	T	T	T	T	T	T	T	T	T	T	T	T	T
S01_9404795	G/A	1	9404795	+	NA	NA	NA	NA	NA	NA	A	G	G	G	G	A	A	G	G	G	G	G	G	G	G	G	G	G	G	G	G	G	G	G	G	G	G	G	G	G	G	G	G	G	G	G	G	G	G
S01_9412323	T/C	1	9412323	+	NA	NA	NA	NA	NA	NA	C	T	T	T	T	C	C	T	T	T	T	T	T	T	T	T	T	T	T	T	T	T	T	T	T	T	T	T	T	T	T	T	T	T	T	T	T	T	T
S01_9412327	T/C	1	9412327	+	NA	NA	NA	NA	NA	NA	C	T	T	T	T	C	C	T	T	T	T	T	T	T	T	T	T	T	T	T	T	T	T	T	T	T	T	T	T	T	T	T	T	T	T	T	T	T	T
S01_9412356	A/G	1	9412356	+	NA	NA	NA	NA	NA	NA	G	A	A	A	A	G	G	A	A	A	A	A	A	A	A	A	A	A	A	A	A	A	A	A	A	A	A	A	A	A	A	A	A	A	A	A	A	A	A
S01_9412378	C/G	1	9412378	+	NA	NA	NA	NA	NA	NA	G	C	C	C	C	G	G	C	C	C	C	C	C	C	C	C	C	C	C	C	C	C	C	C	C	C	C	C	C	C	C	C	C	C	C	C	C	C	C
S01_9412379	T/C	1	9412379	+	NA	NA	NA	NA	NA	NA	C	T	T	T	T	C	C	T	T	T	T	T	T	T	T	T	T	T	T	T	T	T	T	T	T	T	T	T	T	T	T	T	T	T	T	T	T	T	T
S01_9412395	T/A	1	9412395	+	NA	NA	NA	NA	NA	NA	A	T	T	T	T	A	A	T	T	T	T	T	T	T	T	T	T	T	T	T	T	T	T	T	T	T	T	T	T	T	T	T	T	T	T	T	T	T	T
S01_9412403	G/A	1	9412403	+	NA	NA	NA	NA	NA	NA	A	G	G	G	G	A	A	G	G	G	G	G	G	G	G	G	G	G	G	G	G	G	G	G	G	G	G	G	G	G	G	G	G	G	G	G	G	G	G
S01_9412429	G/T	1	9412429	+	NA	NA	NA	NA	NA	NA	T	G	G	G	G	T	T	G	G	G	G	G	G	G	G	G	G	G	G	G	G	G	G	G	G	G	G	G	G	G	G	G	G	G	G	G	G	G	G
S01_9412566	A/G	1	9412566	+	NA	NA	NA	NA	NA	NA	G	A	A	A	A	G	G	A	A	A	A	A	A	A	A	A	A	A	A	A	A	A	A	A	A	A	A	A	A	A	A	A	A	A	A	A	A	A	A
S01_9412766	T/C	1	9412766	+	NA	NA	NA	NA	NA	NA	C	T	T	T	T	C	C	T	T	T	T	T	T	T	T	T	T	T	T	T	T	T	T	T	T	T	T	T	T	T	T	T	T	T	T	T	T	T	T
S01_9412778	T/C	1	9412778	+	NA	NA	NA	NA	NA	NA	C	T	T	T	T	C	C	T	T	T	T	T	T	T	T	T	T	T	T	T	T	T	T	T	T	T	T	T	T	T	T	T	T	T	T	T	T	T	T
S01_9412797	C/G	1	9412797	+	NA	NA	NA	NA	NA	NA	G	C	C	C	C	G	G	C	C	C	C	C	C	C	C	C	C	C	C	C	C	C	C	C	C	C	C	C	C	C	C	C	C	C	C	C	C	C	C
S01_9412817	C/T	1	9412817	+	NA	NA	NA	NA	NA	NA	T	C	C	C	C	T	T	C	C	C	C	C	C	C	C	C	C	C	C	C	C	C	C	C	C	C	C	C	C	C	C	C	C	C	C	C	C	C	C
S01_9412842	G/T	1	9412842	+	NA	NA	NA	NA	NA	NA	T	G	G	G	G	T	T	G	G	G	G	G	G	G	G	G	G	G	G	G	G	G	G	G	G	G	G	G	G	G	G	G	G	G	G	G	G	G	G
S01_9412848	T/C	1	9412848	+	NA	NA	NA	NA	NA	NA	C	T	T	T	T	C	C	T	T	T	T	T	T	T	T	T	T	T	T	T	T	T	T	T	T	T	T	T	T	T	T	T	T	T	T	T	T	T	T
S01_9412916	A/G	1	9412916	+	NA	NA	NA	NA	NA	NA	G	A	A	A	A	G	G	A	A	A	A	A	A	A	A	A	A	A	A	A	A	A	A	A	A	A	A	A	A	A	A	A	A	A	A	A	A	A	A
S01_9412948	A/T	1	9412948	+	NA	NA	NA	NA	NA	NA	T	A	A	A	A	T	T	A	A	A	A	A	A	A	A	A	A	A	A	A	A	A	A	A	A	A	A	A	A	A	A	A	A	A	A	A	A	A	A
S01_9412986	A/G	1	9412986	+	NA	NA	NA	NA	NA	NA	G	A	A	A	A	G	G	A	A	A	A	A	A	A	A	A	A	A	A	A	A	A	A	A	A	A	A	A	A	A	A	A	A	A	A	A	A	A	A
S01_9412998	A/G	1	9412998	+	NA	NA	NA	NA	NA	NA	G	A	A	G	A	G	G	A	G	A	A	A	A	A	A	A	A	A	A	G	A	A	A	A	A	A	A	A	A	A	A	G	G	G	A	G	A	A	A
S01_9413001	C/T	1	9413001	+	NA	NA	NA	NA	NA	NA	T	C	C	C	C	T	T	C	C	C	C	C	C	C	C	C	C	C	C	C	C	C	C	C	C	C	C	C	C	C	C	C	C	C	C	C	C	C	C
S01_9413027	T/C	1	9413027	+	NA	NA	NA	NA	NA	NA	C	T	T	T	T	C	C	T	T	T	T	T	T	T	T	T	T	T	T	T	T	T	T	T	T	T	T	T	T	T	T	T	T	T	T	T	T	T	T
S01_9413155	C/G	1	9413155	+	NA	NA	NA	NA	NA	NA	G	C	C	C	C	G	G	C	C	C	C	C	C	C	C	C	C	C	C	C	C	C	C	C	C	C	C	C	C	C	C	C	C	C	C	C	C	C	C
S01_9413510	A/G	1	9413510	+	NA	NA	NA	NA	NA	NA	G	A	A	A	A	G	G	A	A	A	A	A	A	A	A	A	A	A	A	A	A	A	A	A	A	A	A	A	A	A	A	A	A	A	A	A	A	A	A
S01_9413566	G/C	1	9413566	+	NA	NA	NA	NA	NA	NA	C	G	G	G	G	C	C	G	G	G	G	G	G	G	G	G	G	G	G	G	G	G	G	G	G	G	G	G	G	G	G	G	G	G	G	G	G	G	G
S01_9413568	G/A	1	9413568	+	NA	NA	NA	NA	NA	NA	A	G	G	G	G	A	A	G	G	G	G	G	G	G	G	G	G	G	G	G	G	G	G	G	G	G	G	G	G	G	G	G	G	G	G	G	G	G	G
S01_9413578	A/T	1	9413578	+	NA	NA	NA	NA	NA	NA	T	A	A	A	A	T	T	A	A	A	A	A	A	A	A	A	A	A	A	A	A	A	A	A	A	A	A	A	A	A	A	A	A	A	A	A	A	A	A
S01_9413579	A/C	1	9413579	+	NA	NA	NA	NA	NA	NA	C	A	A	A	A	C	C	A	A	A	A	A	A	A	A	A	A	A	A	A	A	A	A	A	A	A	A	A	A	A	A	A	A	A	A	A	A	A	A
S01_9413611	T/G	1	9413611	+	NA	NA	NA	NA	NA	NA	G	T	T	T	T	G	G	T	T	T	T	T	T	T	T	T	T	T	T	T	T	T	T	T	T	T	T	T	T	T	T	T	T	T	T	T	T	T	T
S01_9413697	C/T	1	9413697	+	NA	NA	NA	NA	NA	NA	T	C	C	C	C	T	T	C	C	C	C	C	C	C	C	C	C	C	C	C	C	C	C	C	C	C	C	C	C	C	C	C	C	C	C	C	C	C	C
S01_9413707	A/G	1	9413707	+	NA	NA	NA	NA	NA	NA	G	A	A	A	A	G	G	A	A	A	A	A	A	A	A	A	A	A	A	A	A	A	A	A	A	A	A	A	A	A	A	A	A	A	A	A	A	A	A
S01_9413731	C/T	1	9413731	+	NA	NA	NA	NA	NA	NA	T	C	C	C	C	T	T	C	C	C	C	C	C	C	C	C	C	C	C	C	C	C	C	C	C	C	C	C	C	C	C	C	C	C	C	C	C	C	C
S01_9413739	G/A	1	9413739	+	NA	NA	NA	NA	NA	NA	A	G	G	G	G	A	A	G	G	G	G	G	G	G	G	G	G	G	G	G	G	G	G	G	G	G	G	G	G	G	G	G	G	G	G	G	G	G	G
S01_9488049	G/C	1	9488049	+	NA	NA	NA	NA	NA	NA	C	S	S	S	S	C	C	S	S	G	G	G	G	G	G	G	G	G	G	G	G	G	G	G	G	G	G	G	G	G	G	G	G	G	G	G	G	G	G
S01_9488200	C/T	1	9488200	+	NA	NA	NA	NA	NA	NA	T	C	C	C	C	T	T	C	C	C	C	C	C	C	C	C	C	C	C	C	C	C	C	C	C	C	C	C	C	C	C	C	C	C	C	C	C	C	C
S01_9529770	G/C	1	9529770	+	NA	NA	NA	NA	NA	NA	C	S	S	S	S	C	C	S	S	G	G	G	G	G	G	G	G	G	G	G	G	G	G	G	G	G	G	G	G	G	G	G	G	G	G	G	G	G	G
S01_9529779	A/G	1	9529779	+	NA	NA	NA	NA	NA	NA	G	R	R	R	R	G	G	R	R	A	A	A	A	A	A	A	A	A	A	A	A	A	A	A	A	A	A	A	A	A	A	A	A	A	A	A	A	A	A
S01_9529785	C/T	1	9529785	+	NA	NA	NA	NA	NA	NA	T	C	C	C	C	T	T	C	C	C	C	C	C	C	C	C	C	C	C	C	C	C	C	C	C	C	C	C	C	C	C	C	C	C	C	C	C	C	C
S01_9529801	T/C	1	9529801	+	NA	NA	NA	NA	NA	NA	C	Y	Y	Y	Y	C	C	Y	Y	T	T	T	T	T	T	T	T	T	T	T	T	T	T	T	T	T	T	T	T	T	T	T	T	T	T	T	T	T	T
S01_9529802	G/C	1	9529802	+	NA	NA	NA	NA	NA	NA	C	S	S	S	S	C	C	S	S	G	G	G	G	G	G	G	G	G	G	G	G	G	G	G	G	G	G	G	G	G	G	G	G	G	G	G	G	G	G
S01_9529811	G/C	1	9529811	+	NA	NA	NA	NA	NA	NA	C	S	S	S	S	C	C	S	S	G	G	G	G	G	G	G	G	G	G	G	G	G	G	G	G	G	G	G	G	G	G	G	G	G	G	G	G	G	G
S01_9529826	G/A	1	9529826	+	NA	NA	NA	NA	NA	NA	A	R	R	R	R	A	A	R	R	G	G	G	G	G	G	G	G	G	G	G	G	G	G	G	G	G	G	G	G	G	G	G	G	G	G	G	G	G	G
S01_9590091	A/T	1	9590091	+	NA	NA	NA	NA	NA	NA	T	A	A	A	A	T	T	A	A	A	A	A	A	A	A	A	A	A	A	A	A	A	A	A	A	A	A	A	A	A	A	A	A	A	A	A	A	A	A
S01_9590280	G/A	1	9590280	+	NA	NA	NA	NA	NA	NA	A	G	G	G	G	A	A	G	G	G	G	G	G	G	G	G	G	G	G	G	G	G	G	G	G	G	G	G	G	G	G	G	G	G	G	G	G	G	G
S01_9604428	G/A	1	9604428	+	NA	NA	NA	NA	NA	NA	A	R	R	R	R	A	A	R	R	G	G	G	G	G	G	G	G	G	G	G	G	G	G	G	G	G	G	G	G	G	G	G	G	G	G	G	G	G	G
S01_9604473	A/G	1	9604473	+	NA	NA	NA	NA	NA	NA	G	R	R	R	R	G	G	R	R	A	A	A	A	A	A	A	A	A	A	A	A	A	A	A	A	A	A	A	A	A	A	A	A	A	A	A	A	A	A
S01_9604487	A/G	1	9604487	+	NA	NA	NA	NA	NA	NA	G	R	R	R	R	G	G	R	R	A	A	A	A	A	A	A	A	A	A	A	A	A	A	A	A	A	A	A	A	A	A	A	A	A	A	A	A	A	A
S01_9604516	C/T	1	9604516	+	NA	NA	NA	NA	NA	NA	T	Y	Y	Y	Y	T	T	Y	Y	C	C	C	C	C	C	C	C	C	C	C	C	C	C	C	C	C	C	C	C	C	C	C	C	C	C	C	C	C	C
S01_9604635	T/C	1	9604635	+	NA	NA	NA	NA	NA	NA	C	Y	Y	Y	Y	C	C	Y	Y	T	T	T	T	T	T	T	T	T	T	T	T	T	T	T	T	T	T	T	T	T	T	T	T	T	T	T	T	T	T
S01_9604637	G/A	1	9604637	+	NA	NA	NA	NA	NA	NA	A	R	R	R	R	A	A	R	R	G	G	G	G	G	G	G	G	G	G	G	G	G	G	G	G	G	G	G	G	G	G	G	G	G	G	G	G	G	G
S01_9604645	C/T	1	9604645	+	NA	NA	NA	NA	NA	NA	T	C	C	C	C	T	T	C	C	C	C	C	C	C	C	C	C	C	C	C	C	C	C	C	C	C	C	C	C	C	C	C	C	C	C	C	C	C	C
S01_9604646	A/G	1	9604646	+	NA	NA	NA	NA	NA	NA	G	A	A	A	A	G	G	A	A	A	A	A	A	A	A	A	A	A	A	A	A	A	A	A	A	A	A	A	A	A	A	A	A	A	A	A	A	A	A
S01_9625291	C/A	1	9625291	+	NA	NA	NA	NA	NA	NA	A	C	C	C	C	A	A	C	C	C	C	C	C	C	C	C	C	C	C	C	C	C	C	C	C	C	C	C	C	C	C	C	C	C	C	C	C	C	C
S01_9637099	A/T	1	9637099	+	NA	NA	NA	NA	NA	NA	T	A	A	A	A	T	T	A	A	A	A	A	A	A	A	A	A	A	A	A	A	A	A	A	A	A	A	A	A	A	A	A	A	A	A	A	A	A	A
S01_9637716	T/C	1	9637716	+	NA	NA	NA	NA	NA	NA	C	T	T	T	T	C	C	T	T	T	T	T	T	T	T	T	T	T	T	T	T	T	T	T	T	T	T	T	T	T	T	T	T	T	T	T	T	T	T
S01_9637857	T/C	1	9637857	+	NA	NA	NA	NA	NA	NA	C	T	T	T	T	C	C	T	T	T	T	T	T	T	T	T	T	T	T	T	T	T	T	T	T	T	T	T	T	T	T	T	T	T	T	T	T	T	T
S01_9743243	T/C	1	9743243	+	NA	NA	NA	NA	NA	NA	C	Y	Y	T	T	C	C	Y	T	T	T	T	T	T	T	T	T	T	T	T	T	T	T	T	T	T	T	T	T	T	T	T	T	T	T	T	T	T	T
S01_9744810	T/C	1	9744810	+	NA	NA	NA	NA	NA	NA	C	T	T	T	T	C	C	T	T	T	T	T	T	T	T	T	T	T	T	T	T	T	T	T	T	T	T	T	T	T	T	T	T	T	T	T	T	T	T
S01_9748637	T/C	1	9748637	+	NA	NA	NA	NA	NA	NA	C	T	T	T	T	C	C	T	T	T	T	T	T	T	T	T	T	T	T	T	T	T	T	T	T	T	T	T	T	T	T	T	T	T	T	T	T	T	T
S01_9782250	C/A	1	9782250	+	NA	NA	NA	NA	NA	NA	C	C	C	A	C	C	C	C	A	C	C	C	C	C	C	C	C	C	C	C	C	C	C	C	C	C	C	C	C	C	C	C	C	C	C	A	C	C	C
S01_9783348	A/T	1	9783348	+	NA	NA	NA	NA	NA	NA	T	A	A	A	A	T	T	A	A	A	A	A	A	A	A	A	A	A	A	A	A	A	A	A	A	A	A	A	A	A	A	A	A	A	A	A	A	A	A
S01_9915513	C/T	1	9915513	+	NA	NA	NA	NA	NA	NA	T	C	C	C	C	T	T	C	C	C	C	C	C	C	C	C	C	C	C	C	C	C	C	C	C	C	C	C	C	C	C	C	C	C	C	C	C	C	C
S01_9915907	A/G	1	9915907	+	NA	NA	NA	NA	NA	NA	G	A	A	A	A	G	G	A	A	A	A	A	A	A	A	A	A	A	A	A	A	A	A	A	A	A	A	A	A	A	A	A	A	A	A	A	A	A	A
S01_9936565	A/G	1	9936565	+	NA	NA	NA	NA	NA	NA	G	A	A	A	A	G	G	A	A	A	A	A	A	A	A	A	A	A	A	A	A	A	A	A	A	A	A	A	A	A	A	A	A	A	A	A	A	A	A
S01_9936719	A/G	1	9936719	+	NA	NA	NA	NA	NA	NA	G	A	A	A	A	G	G	A	A	A	A	A	A	A	A	A	A	A	A	A	A	A	A	A	A	A	A	A	A	A	A	A	A	A	A	A	A	A	A
S01_9958957	G/A	1	9958957	+	NA	NA	NA	NA	NA	NA	A	G	G	G	G	A	A	G	G	G	G	G	G	G	G	G	G	G	G	G	G	G	G	G	G	G	G	G	G	G	G	G	G	G	G	G	G	G	G
S01_9958969	C/T	1	9958969	+	NA	NA	NA	NA	NA	NA	T	C	C	C	C	T	T	C	C	C	C	C	C	C	C	C	C	C	C	C	C	C	C	C	C	C	C	C	C	C	C	C	C	C	C	C	C	C	C
S01_9958978	T/C	1	9958978	+	NA	NA	NA	NA	NA	NA	C	T	T	T	T	C	C	T	T	T	T	T	T	T	T	T	T	T	T	T	T	T	T	T	T	T	T	T	T	T	T	T	T	T	T	T	T	T	T
S01_9959131	C/T	1	9959131	+	NA	NA	NA	NA	NA	NA	T	C	C	C	C	T	T	C	C	C	C	C	C	C	C	C	C	C	C	C	C	C	C	C	C	C	C	C	C	C	C	C	C	C	C	C	C	C	C
S01_9959150	T/C	1	9959150	+	NA	NA	NA	NA	NA	NA	C	T	T	T	T	C	C	T	T	T	T	T	T	T	T	T	T	T	T	T	T	T	T	T	T	T	T	T	T	T	T	T	T	T	T	T	T	T	T
S01_9959152	G/A	1	9959152	+	NA	NA	NA	NA	NA	NA	A	G	G	G	G	A	A	G	G	G	G	G	G	G	G	G	G	G	G	G	G	G	G	G	G	G	G	G	G	G	G	G	G	G	G	G	G	G	G
S01_9959169	A/G	1	9959169	+	NA	NA	NA	NA	NA	NA	G	A	A	A	A	G	G	A	A	A	A	A	A	A	A	A	A	A	A	A	A	A	A	A	A	A	A	A	A	A	A	A	A	A	A	A	A	A	A
S01_9994749	C/T	1	9994749	+	NA	NA	NA	NA	NA	NA	T	C	C	C	C	T	T	C	C	C	C	C	C	C	C	C	C	C	C	C	C	C	C	C	C	C	C	C	C	C	C	C	C	C	C	C	C	C	C
S01_9994794	C/T	1	9994794	+	NA	NA	NA	NA	NA	NA	T	C	C	C	C	T	T	C	C	C	C	C	C	C	C	C	C	C	C	C	C	C	C	C	C	C	C	C	C	C	C	C	C	C	C	C	C	C	C
S01_9994799	A/G	1	9994799	+	NA	NA	NA	NA	NA	NA	G	A	A	A	A	G	G	A	A	A	A	A	A	A	A	A	A	A	A	A	A	A	A	A	A	A	A	A	A	A	A	A	A	A	A	A	A	A	A
S01_9994811	T/C	1	9994811	+	NA	NA	NA	NA	NA	NA	C	T	T	T	T	C	C	T	T	T	T	T	T	T	T	T	T	T	T	T	T	T	T	T	T	T	T	T	T	T	T	T	T	T	T	T	T	T	T
S01_9996320	G/A	1	9996320	+	NA	NA	NA	NA	NA	NA	A	G	G	G	G	A	A	G	G	G	G	G	G	G	G	G	G	G	G	G	G	G	G	G	G	G	G	G	G	G	G	G	G	G	G	G	G	G	G
S01_9996926	T/C	1	9996926	+	NA	NA	NA	NA	NA	NA	C	T	T	T	T	C	C	T	T	T	T	T	T	T	T	T	T	T	T	T	T	T	T	T	T	T	T	T	T	T	T	T	T	T	T	T	T	T	T
S01_9997862	C/G	1	9997862	+	NA	NA	NA	NA	NA	NA	G	C	C	C	C	G	G	C	C	C	C	C	C	C	C	C	C	C	C	C	C	C	C	C	C	C	C	C	C	C	C	C	C	C	C	C	C	C	C
S01_10010236	C/T	1	10010236	+	NA	NA	NA	NA	NA	NA	T	C	C	C	C	T	T	C	C	C	C	C	C	C	C	C	C	C	C	C	C	C	C	C	C	C	C	C	C	C	C	C	C	C	C	C	C	C	C
S01_10010305	T/C	1	10010305	+	NA	NA	NA	NA	NA	NA	C	T	T	T	T	C	C	T	T	T	T	T	T	T	T	T	T	T	T	T	T	T	T	T	T	T	T	T	T	T	T	T	T	T	T	T	T	T	T
S01_10010311	G/A	1	10010311	+	NA	NA	NA	NA	NA	NA	A	G	G	G	G	A	A	G	G	G	G	G	G	G	G	G	G	G	G	G	G	G	G	G	G	G	G	G	G	G	G	G	G	G	G	G	G	G	G
S01_10056810	C/T	1	10056810	+	NA	NA	NA	NA	NA	NA	T	C	C	C	C	T	T	C	C	C	C	C	C	C	C	C	C	C	C	C	C	C	C	C	C	C	C	C	C	C	C	C	C	C	C	C	C	C	C
S01_10056851	A/G	1	10056851	+	NA	NA	NA	NA	NA	NA	G	A	A	A	A	G	G	A	A	A	A	A	A	A	A	A	A	A	A	A	A	A	A	A	A	A	A	A	A	A	A	A	A	A	A	A	A	A	A
S01_10056887	A/G	1	10056887	+	NA	NA	NA	NA	NA	NA	G	A	A	A	A	G	G	A	A	A	A	A	A	A	A	A	A	A	A	A	A	A	A	A	A	A	A	A	A	A	A	A	A	A	A	A	A	A	A
S01_10184113	G/C	1	10184113	+	NA	NA	NA	NA	NA	NA	C	G	G	G	G	C	C	G	G	G	G	G	G	G	G	G	G	G	G	G	G	G	G	G	G	G	G	G	G	G	G	G	G	G	G	G	G	G	G
S01_10184142	C/T	1	10184142	+	NA	NA	NA	NA	NA	NA	T	C	C	C	C	T	T	C	C	C	C	C	C	C	C	C	C	C	C	C	C	C	C	C	C	C	C	C	C	C	C	C	C	C	C	C	C	C	C
S01_10184167	T/G	1	10184167	+	NA	NA	NA	NA	NA	NA	G	T	T	T	T	G	G	T	T	T	T	T	T	T	T	T	T	T	T	T	T	T	T	T	T	T	T	T	T	T	T	T	T	T	T	T	T	T	T
S01_10196272	A/G	1	10196272	+	NA	NA	NA	NA	NA	NA	G	A	A	A	A	G	G	A	A	A	A	A	A	A	A	A	A	A	A	A	A	A	A	A	A	A	A	A	A	A	A	A	A	A	A	A	A	A	A
S01_10196342	G/A	1	10196342	+	NA	NA	NA	NA	NA	NA	A	G	G	G	G	A	A	G	G	G	G	G	G	G	G	G	G	G	G	G	G	G	G	G	G	G	G	G	G	G	G	G	G	G	G	G	G	G	G
S01_10196352	T/C	1	10196352	+	NA	NA	NA	NA	NA	NA	C	T	T	T	T	C	C	T	T	T	T	T	T	T	T	T	T	T	T	T	T	T	T	T	T	T	T	T	T	T	T	T	T	T	T	T	T	T	T
S01_10196412	T/C	1	10196412	+	NA	NA	NA	NA	NA	NA	C	T	T	T	T	C	C	T	T	T	T	T	T	T	T	T	T	T	T	T	T	T	T	T	T	T	T	T	T	T	T	T	T	T	T	T	T	T	T
S01_10196498	A/G	1	10196498	+	NA	NA	NA	NA	NA	NA	G	A	A	A	A	G	G	A	A	A	A	A	A	A	A	A	A	A	A	A	A	A	A	A	A	A	A	A	A	A	A	A	A	A	A	A	A	A	A
S01_10196504	T/G	1	10196504	+	NA	NA	NA	NA	NA	NA	G	K	K	T	K	G	G	G	T	T	T	T	T	T	T	T	T	T	T	T	T	T	T	T	T	T	T	T	T	T	T	T	T	T	T	T	T	T	T
S01_10197794	C/T	1	10197794	+	NA	NA	NA	NA	NA	NA	T	C	C	C	C	T	T	C	C	C	C	C	C	C	C	C	C	C	C	C	C	C	C	C	C	C	C	C	C	C	C	C	C	C	C	C	C	C	C
S01_10197858	A/G	1	10197858	+	NA	NA	NA	NA	NA	NA	G	A	A	A	A	G	G	A	A	A	A	A	A	A	A	A	A	A	A	A	A	A	A	A	A	A	A	A	A	A	A	A	A	A	A	A	A	A	A
S01_10197868	A/G	1	10197868	+	NA	NA	NA	NA	NA	NA	G	A	A	A	A	G	G	A	A	A	A	A	A	A	A	A	A	A	A	A	A	A	A	A	A	A	A	A	A	A	A	A	A	A	A	A	A	A	A
S01_10197889	T/A	1	10197889	+	NA	NA	NA	NA	NA	NA	A	T	T	T	T	A	A	T	T	T	T	T	T	T	T	T	T	T	T	T	T	T	T	T	T	T	T	T	T	T	T	T	T	T	T	T	T	T	T
S01_10198020	A/G	1	10198020	+	NA	NA	NA	NA	NA	NA	G	A	A	R	A	G	G	A	R	A	A	A	A	A	A	A	A	A	A	A	A	A	A	A	A	A	A	A	A	A	A	A	A	A	A	A	A	A	A
S01_10198223	G/A	1	10198223	+	NA	NA	NA	NA	NA	NA	A	G	G	G	G	A	A	G	G	G	G	G	G	G	G	G	G	G	G	G	G	G	G	G	G	G	G	G	G	G	G	G	G	G	G	G	G	G	G
S01_10214544	G/A	1	10214544	+	NA	NA	NA	NA	NA	NA	A	G	G	G	G	A	A	G	G	G	G	G	G	G	G	G	G	G	G	G	G	G	G	G	G	G	G	G	G	G	G	G	G	G	G	G	G	G	G
S01_10218528	A/G	1	10218528	+	NA	NA	NA	NA	NA	NA	G	A	A	A	A	G	G	A	A	A	A	A	A	A	A	A	A	A	A	A	A	A	A	A	A	A	A	A	A	A	A	A	A	A	A	A	A	A	A
S01_10218539	T/C	1	10218539	+	NA	NA	NA	NA	NA	NA	C	T	T	T	T	C	C	T	T	T	T	T	T	T	T	T	T	T	T	T	T	T	T	T	T	T	T	T	T	T	T	T	T	T	T	T	T	T	T
S01_10239562	A/G	1	10239562	+	NA	NA	NA	NA	NA	NA	G	A	A	A	A	G	G	A	A	A	A	A	A	A	A	A	A	A	A	A	A	A	A	A	A	A	A	A	A	A	A	A	A	A	A	A	A	A	A
S01_10239565	A/G	1	10239565	+	NA	NA	NA	NA	NA	NA	G	A	A	A	A	G	G	A	A	A	A	A	A	A	A	A	A	A	A	A	A	A	A	A	A	A	A	A	A	A	A	A	A	A	A	A	A	A	A
S01_10239605	A/G	1	10239605	+	NA	NA	NA	NA	NA	NA	G	A	A	A	A	G	G	A	A	A	A	A	A	A	A	A	A	A	A	A	A	A	A	A	A	A	A	A	A	A	A	A	A	A	A	A	A	A	A
S01_10259945	A/G	1	10259945	+	NA	NA	NA	NA	NA	NA	G	A	A	A	A	G	G	A	A	A	A	A	A	A	A	A	A	A	A	A	A	A	A	A	A	A	A	A	A	A	A	A	A	A	A	A	A	A	A
S01_10259962	C/A	1	10259962	+	NA	NA	NA	NA	NA	NA	A	C	C	C	C	A	A	C	M	C	C	C	C	C	C	C	C	C	C	C	C	C	C	C	C	C	C	C	C	C	C	C	C	C	C	C	C	C	C
S01_10260002	G/A	1	10260002	+	NA	NA	NA	NA	NA	NA	A	G	G	G	G	A	A	G	G	G	G	G	G	G	G	G	G	G	G	G	G	G	G	G	G	G	G	G	G	G	G	G	G	G	G	G	G	G	G
S01_10272092	T/C	1	10272092	+	NA	NA	NA	NA	NA	NA	C	T	T	T	T	C	C	T	T	T	T	T	T	T	T	T	T	T	T	T	T	T	T	T	T	T	T	T	T	T	T	T	T	T	T	T	T	T	T
S01_10272104	C/T	1	10272104	+	NA	NA	NA	NA	NA	NA	T	C	C	C	C	T	T	C	C	C	C	C	C	C	C	C	C	C	C	C	C	C	C	C	C	C	C	C	C	C	C	C	C	C	C	C	C	C	C
S01_10272137	G/A	1	10272137	+	NA	NA	NA	NA	NA	NA	A	G	G	G	G	A	A	G	G	G	G	G	G	G	G	G	G	G	G	G	G	G	G	G	G	G	G	G	G	G	G	G	G	G	G	G	G	G	G
S01_10272167	A/T	1	10272167	+	NA	NA	NA	NA	NA	NA	T	A	A	A	A	T	T	A	A	A	A	A	A	A	A	A	A	A	A	A	A	A	A	A	A	A	A	A	A	A	A	A	A	A	A	A	A	A	A
S01_10272169	A/G	1	10272169	+	NA	NA	NA	NA	NA	NA	G	A	A	A	A	G	G	A	A	A	A	A	A	A	A	A	A	A	A	A	A	A	A	A	A	A	A	A	A	A	A	A	A	A	A	A	A	A	A
S01_10272183	G/A	1	10272183	+	NA	NA	NA	NA	NA	NA	A	G	G	G	G	A	A	G	G	G	G	G	G	G	G	G	G	G	G	G	G	G	G	G	G	G	G	G	G	G	G	G	G	G	G	G	G	G	G
S01_10272188	A/G	1	10272188	+	NA	NA	NA	NA	NA	NA	G	A	A	A	A	G	G	A	A	A	A	A	A	A	A	A	A	A	A	A	A	A	A	A	A	A	A	A	A	A	A	A	A	A	A	A	A	A	A
S01_10309218	A/G	1	10309218	+	NA	NA	NA	NA	NA	NA	G	A	A	A	A	G	G	A	A	A	A	A	A	A	A	A	A	A	A	A	A	A	A	A	A	A	A	A	A	A	A	A	A	A	A	A	A	A	A
S01_10315070	G/A	1	10315070	+	NA	NA	NA	NA	NA	NA	A	G	G	G	G	A	A	G	G	G	G	G	G	G	G	G	G	G	G	G	G	G	G	G	G	G	G	G	G	G	G	G	G	G	G	G	G	G	G
S01_10315085	C/A	1	10315085	+	NA	NA	NA	NA	NA	NA	A	C	C	C	C	A	A	C	C	C	C	C	C	C	C	C	C	C	C	C	C	C	C	C	C	C	C	C	C	C	C	C	C	C	C	C	C	C	C
S01_10357716	G/C	1	10357716	+	NA	NA	NA	NA	NA	NA	C	G	G	G	G	C	C	G	G	G	G	G	G	G	G	G	G	G	G	G	G	G	G	G	G	G	G	G	G	G	G	G	G	G	G	G	G	G	G
S01_10357734	A/T	1	10357734	+	NA	NA	NA	NA	NA	NA	T	A	A	A	A	T	T	A	A	A	A	A	A	A	A	A	A	A	A	A	A	A	A	A	A	A	A	A	A	A	A	A	A	A	A	A	A	A	A
S01_10360939	T/A	1	10360939	+	NA	NA	NA	NA	NA	NA	A	T	T	T	T	A	A	T	T	T	T	T	T	T	T	T	T	T	T	T	T	T	T	T	T	T	T	T	T	T	T	T	T	T	T	T	T	T	T
S01_10360993	T/C	1	10360993	+	NA	NA	NA	NA	NA	NA	C	T	T	T	T	C	C	T	T	T	T	T	T	T	T	T	T	T	T	T	T	T	T	T	T	T	T	T	T	T	T	T	T	T	T	T	T	T	T
S01_10366208	A/G	1	10366208	+	NA	NA	NA	NA	NA	NA	G	A	A	A	A	G	G	A	A	A	A	A	A	A	A	A	A	A	A	A	A	A	A	A	A	A	A	A	A	A	A	A	A	A	A	A	A	A	A
S01_10366214	T/C	1	10366214	+	NA	NA	NA	NA	NA	NA	C	T	T	T	T	C	C	T	T	T	T	T	T	T	T	T	T	T	T	T	T	T	T	T	T	T	T	T	T	T	T	T	T	T	T	T	T	T	T
S01_10366281	T/C	1	10366281	+	NA	NA	NA	NA	NA	NA	C	T	T	T	T	C	C	T	T	T	T	T	T	T	T	T	T	T	T	T	T	T	T	T	T	T	T	T	T	T	T	T	T	T	T	T	T	T	T
S01_10366293	G/T	1	10366293	+	NA	NA	NA	NA	NA	NA	T	G	G	G	G	T	T	G	G	G	G	G	G	G	G	G	G	G	G	G	G	G	G	G	G	G	G	G	G	G	G	G	G	G	G	G	G	G	G
S01_10366375	T/C	1	10366375	+	NA	NA	NA	NA	NA	NA	C	T	T	T	T	C	C	T	T	T	T	T	T	T	T	T	T	T	T	T	T	T	T	T	T	T	T	T	T	T	T	T	T	T	T	T	T	T	T
S01_10366408	C/G	1	10366408	+	NA	NA	NA	NA	NA	NA	G	C	C	C	C	G	G	C	C	C	C	C	C	C	C	C	C	C	C	C	C	C	C	C	C	C	C	C	C	C	C	C	C	C	C	C	C	C	C
S01_10366422	G/A	1	10366422	+	NA	NA	NA	NA	NA	NA	A	G	G	G	G	A	A	G	G	G	G	G	G	G	G	G	G	G	G	G	G	G	G	G	G	G	G	G	G	G	G	G	G	G	G	G	G	G	G
S01_10391195	A/T	1	10391195	+	NA	NA	NA	NA	NA	NA	T	A	A	A	A	T	T	A	A	A	A	A	A	A	A	A	A	A	A	A	A	A	A	A	A	A	A	A	A	A	A	A	A	A	A	A	A	A	A
S01_10394105	C/T	1	10394105	+	NA	NA	NA	NA	NA	NA	T	C	C	C	C	T	T	C	C	C	C	C	C	C	C	C	C	C	C	C	C	C	C	C	C	C	C	C	C	C	C	C	C	C	C	C	C	C	C
S01_10396916	C/T	1	10396916	+	NA	NA	NA	NA	NA	NA	T	C	C	C	C	T	T	C	C	C	C	C	C	C	C	C	C	C	C	C	C	C	C	C	C	C	C	C	C	C	C	C	C	C	C	C	C	C	C
S01_10397539	G/A	1	10397539	+	NA	NA	NA	NA	NA	NA	A	G	G	G	G	A	A	G	G	G	G	G	G	G	G	G	G	G	G	G	G	G	G	G	G	G	G	G	G	G	G	G	G	G	G	G	G	G	G
S01_10398028	A/G	1	10398028	+	NA	NA	NA	NA	NA	NA	G	R	R	A	R	G	G	G	A	A	A	A	A	A	A	A	A	A	A	A	A	A	A	A	A	A	A	A	A	A	A	A	A	A	A	A	A	A	A
S01_10441096	T/C	1	10441096	+	NA	NA	NA	NA	NA	NA	C	T	T	T	T	C	C	T	T	T	T	T	T	T	T	T	T	T	T	T	T	T	T	T	T	T	T	T	T	T	T	T	T	T	T	T	T	T	T
S01_10453111	C/T	1	10453111	+	NA	NA	NA	NA	NA	NA	T	C	C	C	C	T	T	C	C	C	C	C	C	C	C	C	C	C	C	C	C	C	C	C	C	C	C	C	C	C	C	C	C	C	C	C	C	C	C
S01_10453221	A/G	1	10453221	+	NA	NA	NA	NA	NA	NA	G	A	A	A	A	G	G	A	A	A	A	A	A	A	A	A	A	A	A	A	A	A	A	A	A	A	A	A	A	A	A	A	A	A	A	A	A	A	A
S01_10453240	G/C	1	10453240	+	NA	NA	NA	NA	NA	NA	C	G	G	G	G	C	C	G	G	G	G	G	G	G	G	G	G	G	G	G	G	G	G	G	G	G	G	G	G	G	G	G	G	G	G	G	G	G	G
S01_10453724	C/T	1	10453724	+	NA	NA	NA	NA	NA	NA	T	C	C	C	C	T	T	C	C	C	C	C	C	C	C	C	C	C	C	C	C	C	C	C	C	C	C	C	C	C	C	C	C	C	C	C	C	C	C
S01_10454193	G/T	1	10454193	+	NA	NA	NA	NA	NA	NA	T	G	G	G	G	T	T	G	G	G	G	G	G	G	G	G	G	G	G	G	G	G	G	G	G	G	G	G	G	G	G	G	G	G	G	G	G	G	G
S01_10455459	G/T	1	10455459	+	NA	NA	NA	NA	NA	NA	T	G	G	G	G	T	T	G	G	G	G	G	G	G	G	G	G	G	G	G	G	G	G	G	G	G	G	G	G	G	G	G	G	G	G	G	G	G	G
S01_10455588	G/A	1	10455588	+	NA	NA	NA	NA	NA	NA	A	G	G	G	G	A	A	G	G	G	G	G	G	G	G	G	G	G	G	G	G	G	G	G	G	G	G	G	G	G	G	G	G	G	G	G	G	G	G
S01_10455624	T/C	1	10455624	+	NA	NA	NA	NA	NA	NA	C	T	T	T	T	C	C	T	T	T	T	T	T	T	T	T	T	T	T	T	T	T	T	T	T	T	T	T	T	T	T	T	T	T	T	T	T	T	T
S01_10456000	T/C	1	10456000	+	NA	NA	NA	NA	NA	NA	C	T	T	T	T	C	C	T	T	T	T	T	T	T	T	T	T	T	T	T	T	T	T	T	T	T	T	T	T	T	T	T	T	T	T	T	T	T	T
S01_10456023	G/A	1	10456023	+	NA	NA	NA	NA	NA	NA	A	G	G	G	G	A	A	G	G	G	G	G	G	G	G	G	G	G	G	G	G	G	G	G	G	G	G	G	G	G	G	G	G	G	G	G	G	G	G
S01_10456090	C/T	1	10456090	+	NA	NA	NA	NA	NA	NA	T	C	C	C	C	T	T	C	C	C	C	C	C	C	C	C	C	C	C	C	C	C	C	C	C	C	C	C	C	C	C	C	C	C	C	C	C	C	C
S01_10456249	T/C	1	10456249	+	NA	NA	NA	NA	NA	NA	C	T	T	T	T	C	C	T	T	T	T	T	T	T	T	T	T	T	T	T	T	T	T	T	T	T	T	T	T	T	T	T	T	T	T	T	T	T	T
S01_10456257	C/G	1	10456257	+	NA	NA	NA	NA	NA	NA	G	C	C	C	C	G	G	C	C	C	C	C	C	C	C	C	C	C	C	C	C	C	C	C	C	C	C	C	C	C	C	C	C	C	C	C	C	C	C
S01_10458256	C/T	1	10458256	+	NA	NA	NA	NA	NA	NA	T	C	C	C	C	T	T	C	C	C	C	C	C	C	C	C	C	C	C	C	C	C	C	C	C	C	C	C	C	C	C	C	C	C	C	C	C	C	C
S01_10458303	T/G	1	10458303	+	NA	NA	NA	NA	NA	NA	G	T	T	T	T	G	G	T	T	T	T	T	T	T	T	T	T	T	T	T	T	T	T	T	T	T	T	T	T	T	T	T	T	T	T	T	T	T	T
S01_10461797	C/T	1	10461797	+	NA	NA	NA	NA	NA	NA	T	C	C	C	C	T	T	C	C	C	C	C	C	C	C	C	C	C	C	C	C	C	C	C	C	C	C	C	C	C	C	C	C	C	C	C	C	C	C
S01_10462140	G/A	1	10462140	+	NA	NA	NA	NA	NA	NA	A	G	G	G	G	A	A	G	G	G	G	G	G	G	G	G	G	G	G	G	G	G	G	G	G	G	G	G	G	G	G	G	G	G	G	G	G	G	G
S01_10462404	G/A	1	10462404	+	NA	NA	NA	NA	NA	NA	A	G	G	G	G	A	A	G	G	G	G	G	G	G	G	G	G	G	G	G	G	G	G	G	G	G	G	G	G	G	G	G	G	G	G	G	G	G	G
S01_10462443	C/T	1	10462443	+	NA	NA	NA	NA	NA	NA	T	C	C	C	C	T	T	C	C	C	C	C	C	C	C	C	C	C	C	C	C	C	C	C	C	C	C	C	C	C	C	C	C	C	C	C	C	C	C
S01_10493592	G/A	1	10493592	+	NA	NA	NA	NA	NA	NA	A	G	G	G	G	A	A	G	G	G	G	G	G	G	G	G	G	G	G	G	G	G	G	G	G	G	G	G	G	G	G	G	G	G	G	G	G	G	G
S01_10493603	A/G	1	10493603	+	NA	NA	NA	NA	NA	NA	G	A	A	A	A	G	G	A	A	A	A	A	A	A	A	A	A	A	A	A	A	A	A	A	A	A	A	A	A	A	A	A	A	A	A	A	A	A	A
S01_10493615	T/C	1	10493615	+	NA	NA	NA	NA	NA	NA	C	T	T	T	T	C	C	T	T	T	T	T	T	T	T	T	T	T	T	T	T	T	T	T	T	T	T	T	T	T	T	T	T	T	T	T	T	T	T
S01_10519204	A/G	1	10519204	+	NA	NA	NA	NA	NA	NA	G	A	A	A	A	G	G	A	A	A	A	A	A	A	A	A	A	A	A	A	A	A	A	A	A	A	A	A	A	A	A	A	A	A	A	A	A	A	A
S01_10520351	G/A	1	10520351	+	NA	NA	NA	NA	NA	NA	A	G	G	G	G	A	A	G	G	G	G	G	G	G	G	G	G	G	G	G	G	G	G	G	G	G	G	G	G	G	G	G	G	G	G	G	G	G	G
S01_10521667	G/A	1	10521667	+	NA	NA	NA	NA	NA	NA	A	G	G	G	G	A	A	G	G	G	G	G	G	G	G	G	G	G	G	G	G	G	G	G	G	G	G	G	G	G	G	G	G	G	G	G	G	G	G
S01_10521761	G/A	1	10521761	+	NA	NA	NA	NA	NA	NA	A	G	G	G	G	A	A	G	G	G	G	G	G	G	G	G	G	G	G	G	G	G	G	G	G	G	G	G	G	G	G	G	G	G	G	G	G	G	G
S01_10525053	G/A	1	10525053	+	NA	NA	NA	NA	NA	NA	A	G	G	G	G	A	A	G	G	G	G	G	G	G	G	G	G	G	G	G	G	G	G	G	G	G	G	G	G	G	G	G	G	G	G	G	G	G	G
S01_10529902	G/A	1	10529902	+	NA	NA	NA	NA	NA	NA	A	G	G	G	G	A	A	G	G	G	G	G	G	G	G	G	G	G	G	G	G	G	G	G	G	G	G	G	G	G	G	G	G	G	G	G	G	G	G
S01_10530325	C/T	1	10530325	+	NA	NA	NA	NA	NA	NA	T	C	C	C	C	T	T	C	C	C	C	C	C	C	C	C	C	C	C	C	C	C	C	C	C	C	C	C	C	C	C	C	C	C	C	C	C	C	C
S01_10538464	A/G	1	10538464	+	NA	NA	NA	NA	NA	NA	G	A	A	A	A	G	G	A	A	A	A	A	A	A	A	A	A	A	A	A	A	A	A	A	A	A	A	A	A	A	A	A	A	A	A	A	A	A	A
S01_10538533	C/T	1	10538533	+	NA	NA	NA	NA	NA	NA	T	C	C	C	C	T	T	C	C	C	C	C	C	C	C	C	C	C	C	C	C	C	C	C	C	C	C	C	C	C	C	C	C	C	C	C	C	C	C
S01_10538549	T/C	1	10538549	+	NA	NA	NA	NA	NA	NA	C	T	T	T	T	C	C	T	T	T	T	T	T	T	T	T	T	T	T	T	T	T	T	T	T	T	T	T	T	T	T	T	T	T	T	T	T	T	T
S01_10540617	C/T	1	10540617	+	NA	NA	NA	NA	NA	NA	T	C	C	C	C	T	T	C	C	C	C	C	C	C	C	C	C	C	C	C	C	C	C	C	C	C	C	C	C	C	C	C	C	C	C	C	C	C	C
S01_10540733	G/A	1	10540733	+	NA	NA	NA	NA	NA	NA	A	G	G	G	G	A	A	G	G	G	G	G	G	G	G	G	G	G	G	G	G	G	G	G	G	G	G	G	G	G	G	G	G	G	G	G	G	G	G
S01_10540754	C/T	1	10540754	+	NA	NA	NA	NA	NA	NA	T	C	C	C	C	T	T	C	C	C	C	C	C	C	C	C	C	C	C	C	C	C	C	C	C	C	C	C	C	C	C	C	C	C	C	C	C	C	C
S01_10540768	C/T	1	10540768	+	NA	NA	NA	NA	NA	NA	T	C	C	C	C	T	T	C	C	C	C	C	C	C	C	C	C	C	C	C	C	C	C	C	C	C	C	C	C	C	C	C	C	C	C	C	C	C	C
S01_10540806	A/G	1	10540806	+	NA	NA	NA	NA	NA	NA	G	A	A	A	A	G	G	A	A	A	A	A	A	A	A	A	A	A	A	A	A	A	A	A	A	A	A	A	A	A	A	A	A	A	A	A	A	A	A
S01_10540833	T/C	1	10540833	+	NA	NA	NA	NA	NA	NA	C	T	T	T	T	C	C	T	T	T	T	T	T	T	T	T	T	T	T	T	T	T	T	T	T	T	T	T	T	T	T	T	T	T	T	T	T	T	T
S01_10540873	A/C	1	10540873	+	NA	NA	NA	NA	NA	NA	C	A	A	A	A	C	C	A	A	A	A	A	A	A	A	A	A	A	A	A	A	A	A	A	A	A	A	A	A	A	A	A	A	A	A	A	A	A	A
S01_10541023	A/G	1	10541023	+	NA	NA	NA	NA	NA	NA	G	A	A	A	A	G	G	A	A	A	A	A	A	A	A	A	A	A	A	A	A	A	A	A	A	A	A	A	A	A	A	A	A	A	A	A	A	A	A
S01_10543247	T/C	1	10543247	+	NA	NA	NA	NA	NA	NA	C	T	T	T	T	C	C	T	T	T	T	T	T	T	T	T	T	T	T	T	T	T	T	T	T	T	T	T	T	T	T	T	T	T	T	T	T	T	T
S01_10543267	C/A	1	10543267	+	NA	NA	NA	NA	NA	NA	A	C	C	C	C	A	A	C	C	C	C	C	C	C	C	C	C	C	C	C	C	C	C	C	C	C	C	C	C	C	C	C	C	C	C	C	C	C	C
S01_10543279	G/A	1	10543279	+	NA	NA	NA	NA	NA	NA	A	G	G	G	G	A	A	G	G	G	G	G	G	G	G	G	G	G	G	G	G	G	G	G	G	G	G	G	G	G	G	G	G	G	G	G	G	G	G
S01_10543308	C/T	1	10543308	+	NA	NA	NA	NA	NA	NA	T	C	C	C	C	T	T	C	C	C	C	C	C	C	C	C	C	C	C	C	C	C	C	C	C	C	C	C	C	C	C	C	C	C	C	C	C	C	C
S01_10543512	C/G	1	10543512	+	NA	NA	NA	NA	NA	NA	G	C	C	C	C	G	G	C	C	C	C	C	C	C	C	C	C	C	C	C	C	C	C	C	C	C	C	C	C	C	C	C	C	C	C	C	C	C	C
S01_10544609	A/G	1	10544609	+	NA	NA	NA	NA	NA	NA	G	A	A	A	A	G	G	A	A	A	A	A	A	A	A	A	A	A	A	A	A	A	A	A	A	A	A	A	A	A	A	A	A	A	A	A	A	A	A
S01_10544742	G/T	1	10544742	+	NA	NA	NA	NA	NA	NA	T	G	G	G	G	T	T	G	G	G	G	G	G	G	G	G	G	G	G	G	G	G	G	G	G	G	G	G	G	G	G	G	G	G	G	G	G	G	G
S01_10544786	G/A	1	10544786	+	NA	NA	NA	NA	NA	NA	A	G	G	G	G	A	A	G	G	G	G	G	G	G	G	G	G	G	G	G	G	G	G	G	G	G	G	G	G	G	G	G	G	G	G	G	G	G	G
S01_10544852	C/T	1	10544852	+	NA	NA	NA	NA	NA	NA	T	C	C	C	C	T	T	C	C	C	C	C	C	C	C	C	C	C	C	C	C	C	C	C	C	C	C	C	C	C	C	C	C	C	C	C	C	C	C
S01_10545119	G/T	1	10545119	+	NA	NA	NA	NA	NA	NA	T	G	G	G	G	T	T	G	G	G	G	G	G	G	G	G	G	G	G	G	G	G	G	G	G	G	G	G	G	G	G	G	G	G	G	G	G	G	G
S01_10545134	G/A	1	10545134	+	NA	NA	NA	NA	NA	NA	A	G	G	G	G	A	A	G	G	G	G	G	G	G	G	G	G	G	G	G	G	G	G	G	G	G	G	G	G	G	G	G	G	G	G	G	G	G	G
S01_10545202	G/T	1	10545202	+	NA	NA	NA	NA	NA	NA	T	G	G	G	G	T	T	G	G	G	G	G	G	G	G	G	G	G	G	G	G	G	G	G	G	G	G	G	G	G	G	G	G	G	G	G	G	G	G
S01_10545242	C/T	1	10545242	+	NA	NA	NA	NA	NA	NA	T	C	C	C	C	T	T	C	C	C	C	C	C	C	C	C	C	C	C	C	C	C	C	C	C	C	C	C	C	C	C	C	C	C	C	C	C	C	C
S01_10545251	A/C	1	10545251	+	NA	NA	NA	NA	NA	NA	C	A	A	A	A	C	C	A	A	A	A	A	A	A	A	A	A	A	A	A	A	A	A	A	A	A	A	A	A	A	A	A	A	A	A	A	A	A	A
S01_10545343	A/C	1	10545343	+	NA	NA	NA	NA	NA	NA	C	A	A	A	A	C	C	A	A	A	A	A	A	A	A	A	A	A	A	A	A	A	A	A	A	A	A	A	A	A	A	A	A	A	A	A	A	A	A
S01_10545379	T/C	1	10545379	+	NA	NA	NA	NA	NA	NA	C	T	T	T	T	C	C	T	T	T	T	T	T	T	T	T	T	T	T	T	T	T	T	T	T	T	T	T	T	T	T	T	T	T	T	T	T	T	T
S01_10546082	G/A	1	10546082	+	NA	NA	NA	NA	NA	NA	A	G	G	G	G	A	A	G	G	G	G	G	G	G	G	G	G	G	G	G	G	G	G	G	G	G	G	G	G	G	G	G	G	G	G	G	G	G	G
S01_10546133	C/T	1	10546133	+	NA	NA	NA	NA	NA	NA	T	C	C	C	C	T	T	C	C	C	C	C	C	C	C	C	C	C	C	C	C	C	C	C	C	C	C	C	C	C	C	C	C	C	C	C	C	C	C
S01_10546181	G/T	1	10546181	+	NA	NA	NA	NA	NA	NA	T	G	G	G	G	T	T	G	G	G	G	G	G	G	G	G	G	G	G	G	G	G	G	G	G	G	G	G	G	G	G	G	G	G	G	G	G	G	G
S01_10546239	A/G	1	10546239	+	NA	NA	NA	NA	NA	NA	G	A	A	A	A	G	G	A	A	A	A	A	A	A	A	A	A	A	A	A	A	A	A	A	A	A	A	A	A	A	A	A	A	A	A	A	A	A	A
S01_10562593	A/G	1	10562593	+	NA	NA	NA	NA	NA	NA	G	A	A	A	A	G	G	A	A	A	A	A	A	A	A	A	A	A	A	A	A	A	A	A	A	A	A	A	A	A	A	A	A	A	A	A	A	A	A
S01_10569520	G/A	1	10569520	+	NA	NA	NA	NA	NA	NA	A	G	G	G	G	A	A	G	G	G	G	G	G	G	G	G	G	G	G	G	G	G	G	G	G	G	G	G	G	G	G	G	G	G	G	G	G	G	G
S01_10569529	A/G	1	10569529	+	NA	NA	NA	NA	NA	NA	G	A	A	A	A	G	G	A	A	A	A	A	A	A	A	A	A	A	A	A	A	A	A	A	A	A	A	A	A	A	A	A	A	A	A	A	A	A	A
S01_10569544	A/G	1	10569544	+	NA	NA	NA	NA	NA	NA	G	A	A	A	A	G	G	A	A	A	A	A	A	A	A	A	A	A	A	A	A	A	A	A	A	A	A	A	A	A	A	A	A	A	A	A	A	A	A
S01_10569552	T/C	1	10569552	+	NA	NA	NA	NA	NA	NA	C	T	T	T	T	C	C	T	T	T	T	T	T	T	T	T	T	T	T	T	T	T	T	T	T	T	T	T	T	T	T	T	T	T	T	T	T	T	T
S01_10569555	T/C	1	10569555	+	NA	NA	NA	NA	NA	NA	C	T	T	T	T	C	C	T	T	T	T	T	T	T	T	T	T	T	T	T	T	T	T	T	T	T	T	T	T	T	T	T	T	T	T	T	T	T	T
S01_10569895	G/A	1	10569895	+	NA	NA	NA	NA	NA	NA	A	G	G	G	G	A	A	G	G	G	G	G	G	G	G	G	G	G	G	G	G	G	G	G	G	G	G	G	G	G	G	G	G	G	G	G	G	G	G
S01_10573643	C/A	1	10573643	+	NA	NA	NA	NA	NA	NA	A	C	C	C	C	A	A	C	C	C	C	C	C	C	C	C	C	C	C	C	C	C	C	C	C	C	C	C	C	C	C	C	C	C	C	C	C	C	C
S01_10573678	T/C	1	10573678	+	NA	NA	NA	NA	NA	NA	C	T	T	T	T	C	C	T	T	T	T	T	T	T	T	T	T	T	T	T	T	T	T	T	T	T	T	T	T	T	T	T	T	T	T	T	T	T	T
S01_10573906	T/C	1	10573906	+	NA	NA	NA	NA	NA	NA	C	T	T	T	T	C	C	T	T	T	T	T	T	T	T	T	T	T	T	T	T	T	T	T	T	T	T	T	T	T	T	T	T	T	T	T	T	T	T
S01_10573979	T/A	1	10573979	+	NA	NA	NA	NA	NA	NA	A	T	T	T	T	A	A	T	T	T	T	T	T	T	T	T	T	T	T	T	T	T	T	T	T	T	T	T	T	T	T	T	T	T	T	T	T	T	T
S01_10582330	G/A	1	10582330	+	NA	NA	NA	NA	NA	NA	A	G	R	G	R	A	A	G	G	G	G	G	G	G	G	G	G	G	G	G	G	G	G	G	G	G	G	G	G	G	G	G	G	G	G	G	G	G	G
S01_10584628	A/G	1	10584628	+	NA	NA	NA	NA	NA	NA	G	A	R	A	R	G	G	A	A	A	A	A	A	A	A	A	A	A	A	A	A	A	A	A	A	A	A	A	A	A	A	A	A	A	A	A	A	A	A
S01_10584811	A/G	1	10584811	+	NA	NA	NA	NA	NA	NA	G	A	A	A	A	G	G	A	A	A	A	A	A	A	A	A	A	A	A	A	A	A	A	A	A	A	A	A	A	A	A	A	A	A	A	A	A	A	A
S01_10584819	C/G	1	10584819	+	NA	NA	NA	NA	NA	NA	G	C	C	C	C	G	G	C	C	C	C	C	C	C	C	C	C	C	C	C	C	C	C	C	C	C	C	C	C	C	C	C	C	C	C	C	C	C	C
S01_10585384	A/G	1	10585384	+	NA	NA	NA	NA	NA	NA	G	A	A	A	A	G	G	A	A	A	A	A	A	A	A	A	A	A	A	A	A	A	A	A	A	A	A	A	A	A	A	A	A	A	A	A	A	A	A
S01_10600114	A/T	1	10600114	+	NA	NA	NA	NA	NA	NA	T	A	A	A	A	T	T	A	A	A	A	A	A	A	A	A	A	A	A	A	A	A	A	A	A	A	A	A	A	A	A	A	A	A	A	A	A	A	A
S01_10600115	A/C	1	10600115	+	NA	NA	NA	NA	NA	NA	C	A	A	A	A	C	C	A	A	A	A	A	A	A	A	A	A	A	A	A	A	A	A	A	A	A	A	A	A	A	A	A	A	A	A	A	A	A	A
S01_10602332	G/A	1	10602332	+	NA	NA	NA	NA	NA	NA	A	G	R	G	R	A	A	G	G	G	G	G	G	G	G	G	G	G	G	G	G	G	G	G	G	G	G	G	G	G	G	G	G	G	G	G	G	G	G
S01_10602338	T/C	1	10602338	+	NA	NA	NA	NA	NA	NA	C	T	Y	T	Y	C	C	T	T	T	T	T	T	T	T	T	T	T	T	T	T	T	T	T	T	T	T	T	T	T	T	T	T	T	T	T	T	T	T
S01_10602345	A/G	1	10602345	+	NA	NA	NA	NA	NA	NA	G	A	R	A	R	G	G	A	A	A	A	A	A	A	A	A	A	A	A	A	A	A	A	A	A	A	A	A	A	A	A	A	A	A	A	A	A	A	A
S01_10602381	T/C	1	10602381	+	NA	NA	NA	NA	NA	NA	C	T	T	T	T	C	C	T	T	T	T	T	T	T	T	T	T	T	T	T	T	T	T	T	T	T	T	T	T	T	T	T	T	T	T	T	T	T	T
S01_10602419	A/G	1	10602419	+	NA	NA	NA	NA	NA	NA	G	A	A	A	A	G	G	A	A	A	A	A	A	A	A	A	A	A	A	A	A	A	A	A	A	A	A	A	A	A	A	A	A	A	A	A	A	A	A
S01_10620882	C/G	1	10620882	+	NA	NA	NA	NA	NA	NA	G	C	C	C	C	G	G	C	C	C	C	C	C	C	C	C	C	C	C	C	C	C	C	C	C	C	C	C	C	C	C	C	C	C	C	C	C	C	C
S01_10620914	T/C	1	10620914	+	NA	NA	NA	NA	NA	NA	C	T	T	T	T	C	C	T	T	T	T	T	T	T	T	T	T	T	T	T	T	T	T	T	T	T	T	T	T	T	T	T	T	T	T	T	T	T	T
S01_10621007	A/G	1	10621007	+	NA	NA	NA	NA	NA	NA	G	A	A	A	A	G	G	A	A	A	A	A	A	A	A	A	A	A	A	A	A	A	A	A	A	A	A	A	A	A	A	A	A	A	A	A	A	A	A
S01_10621030	G/A	1	10621030	+	NA	NA	NA	NA	NA	NA	A	G	G	G	G	A	A	G	G	G	G	G	G	G	G	G	G	G	G	G	G	G	G	G	G	G	G	G	G	G	G	G	G	G	G	G	G	G	G
S01_10621545	C/G	1	10621545	+	NA	NA	NA	NA	NA	NA	G	C	C	C	C	G	G	C	C	C	C	C	C	C	C	C	C	C	C	C	C	C	C	C	C	C	C	C	C	C	C	C	C	C	C	C	C	C	C
S01_10621551	A/G	1	10621551	+	NA	NA	NA	NA	NA	NA	G	A	A	A	A	G	G	A	A	A	A	A	A	A	A	A	A	A	A	A	A	A	A	A	A	A	A	A	A	A	A	A	A	A	A	A	A	A	A
S01_10621934	C/A	1	10621934	+	NA	NA	NA	NA	NA	NA	A	C	C	C	C	A	A	C	C	C	C	C	C	C	C	C	C	C	C	C	C	C	C	C	C	C	C	C	C	C	C	C	C	C	C	C	C	C	C
S01_10621958	A/G	1	10621958	+	NA	NA	NA	NA	NA	NA	G	A	A	A	A	G	G	A	A	A	A	A	A	A	A	A	A	A	A	A	A	A	A	A	A	A	A	A	A	A	A	A	A	A	A	A	A	A	A
S01_10622053	T/C	1	10622053	+	NA	NA	NA	NA	NA	NA	C	T	T	T	T	C	C	T	T	T	T	T	T	T	T	T	T	T	T	T	T	T	T	T	T	T	T	T	T	T	T	T	T	T	T	T	T	T	T
S01_10628133	G/A	1	10628133	+	NA	NA	NA	NA	NA	NA	A	G	G	G	G	A	A	G	G	G	G	G	G	G	G	G	G	G	G	G	G	G	G	G	G	G	G	G	G	G	G	G	G	G	G	G	G	G	G
S01_10628229	C/A	1	10628229	+	NA	NA	NA	NA	NA	NA	A	C	C	C	C	A	A	C	C	C	C	C	C	C	C	C	C	C	C	C	C	C	C	C	C	C	C	C	C	C	C	C	C	C	C	C	C	C	C
S01_10646511	A/G	1	10646511	+	NA	NA	NA	NA	NA	NA	G	A	A	A	A	G	G	A	A	A	A	A	A	A	A	A	A	A	A	A	A	A	A	A	A	A	A	A	A	A	A	A	A	A	A	A	A	A	A
S01_10646519	T/C	1	10646519	+	NA	NA	NA	NA	NA	NA	C	T	T	T	T	C	C	T	T	T	T	T	T	T	T	T	T	T	T	T	T	T	T	T	T	T	T	T	T	T	T	T	T	T	T	T	T	T	T
S01_10646578	T/C	1	10646578	+	NA	NA	NA	NA	NA	NA	C	T	T	T	T	C	C	T	T	T	T	T	T	T	T	T	T	T	T	T	T	T	T	T	T	T	T	T	T	T	T	T	T	T	T	T	T	T	T
S01_10663353	G/A	1	10663353	+	NA	NA	NA	NA	NA	NA	A	G	G	G	G	A	A	G	G	G	G	G	G	G	G	G	G	G	G	G	G	G	G	G	G	G	G	G	G	G	G	G	G	G	G	G	G	G	G
S01_10663565	T/G	1	10663565	+	NA	NA	NA	NA	NA	NA	G	T	T	T	T	G	G	T	T	T	T	T	T	T	T	T	T	T	T	T	T	T	T	T	T	T	T	T	T	T	T	T	T	T	T	T	T	T	T
S01_10663600	A/T	1	10663600	+	NA	NA	NA	NA	NA	NA	T	A	A	A	A	T	T	A	A	A	A	A	A	A	A	A	A	A	A	A	A	A	A	A	A	A	A	A	A	A	A	A	A	A	A	A	A	A	A
S01_10674030	G/A	1	10674030	+	NA	NA	NA	NA	NA	NA	A	G	G	G	G	A	A	G	G	G	G	G	G	G	G	G	G	G	G	G	G	G	G	G	G	G	G	G	G	G	G	G	G	G	G	G	G	G	G
S01_10687830	A/G	1	10687830	+	NA	NA	NA	NA	NA	NA	G	A	A	A	A	G	G	A	A	A	A	A	A	A	A	A	A	A	A	A	A	A	A	A	A	A	A	A	A	A	A	A	A	A	A	A	A	A	A
S01_10687833	A/G	1	10687833	+	NA	NA	NA	NA	NA	NA	G	A	A	A	A	G	G	A	A	A	A	A	A	A	A	A	A	A	A	A	A	A	A	A	A	A	A	A	A	A	A	A	A	A	A	A	A	A	A
S01_10687871	C/A	1	10687871	+	NA	NA	NA	NA	NA	NA	A	C	C	C	C	A	A	C	C	C	C	C	C	C	C	C	C	C	C	C	C	C	C	C	C	C	C	C	C	C	C	C	C	C	C	C	C	C	C
S01_10687875	C/G	1	10687875	+	NA	NA	NA	NA	NA	NA	G	C	C	C	C	G	G	C	C	C	C	C	C	C	C	C	C	C	C	C	C	C	C	C	C	C	C	C	C	C	C	C	C	C	C	C	C	C	C
S01_10687904	C/T	1	10687904	+	NA	NA	NA	NA	NA	NA	T	C	C	C	C	T	T	C	C	C	C	C	C	C	C	C	C	C	C	C	C	C	C	C	C	C	C	C	C	C	C	C	C	C	C	C	C	C	C
S01_10687912	A/G	1	10687912	+	NA	NA	NA	NA	NA	NA	G	A	A	A	A	G	G	A	A	A	A	A	A	A	A	A	A	A	A	A	A	A	A	A	A	A	A	A	A	A	A	A	A	A	A	A	A	A	A
S01_10687915	A/G	1	10687915	+	NA	NA	NA	NA	NA	NA	G	A	A	A	A	G	G	A	A	A	A	A	A	A	A	A	A	A	A	A	A	A	A	A	A	A	A	A	A	A	A	A	A	A	A	A	A	A	A
S01_10687958	G/A	1	10687958	+	NA	NA	NA	NA	NA	NA	A	G	G	G	G	A	A	G	G	G	G	G	G	G	G	G	G	G	G	G	G	G	G	G	G	G	G	G	G	G	G	G	G	G	G	G	G	G	G
S01_10687999	C/T	1	10687999	+	NA	NA	NA	NA	NA	NA	T	C	C	C	C	T	T	C	C	C	C	C	C	C	C	C	C	C	C	C	C	C	C	C	C	C	C	C	C	C	C	C	C	C	C	C	C	C	C
S01_10688002	C/A	1	10688002	+	NA	NA	NA	NA	NA	NA	A	C	C	C	C	A	A	C	C	C	C	C	C	C	C	C	C	C	C	C	C	C	C	C	C	C	C	C	C	C	C	C	C	C	C	C	C	C	C
S01_10715040	A/T	1	10715040	+	NA	NA	NA	NA	NA	NA	T	A	A	A	A	T	T	A	A	A	A	A	A	A	A	A	A	A	A	A	A	A	A	A	A	A	A	A	A	A	A	A	A	A	A	A	A	A	A
S01_10715212	G/A	1	10715212	+	NA	NA	NA	NA	NA	NA	A	G	G	G	G	A	A	G	G	G	G	G	G	G	G	G	G	G	G	G	G	G	G	G	G	G	G	G	G	G	G	G	G	G	G	G	G	G	G
S01_10715330	A/G	1	10715330	+	NA	NA	NA	NA	NA	NA	G	A	A	A	A	G	G	A	A	A	A	A	A	A	A	A	A	A	A	A	A	A	A	A	A	A	A	A	A	A	A	A	A	A	A	A	A	A	A
S01_10715340	G/A	1	10715340	+	NA	NA	NA	NA	NA	NA	A	G	G	G	G	A	A	G	G	G	G	G	G	G	G	G	G	G	G	G	G	G	G	G	G	G	G	G	G	G	G	G	G	G	G	G	G	G	G
S01_10715366	A/G	1	10715366	+	NA	NA	NA	NA	NA	NA	G	A	A	A	A	G	G	A	A	A	A	A	A	A	A	A	A	A	A	A	A	A	A	A	A	A	A	A	A	A	A	A	A	A	A	A	A	A	A
S01_10717414	G/C	1	10717414	+	NA	NA	NA	NA	NA	NA	C	G	G	G	G	C	C	G	G	G	G	G	G	G	G	G	G	G	G	G	G	G	G	G	G	G	G	G	G	G	G	G	G	G	G	G	G	G	G
S01_10755441	G/A	1	10755441	+	NA	NA	NA	NA	NA	NA	A	G	G	G	G	A	A	G	G	G	G	G	G	G	G	G	G	G	G	G	G	G	G	G	G	G	G	G	G	G	G	G	G	G	G	G	G	G	G
S01_10755450	G/A	1	10755450	+	NA	NA	NA	NA	NA	NA	A	G	G	G	G	A	A	G	G	G	G	G	G	G	G	G	G	G	G	G	G	G	G	G	G	G	G	G	G	G	G	G	G	G	G	G	G	G	G
S01_10755490	C/T	1	10755490	+	NA	NA	NA	NA	NA	NA	T	C	C	C	C	T	T	C	C	C	C	C	C	C	C	C	C	C	C	C	C	C	C	C	C	C	C	C	C	C	C	C	C	C	C	C	C	C	C
S01_10755647	C/T	1	10755647	+	NA	NA	NA	NA	NA	NA	T	C	C	C	C	T	T	C	C	C	C	C	C	C	C	C	C	C	C	C	C	C	C	C	C	C	C	C	C	C	C	C	C	C	C	C	C	C	C
S01_10756384	G/A	1	10756384	+	NA	NA	NA	NA	NA	NA	A	G	G	G	G	A	A	G	G	G	G	G	G	G	G	G	G	G	G	G	G	G	G	G	G	G	G	G	G	G	G	G	G	G	G	G	G	G	G
S01_10756427	G/A	1	10756427	+	NA	NA	NA	NA	NA	NA	A	G	G	G	G	A	A	G	G	G	G	G	G	G	G	G	G	G	G	G	G	G	G	G	G	G	G	G	G	G	G	G	G	G	G	G	G	G	G
S01_10756460	A/G	1	10756460	+	NA	NA	NA	NA	NA	NA	G	A	A	A	A	G	G	A	A	A	A	A	A	A	A	A	A	A	A	A	A	A	A	A	A	A	A	A	A	A	A	A	A	A	A	A	A	A	A
S01_10759373	C/T	1	10759373	+	NA	NA	NA	NA	NA	NA	T	C	C	C	C	T	T	C	C	C	C	C	C	C	C	C	C	C	C	C	C	C	C	C	C	C	C	C	C	C	C	C	C	C	C	C	C	C	C
S01_10759392	A/G	1	10759392	+	NA	NA	NA	NA	NA	NA	G	A	A	A	A	G	G	A	A	A	A	A	A	A	A	A	A	A	A	A	A	A	A	A	A	A	A	A	A	A	A	A	A	A	A	A	A	A	A
S01_10759622	T/C	1	10759622	+	NA	NA	NA	NA	NA	NA	C	T	T	T	T	C	C	T	T	T	T	T	T	T	T	T	T	T	T	T	T	T	T	T	T	T	T	T	T	T	T	T	T	T	T	T	T	T	T
S01_10759631	C/T	1	10759631	+	NA	NA	NA	NA	NA	NA	T	C	C	C	C	T	T	C	C	C	C	C	C	C	C	C	C	C	C	C	C	C	C	C	C	C	C	C	C	C	C	C	C	C	C	C	C	C	C
S01_10766286	G/A	1	10766286	+	NA	NA	NA	NA	NA	NA	A	G	G	G	G	A	A	G	G	G	G	G	G	G	G	G	G	G	G	G	G	G	G	G	G	G	G	G	G	G	G	G	G	G	G	G	G	G	G
S01_10767196	G/T	1	10767196	+	NA	NA	NA	NA	NA	NA	T	G	G	G	G	T	T	G	G	G	G	G	G	G	G	G	G	G	G	G	G	G	G	G	G	G	G	G	G	G	G	G	G	G	G	G	G	G	G
S01_10777446	G/A	1	10777446	+	NA	NA	NA	NA	NA	NA	A	G	G	G	G	A	A	G	G	G	G	G	G	G	G	G	G	G	G	G	G	G	G	G	G	G	G	G	G	G	G	G	G	G	G	G	G	G	G
S01_10820559	A/T	1	10820559	+	NA	NA	NA	NA	NA	NA	T	A	A	A	A	T	T	A	A	A	A	A	A	A	A	A	A	A	A	A	A	A	A	A	A	A	A	A	A	A	A	A	A	A	A	A	A	A	A
S01_10821268	T/C	1	10821268	+	NA	NA	NA	NA	NA	NA	C	T	T	T	T	C	C	T	T	T	T	T	T	T	T	T	T	T	T	T	T	T	T	T	T	T	T	T	T	T	T	T	T	T	T	T	T	T	T
S01_10836490	T/C	1	10836490	+	NA	NA	NA	NA	NA	NA	C	T	T	T	T	C	C	T	T	T	T	T	T	T	T	T	T	T	T	T	T	T	T	T	T	T	T	T	T	T	T	T	T	T	T	T	T	T	T
S01_10840975	T/C	1	10840975	+	NA	NA	NA	NA	NA	NA	C	T	T	T	T	C	C	T	T	T	T	T	T	T	T	T	T	T	T	T	T	T	T	T	T	T	T	T	T	T	T	T	T	T	T	T	T	T	T
S01_10841416	C/T	1	10841416	+	NA	NA	NA	NA	NA	NA	T	C	C	C	C	T	T	C	C	C	C	C	C	C	C	C	C	C	C	C	C	C	C	C	C	C	C	C	C	C	C	C	C	C	C	C	C	C	C
S01_10856323	G/C	1	10856323	+	NA	NA	NA	NA	NA	NA	C	G	G	G	G	C	C	G	G	G	G	G	G	G	G	G	G	G	G	G	G	G	G	G	G	G	G	G	G	G	G	G	G	G	G	G	G	G	G
S01_10856393	C/T	1	10856393	+	NA	NA	NA	NA	NA	NA	T	C	C	C	C	T	T	C	C	C	C	C	C	C	C	C	C	C	C	C	C	C	C	C	C	C	C	C	C	C	C	C	C	C	C	C	C	C	C
S01_10856444	T/C	1	10856444	+	NA	NA	NA	NA	NA	NA	C	T	T	T	T	C	C	T	T	T	T	T	T	T	T	T	T	T	T	T	T	T	T	T	T	T	T	T	T	T	T	T	T	T	T	T	T	T	T
S01_10857325	A/C	1	10857325	+	NA	NA	NA	NA	NA	NA	C	A	A	A	A	C	C	A	A	A	A	A	A	A	A	A	A	A	A	A	A	A	A	A	A	A	A	A	A	A	A	A	A	A	A	A	A	A	A
S01_10857515	G/T	1	10857515	+	NA	NA	NA	NA	NA	NA	T	G	G	G	G	T	T	G	G	G	G	G	G	G	G	G	G	G	G	G	G	G	G	G	G	G	G	G	G	G	G	G	G	G	G	G	G	G	G
S01_10857535	T/C	1	10857535	+	NA	NA	NA	NA	NA	NA	C	T	T	T	T	C	C	T	T	T	T	T	T	T	T	T	T	T	T	T	T	T	T	T	T	T	T	T	T	T	T	T	T	T	T	T	T	T	T
S01_10857609	A/G	1	10857609	+	NA	NA	NA	NA	NA	NA	G	A	A	A	A	G	G	A	A	A	A	A	A	A	A	A	A	A	A	A	A	A	A	A	A	A	A	A	A	A	A	A	A	A	A	A	A	A	A
S01_10857621	T/C	1	10857621	+	NA	NA	NA	NA	NA	NA	C	T	T	T	T	C	C	T	T	T	T	T	T	T	T	T	T	T	T	T	T	T	T	T	T	T	T	T	T	T	T	T	T	T	T	T	T	T	T
S01_10857654	A/C	1	10857654	+	NA	NA	NA	NA	NA	NA	C	A	A	A	A	C	C	A	A	A	A	A	A	A	A	A	A	A	A	A	A	A	A	A	A	A	A	A	A	A	A	A	A	A	A	A	A	A	A
S01_10891160	A/G	1	10891160	+	NA	NA	NA	NA	NA	NA	G	A	A	A	A	G	G	A	A	A	A	A	A	A	A	A	A	A	A	A	A	A	A	A	A	A	A	A	A	A	A	A	A	A	A	A	A	A	A
S01_10891176	A/G	1	10891176	+	NA	NA	NA	NA	NA	NA	G	A	A	A	A	G	G	A	A	A	A	A	A	A	A	A	A	A	A	A	A	A	A	A	A	A	A	A	A	A	A	A	A	A	A	A	A	A	A
S01_10891453	G/T	1	10891453	+	NA	NA	NA	NA	NA	NA	T	G	G	G	G	T	T	G	G	G	G	G	G	G	G	G	G	G	G	G	G	G	G	G	G	G	G	G	G	G	G	G	G	G	G	G	G	G	G
S01_10891584	T/C	1	10891584	+	NA	NA	NA	NA	NA	NA	C	T	T	T	T	C	C	T	T	T	T	T	T	T	T	T	T	T	T	T	T	T	T	T	T	T	T	T	T	T	T	T	T	T	T	T	T	T	T
S01_10893024	T/A	1	10893024	+	NA	NA	NA	NA	NA	NA	A	T	T	T	T	A	A	T	T	T	T	T	T	T	T	T	T	T	T	T	T	T	T	T	T	T	T	T	T	T	T	T	T	T	T	T	T	T	T
S01_10893027	G/A	1	10893027	+	NA	NA	NA	NA	NA	NA	A	G	G	G	G	A	A	G	G	G	G	G	G	G	G	G	G	G	G	G	G	G	G	G	G	G	G	G	G	G	G	G	G	G	G	G	G	G	G
S01_10893049	C/T	1	10893049	+	NA	NA	NA	NA	NA	NA	T	C	C	C	C	T	T	C	C	C	C	C	C	C	C	C	C	C	C	C	C	C	C	C	C	C	C	C	C	C	C	C	C	C	C	C	C	C	C
S01_10893077	C/T	1	10893077	+	NA	NA	NA	NA	NA	NA	T	C	C	C	C	T	T	C	C	C	C	C	C	C	C	C	C	C	C	C	C	C	C	C	C	C	C	C	C	C	C	C	C	C	C	C	C	C	C
S01_10893112	A/G	1	10893112	+	NA	NA	NA	NA	NA	NA	G	A	A	A	A	G	G	A	A	A	A	A	A	A	A	A	A	A	A	A	A	A	A	A	A	A	A	A	A	A	A	A	A	A	A	A	A	A	A
S01_10893671	A/C	1	10893671	+	NA	NA	NA	NA	NA	NA	C	A	A	A	A	C	C	A	A	A	A	A	A	A	A	A	A	A	A	A	A	A	A	A	A	A	A	A	A	A	A	A	A	A	A	A	A	A	A
S01_10893688	G/T	1	10893688	+	NA	NA	NA	NA	NA	NA	T	G	G	G	G	T	T	G	G	G	G	G	G	G	G	G	G	G	G	G	G	G	G	G	G	G	G	G	G	G	G	G	G	G	G	G	G	G	G
S01_10893743	C/T	1	10893743	+	NA	NA	NA	NA	NA	NA	T	C	C	C	C	T	T	C	C	C	C	C	C	C	C	C	C	C	C	C	C	C	C	C	C	C	C	C	C	C	C	C	C	C	C	C	C	C	C
S01_10893998	C/G	1	10893998	+	NA	NA	NA	NA	NA	NA	G	C	C	C	C	G	G	C	C	C	C	C	C	C	C	C	C	C	C	C	C	C	C	C	C	C	C	C	C	C	C	C	C	C	C	C	C	C	C
S01_10894006	A/G	1	10894006	+	NA	NA	NA	NA	NA	NA	G	A	A	A	A	G	G	A	A	A	A	A	A	A	A	A	A	A	A	A	A	A	A	A	A	A	A	A	A	A	A	A	A	A	A	A	A	A	A
S01_10901284	A/T	1	10901284	+	NA	NA	NA	NA	NA	NA	T	A	A	A	A	T	T	A	A	A	A	A	A	A	A	A	A	A	A	A	A	A	A	A	A	A	A	A	A	A	A	A	A	A	A	A	A	A	A
S01_10901397	A/G	1	10901397	+	NA	NA	NA	NA	NA	NA	G	A	A	A	A	G	G	A	A	A	A	A	A	A	A	A	A	A	A	A	A	A	A	A	A	A	A	A	A	A	A	A	A	A	A	A	A	A	A
S01_10902797	T/C	1	10902797	+	NA	NA	NA	NA	NA	NA	C	T	T	T	T	C	C	T	T	T	T	T	T	T	T	T	T	T	T	T	T	T	T	T	T	T	T	T	T	T	T	T	T	T	T	T	T	T	T
S01_10903156	T/C	1	10903156	+	NA	NA	NA	NA	NA	NA	C	T	T	T	T	C	C	T	T	T	T	T	T	T	T	T	T	T	T	T	T	T	T	T	T	T	T	T	T	T	T	T	T	T	T	T	T	T	T
S01_10903167	A/G	1	10903167	+	NA	NA	NA	NA	NA	NA	G	A	A	A	A	G	G	A	A	A	A	A	A	A	A	A	A	A	A	A	A	A	A	A	A	A	A	A	A	A	A	A	A	A	A	A	A	A	A
S01_10903245	G/A	1	10903245	+	NA	NA	NA	NA	NA	NA	A	G	G	G	G	A	A	G	G	G	G	G	G	G	G	G	G	G	G	G	G	G	G	G	G	G	G	G	G	G	G	G	G	G	G	G	G	G	G
S01_10971976	G/A	1	10971976	+	NA	NA	NA	NA	NA	NA	G	G	G	A	G	G	G	G	A	G	G	G	G	G	G	G	G	G	G	G	G	G	G	G	G	G	G	G	G	G	G	G	G	G	G	A	G	G	G
S01_10972107	A/C	1	10972107	+	NA	NA	NA	NA	NA	NA	C	A	A	A	A	C	C	A	A	A	A	A	A	A	A	A	A	A	A	A	A	A	A	A	A	A	A	A	A	A	A	A	A	A	A	A	A	A	A
S01_10972150	T/C	1	10972150	+	NA	NA	NA	NA	NA	NA	C	T	T	T	T	C	C	T	T	T	T	T	T	T	T	T	T	T	T	T	T	T	T	T	T	T	T	T	T	T	T	T	T	T	T	T	T	T	T
S01_10991166	C/G	1	10991166	+	NA	NA	NA	NA	NA	NA	G	C	C	C	C	G	G	C	C	C	C	C	C	C	C	C	C	C	C	C	C	C	C	C	C	C	C	C	C	C	C	C	C	C	C	C	C	C	C
S01_11032414	T/A	1	11032414	+	NA	NA	NA	NA	NA	NA	A	T	T	T	T	A	A	T	T	T	T	T	T	T	T	T	T	T	T	T	T	T	T	T	T	T	T	T	T	T	T	T	T	T	T	T	T	T	T
S01_11032430	C/T	1	11032430	+	NA	NA	NA	NA	NA	NA	T	C	C	C	C	T	T	C	C	C	C	C	C	C	C	C	C	C	C	C	C	C	C	C	C	C	C	C	C	C	C	C	C	C	C	C	C	C	C
S01_11032453	T/G	1	11032453	+	NA	NA	NA	NA	NA	NA	G	T	T	T	T	G	G	T	T	T	T	T	T	T	T	T	T	T	T	T	T	T	T	T	T	T	T	T	T	T	T	T	T	T	T	T	T	T	T
S01_11032475	G/C	1	11032475	+	NA	NA	NA	NA	NA	NA	C	G	G	G	G	C	C	G	G	G	G	G	G	G	G	G	G	G	G	G	G	G	G	G	G	G	G	G	G	G	G	G	G	G	G	G	G	G	G
S01_11032483	A/C	1	11032483	+	NA	NA	NA	NA	NA	NA	C	A	A	A	A	C	C	A	A	A	A	A	A	A	A	A	A	A	A	A	A	A	A	A	A	A	A	A	A	A	A	A	A	A	A	A	A	A	A
S01_11034483	A/T	1	11034483	+	NA	NA	NA	NA	NA	NA	T	A	A	A	A	T	T	A	A	A	A	A	A	A	A	A	A	A	A	A	A	A	A	A	A	A	A	A	A	A	A	A	A	A	A	A	A	A	A
S01_11034525	C/T	1	11034525	+	NA	NA	NA	NA	NA	NA	T	C	C	C	C	T	T	C	C	C	C	C	C	C	C	C	C	C	C	C	C	C	C	C	C	C	C	C	C	C	C	C	C	C	C	C	C	C	C
S01_11035153	A/G	1	11035153	+	NA	NA	NA	NA	NA	NA	G	A	A	A	A	G	G	A	A	A	A	A	A	A	A	A	A	A	A	A	A	A	A	A	A	A	A	A	A	A	A	A	A	A	A	A	A	A	A
S01_11035215	C/G	1	11035215	+	NA	NA	NA	NA	NA	NA	G	C	C	C	C	G	G	C	C	C	C	C	C	C	C	C	C	C	C	C	C	C	C	C	C	C	C	C	C	C	C	C	C	C	C	C	C	C	C
S01_11035246	T/C	1	11035246	+	NA	NA	NA	NA	NA	NA	C	T	T	T	T	C	C	T	T	T	T	T	T	T	T	T	T	T	T	T	T	T	T	T	T	T	T	T	T	T	T	T	T	T	T	T	T	T	T
S01_11035248	G/A	1	11035248	+	NA	NA	NA	NA	NA	NA	A	G	G	G	G	A	A	G	G	G	G	G	G	G	G	G	G	G	G	G	G	G	G	G	G	G	G	G	G	G	G	G	G	G	G	G	G	G	G
S01_11047287	C/T	1	11047287	+	NA	NA	NA	NA	NA	NA	T	C	C	C	C	T	T	C	C	C	C	C	C	C	C	C	C	C	C	C	C	C	C	C	C	C	C	C	C	C	C	C	C	C	C	C	C	C	C
S01_11083456	C/T	1	11083456	+	NA	NA	NA	NA	NA	NA	T	C	C	C	C	T	T	C	C	C	C	C	C	C	C	C	C	C	C	C	C	C	C	C	C	C	C	C	C	C	C	C	C	C	C	C	C	C	C
S01_11083585	C/T	1	11083585	+	NA	NA	NA	NA	NA	NA	T	C	C	C	C	T	T	C	C	C	C	C	C	C	C	C	C	C	C	C	C	C	C	C	C	C	C	C	C	C	C	C	C	C	C	C	C	C	C
S01_11083622	T/C	1	11083622	+	NA	NA	NA	NA	NA	NA	C	T	T	T	T	C	C	T	T	T	T	T	T	T	T	T	T	T	T	T	T	T	T	T	T	T	T	T	T	T	T	T	T	T	T	T	T	T	T
S01_11093211	C/T	1	11093211	+	NA	NA	NA	NA	NA	NA	T	C	C	C	C	T	T	C	C	C	C	C	C	C	C	C	C	C	C	C	C	C	C	C	C	C	C	C	C	C	C	C	C	C	C	C	C	C	C
S01_11093245	T/G	1	11093245	+	NA	NA	NA	NA	NA	NA	G	T	T	T	T	G	G	T	T	T	T	T	T	T	T	T	T	T	T	T	T	T	T	T	T	T	T	T	T	T	T	T	T	T	T	T	T	T	T
S01_11105115	G/C	1	11105115	+	NA	NA	NA	NA	NA	NA	C	G	G	G	G	C	C	G	G	G	G	G	G	G	G	G	G	G	G	G	G	G	G	G	G	G	G	G	G	G	G	G	G	G	G	G	G	G	G
S01_11105832	C/T	1	11105832	+	NA	NA	NA	NA	NA	NA	T	C	C	C	C	T	T	C	C	C	C	C	C	C	C	C	C	C	C	C	C	C	C	C	C	C	C	C	C	C	C	C	C	C	C	C	C	C	C
S01_11108286	T/C	1	11108286	+	NA	NA	NA	NA	NA	NA	C	T	T	T	T	C	C	T	T	T	T	T	T	T	T	T	T	T	T	T	T	T	T	T	T	T	T	T	T	T	T	T	T	T	T	T	T	T	T
S01_11114925	C/A	1	11114925	+	NA	NA	NA	NA	NA	NA	A	C	C	C	C	A	A	C	C	C	C	C	C	C	C	C	C	C	C	C	C	C	C	C	C	C	C	C	C	C	C	C	C	C	C	C	C	C	C
S01_11124726	A/G	1	11124726	+	NA	NA	NA	NA	NA	NA	G	A	A	A	A	G	G	A	A	A	A	A	A	A	A	A	A	A	A	A	A	A	A	A	A	A	A	A	A	A	A	A	A	A	A	A	A	A	A
S01_11124738	T/C	1	11124738	+	NA	NA	NA	NA	NA	NA	C	T	T	T	T	C	C	T	T	T	T	T	T	T	T	T	T	T	T	T	T	T	T	T	T	T	T	T	T	T	T	T	T	T	T	T	T	T	T
S01_11128910	A/C	1	11128910	+	NA	NA	NA	NA	NA	NA	C	A	A	A	A	C	C	A	A	A	A	A	A	A	A	A	A	A	A	A	A	A	A	A	A	A	A	A	A	A	A	A	A	A	A	A	A	A	A
S01_11137083	C/T	1	11137083	+	NA	NA	NA	NA	NA	NA	T	C	C	C	C	T	T	C	C	C	C	C	C	C	C	C	C	C	C	C	C	C	C	C	C	C	C	C	C	C	C	C	C	C	C	C	C	C	C
S01_11164800	A/G	1	11164800	+	NA	NA	NA	NA	NA	NA	G	A	R	R	R	G	G	A	R	A	A	A	A	A	A	A	A	A	A	A	A	A	A	A	A	A	A	A	A	A	A	A	A	A	A	A	A	A	A
S01_11164804	G/A	1	11164804	+	NA	NA	NA	NA	NA	NA	A	G	G	G	G	A	A	G	G	G	G	G	G	G	G	G	G	G	G	G	G	G	G	G	G	G	G	G	G	G	G	G	G	G	G	G	G	G	G
S01_11164849	C/T	1	11164849	+	NA	NA	NA	NA	NA	NA	T	C	C	C	C	T	T	C	C	C	C	C	C	C	C	C	C	C	C	C	C	C	C	C	C	C	C	C	C	C	C	C	C	C	C	C	C	C	C
S01_11164862	G/T	1	11164862	+	NA	NA	NA	NA	NA	NA	T	G	G	G	G	T	T	G	G	G	G	G	G	G	G	G	G	G	G	G	G	G	G	G	G	G	G	G	G	G	G	G	G	G	G	G	G	G	G
S01_11171540	T/C	1	11171540	+	NA	NA	NA	NA	NA	NA	C	T	T	T	T	C	C	T	T	T	T	T	T	T	T	T	T	T	T	T	T	T	T	T	T	T	T	T	T	T	T	T	T	T	T	T	T	T	T
S01_11175235	T/C	1	11175235	+	NA	NA	NA	NA	NA	NA	C	T	T	T	T	C	C	T	T	T	T	T	T	T	T	T	T	T	T	T	T	T	T	T	T	T	T	T	T	T	T	T	T	T	T	T	T	T	T
S01_11175504	C/T	1	11175504	+	NA	NA	NA	NA	NA	NA	C	C	C	C	C	C	C	C	C	C	C	C	C	C	C	C	C	C	C	Y	C	C	C	C	C	C	C	C	C	C	C	C	C	C	C	C	C	C	C
S01_11197156	A/G	1	11197156	+	NA	NA	NA	NA	NA	NA	G	A	A	A	A	G	G	A	A	A	A	A	A	A	A	A	A	A	A	A	A	A	A	A	A	A	A	A	A	A	A	A	A	A	A	A	A	A	A
S01_11197357	C/T	1	11197357	+	NA	NA	NA	NA	NA	NA	T	C	C	C	C	T	T	C	C	C	C	C	C	C	C	C	C	C	C	C	C	C	C	C	C	C	C	C	C	C	C	C	C	C	C	C	C	C	C
S01_11197831	A/G	1	11197831	+	NA	NA	NA	NA	NA	NA	G	A	A	A	A	G	G	A	A	A	A	A	A	A	A	A	A	A	A	A	A	A	A	A	A	A	A	A	A	A	A	A	A	A	A	A	A	A	A
S01_11199350	T/C	1	11199350	+	NA	NA	NA	NA	NA	NA	C	T	T	T	T	C	C	T	T	T	T	T	T	T	T	T	T	T	T	T	T	T	T	T	T	T	T	T	T	T	T	T	T	T	T	T	T	T	T
S01_11199604	G/A	1	11199604	+	NA	NA	NA	NA	NA	NA	A	G	G	G	G	A	A	G	G	G	G	G	G	G	G	G	G	G	G	G	G	G	G	G	G	G	G	G	G	G	G	G	G	G	G	G	G	G	G
S01_11220075	A/G	1	11220075	+	NA	NA	NA	NA	NA	NA	G	A	A	A	A	G	G	A	A	A	A	A	A	A	A	A	A	A	A	A	A	A	A	A	A	A	A	A	A	A	A	A	A	A	A	A	A	A	A
S01_11238316	C/T	1	11238316	+	NA	NA	NA	NA	NA	NA	T	C	C	C	C	T	T	C	C	C	C	C	C	C	C	C	C	C	C	C	C	C	C	C	C	C	C	C	C	C	C	C	C	C	C	C	C	C	C
S01_11238530	A/C	1	11238530	+	NA	NA	NA	NA	NA	NA	C	A	A	A	A	C	C	A	A	A	A	A	A	A	A	A	A	A	A	A	A	A	A	A	A	A	A	A	A	A	A	A	A	A	A	A	A	A	A
S01_11238891	T/C	1	11238891	+	NA	NA	NA	NA	NA	NA	C	T	T	Y	T	C	C	T	Y	T	T	T	T	T	T	T	T	T	T	T	T	T	T	T	T	T	T	T	T	T	T	T	T	T	T	T	T	T	T
S01_11243025	T/C	1	11243025	+	NA	NA	NA	NA	NA	NA	C	T	T	T	T	C	C	T	T	T	T	T	T	T	T	T	T	T	T	T	T	T	T	T	T	T	T	T	T	T	T	T	T	T	T	T	T	T	T
S01_11247903	T/C	1	11247903	+	NA	NA	NA	NA	NA	NA	C	T	T	T	T	C	C	T	T	T	T	T	T	T	T	T	T	T	T	T	T	T	T	T	T	T	T	T	T	T	T	T	T	T	T	T	T	T	T
S01_11248210	T/G	1	11248210	+	NA	NA	NA	NA	NA	NA	G	T	T	T	T	G	G	T	T	T	T	T	T	T	T	T	T	T	T	T	T	T	T	T	T	T	T	T	T	T	T	T	T	T	T	T	T	T	T
S01_11248368	G/T	1	11248368	+	NA	NA	NA	NA	NA	NA	T	G	G	G	G	T	T	G	G	G	G	G	G	G	G	G	G	G	G	G	G	G	G	G	G	G	G	G	G	G	G	G	G	G	G	G	G	G	G
S01_11293277	C/T	1	11293277	+	NA	NA	NA	NA	NA	NA	T	C	C	C	C	T	T	C	C	C	C	C	C	C	C	C	C	C	C	C	C	C	C	C	C	C	C	C	C	C	C	C	C	C	C	C	C	C	C
S01_11300008	G/A	1	11300008	+	NA	NA	NA	NA	NA	NA	A	G	G	G	G	A	A	G	G	G	G	G	G	G	G	G	G	G	G	G	G	G	G	G	G	G	G	G	G	G	G	G	G	G	G	G	G	G	G
S01_11334926	G/A	1	11334926	+	NA	NA	NA	NA	NA	NA	A	G	G	G	G	A	A	G	G	G	G	G	G	G	G	G	G	G	G	G	G	G	G	G	G	G	G	G	G	G	G	G	G	G	G	G	G	G	G
S01_11367749	T/A	1	11367749	+	NA	NA	NA	NA	NA	NA	A	T	T	T	T	A	A	T	T	T	T	T	T	T	T	T	T	T	T	T	T	T	T	T	T	T	T	T	T	T	T	T	T	T	T	T	T	T	T
S01_11380752	T/C	1	11380752	+	NA	NA	NA	NA	NA	NA	C	T	T	T	T	C	C	T	T	T	T	T	T	T	T	T	T	T	T	T	T	T	T	T	T	T	T	T	T	T	T	C	C	C	T	T	T	T	T
S01_11430719	A/G	1	11430719	+	NA	NA	NA	NA	NA	NA	G	A	A	A	A	G	G	A	A	A	A	A	A	A	A	A	A	A	A	A	A	A	A	A	A	A	A	A	A	A	A	G	G	G	A	A	A	A	A
S01_11430728	G/A	1	11430728	+	NA	NA	NA	NA	NA	NA	A	G	G	G	G	A	A	G	G	G	G	G	G	G	G	G	G	G	G	G	G	G	G	G	G	G	G	G	G	G	G	G	G	G	G	G	G	G	G
S01_11431030	C/A	1	11431030	+	NA	NA	NA	NA	NA	NA	A	C	C	C	C	A	A	C	C	C	C	C	C	C	C	C	C	C	C	C	C	C	C	C	C	C	C	C	C	C	C	C	C	C	C	C	C	C	C
S01_11439906	A/G	1	11439906	+	NA	NA	NA	NA	NA	NA	G	A	A	A	A	G	G	A	A	A	A	A	A	A	A	A	A	A	A	A	A	A	A	A	A	A	A	A	A	A	A	A	A	A	A	A	A	A	A
S01_11468686	T/G	1	11468686	+	NA	NA	NA	NA	NA	NA	G	T	T	T	T	G	G	T	T	T	T	T	T	T	T	T	T	T	T	T	T	T	T	T	T	T	T	T	T	T	T	T	T	T	T	T	T	T	T
S01_11483474	C/T	1	11483474	+	NA	NA	NA	NA	NA	NA	T	C	C	C	C	T	T	C	C	C	C	C	C	C	C	C	C	C	C	C	C	C	C	C	C	C	C	C	C	C	C	C	C	C	C	C	C	C	C
S01_11483616	T/C	1	11483616	+	NA	NA	NA	NA	NA	NA	C	T	T	T	T	C	C	T	T	T	T	T	T	T	T	T	T	T	T	T	T	T	T	T	T	T	T	T	T	T	T	T	T	T	T	T	T	T	T
S01_11483989	C/T	1	11483989	+	NA	NA	NA	NA	NA	NA	C	C	C	T	C	C	C	C	T	C	C	C	C	C	C	C	C	C	C	C	C	C	C	C	C	C	C	C	C	C	C	C	C	C	C	T	C	C	C
S01_11484042	T/C	1	11484042	+	NA	NA	NA	NA	NA	NA	C	T	T	T	T	C	C	T	T	T	T	T	T	T	T	T	T	T	T	T	T	T	T	T	T	T	T	T	T	T	T	T	T	T	T	T	T	T	T
S01_11484216	G/A	1	11484216	+	NA	NA	NA	NA	NA	NA	A	G	G	G	G	A	A	G	G	G	G	G	G	G	G	G	G	G	G	G	G	G	G	G	G	G	G	G	G	G	G	G	G	G	G	G	G	G	G
S01_11484264	G/A	1	11484264	+	NA	NA	NA	NA	NA	NA	A	G	G	G	G	A	A	G	G	G	G	G	G	G	G	G	G	G	G	G	G	G	G	G	G	G	G	G	G	G	G	G	G	G	G	G	G	G	G
S01_11485456	G/A	1	11485456	+	NA	NA	NA	NA	NA	NA	A	G	G	G	G	A	A	G	G	G	G	G	G	G	G	G	G	G	G	G	G	G	G	G	G	G	G	G	G	G	G	G	G	G	G	G	G	G	G
S01_11485561	G/A	1	11485561	+	NA	NA	NA	NA	NA	NA	A	G	G	G	G	A	A	G	G	G	G	G	G	G	G	G	G	G	G	G	G	G	G	G	G	G	G	G	G	G	G	G	G	G	G	G	G	G	G
S01_11492624	T/C	1	11492624	+	NA	NA	NA	NA	NA	NA	C	T	T	T	T	C	C	T	T	T	T	T	T	T	T	T	T	T	T	T	T	T	T	T	T	T	T	T	T	T	T	T	T	T	T	T	T	T	T
S01_11492868	T/C	1	11492868	+	NA	NA	NA	NA	NA	NA	C	T	T	T	T	C	C	T	T	T	T	T	T	T	T	T	T	T	T	T	T	T	T	T	T	T	T	T	T	T	T	T	T	T	T	T	T	T	T
S01_11494206	T/C	1	11494206	+	NA	NA	NA	NA	NA	NA	C	T	T	T	T	C	C	T	T	T	T	T	T	T	T	T	T	T	T	T	T	T	T	T	T	T	T	T	T	T	T	T	T	T	T	T	T	T	T
S01_11495779	A/G	1	11495779	+	NA	NA	NA	NA	NA	NA	G	A	A	A	A	G	G	A	A	A	A	A	A	A	A	A	A	A	A	A	A	A	A	A	A	A	A	A	A	A	A	A	A	A	A	A	A	A	A
S01_11496027	G/C	1	11496027	+	NA	NA	NA	NA	NA	NA	C	G	G	G	G	C	C	G	G	G	G	G	G	G	G	G	G	G	G	G	G	G	G	G	G	G	G	G	G	G	G	G	G	G	G	G	G	G	G
S01_11496040	T/C	1	11496040	+	NA	NA	NA	NA	NA	NA	C	T	T	T	T	C	C	T	T	T	T	T	T	T	T	T	T	T	T	T	T	T	T	T	T	T	T	T	T	T	T	T	T	T	T	T	T	T	T
S01_11497125	T/C	1	11497125	+	NA	NA	NA	NA	NA	NA	C	T	T	T	T	C	C	T	T	T	T	T	T	T	T	T	T	T	T	T	T	T	T	T	T	T	T	T	T	T	T	T	T	T	T	T	T	T	T
S01_11497264	T/C	1	11497264	+	NA	NA	NA	NA	NA	NA	C	T	T	T	T	C	C	T	T	T	T	T	T	T	T	T	T	T	T	T	T	T	T	T	T	T	T	T	T	T	T	T	T	T	T	T	T	T	T
S01_11497309	A/G	1	11497309	+	NA	NA	NA	NA	NA	NA	G	A	A	A	A	G	G	A	A	A	A	A	A	A	A	A	A	A	A	A	A	A	A	A	A	A	A	A	A	A	A	A	A	A	A	A	A	A	A
S01_11617098	T/A	1	11617098	+	NA	NA	NA	NA	NA	NA	A	T	T	T	T	A	A	T	T	T	T	T	T	T	T	T	T	T	T	T	T	T	T	T	T	T	T	T	T	T	T	T	T	T	T	T	T	T	T
S01_11620025	G/A	1	11620025	+	NA	NA	NA	NA	NA	NA	A	G	G	G	G	A	A	G	G	G	G	G	G	G	G	G	G	G	G	G	G	G	G	G	G	G	G	G	G	G	G	G	G	G	G	G	G	G	G
S01_11620070	A/G	1	11620070	+	NA	NA	NA	NA	NA	NA	G	A	A	A	A	G	G	A	A	A	A	A	A	A	A	A	A	A	A	A	A	A	A	A	A	A	A	A	A	A	A	A	A	A	A	A	A	A	A
S01_11622383	C/T	1	11622383	+	NA	NA	NA	NA	NA	NA	T	C	C	C	C	T	T	C	C	C	C	C	C	C	C	C	C	C	C	C	C	C	C	C	C	C	C	C	C	C	C	C	C	C	C	C	C	C	C
S01_11622438	G/A	1	11622438	+	NA	NA	NA	NA	NA	NA	A	G	G	G	G	A	A	G	G	G	G	G	G	G	G	G	G	G	G	G	G	G	G	G	G	G	G	G	G	G	G	G	G	G	G	G	G	G	G
S01_11630369	A/G	1	11630369	+	NA	NA	NA	NA	NA	NA	G	A	A	A	A	G	G	A	A	A	A	A	A	A	A	A	A	A	A	A	A	A	A	A	A	A	A	A	A	A	A	A	A	A	A	A	A	A	A
S01_11646743	A/G	1	11646743	+	NA	NA	NA	NA	NA	NA	G	A	A	A	A	G	G	A	A	A	A	A	A	A	A	A	A	A	A	A	A	A	A	A	A	A	A	A	A	A	A	A	A	A	A	A	A	A	A
S01_11649331	A/G	1	11649331	+	NA	NA	NA	NA	NA	NA	G	A	A	A	A	G	G	A	A	A	A	A	A	A	A	A	A	A	A	A	A	A	A	A	A	A	A	A	A	A	A	A	A	A	A	A	A	A	A
S01_11656710	C/T	1	11656710	+	NA	NA	NA	NA	NA	NA	T	C	C	C	C	T	T	C	C	C	C	C	C	C	C	C	C	C	C	C	C	C	C	C	C	C	C	C	C	C	C	C	C	C	C	C	C	C	C
S01_11670978	C/T	1	11670978	+	NA	NA	NA	NA	NA	NA	T	C	C	C	C	T	T	C	C	C	C	C	C	C	C	C	C	C	C	C	C	C	C	C	C	C	C	C	C	C	C	C	C	C	C	C	C	C	C
S01_11672012	A/G	1	11672012	+	NA	NA	NA	NA	NA	NA	G	A	A	G	A	G	G	A	G	A	A	A	A	A	A	A	A	A	A	G	A	A	A	A	A	A	A	A	A	A	A	G	G	G	A	G	A	A	A
S01_11700963	A/G	1	11700963	+	NA	NA	NA	NA	NA	NA	G	A	A	A	A	G	G	A	A	A	A	A	A	A	A	A	A	A	A	A	A	A	A	A	A	A	A	A	A	A	A	A	A	A	A	A	A	A	A
S01_11717693	T/C	1	11717693	+	NA	NA	NA	NA	NA	NA	C	T	T	T	T	C	C	T	T	T	T	T	T	T	T	T	T	T	T	T	T	T	T	T	T	T	T	T	T	T	T	T	T	T	T	T	T	T	T
S01_11717749	G/T	1	11717749	+	NA	NA	NA	NA	NA	NA	T	G	G	G	G	T	T	G	G	G	G	G	G	G	G	G	G	G	G	G	G	G	G	G	G	G	G	G	G	G	G	G	G	G	G	G	G	G	G
S01_11717831	A/C	1	11717831	+	NA	NA	NA	NA	NA	NA	C	A	A	A	A	C	C	A	A	A	A	A	A	A	A	A	A	A	A	A	A	A	A	A	A	A	A	A	A	A	A	A	A	A	A	A	A	A	A
S01_11717889	G/T	1	11717889	+	NA	NA	NA	NA	NA	NA	T	G	G	G	G	T	T	G	G	G	G	G	G	G	G	G	G	G	G	G	G	G	G	G	G	G	G	G	G	G	G	G	G	G	G	G	G	G	G
S01_11720665	T/C	1	11720665	+	NA	NA	NA	NA	NA	NA	C	T	T	T	T	C	C	T	T	T	T	T	T	T	T	T	T	T	T	T	T	T	T	T	T	T	T	T	T	T	T	T	T	T	T	T	T	T	T
S01_11720724	C/T	1	11720724	+	NA	NA	NA	NA	NA	NA	T	C	C	C	C	T	T	C	C	C	C	C	C	C	C	C	C	C	C	C	C	C	C	C	C	C	C	C	C	C	C	C	C	C	C	C	C	C	C
S01_11720733	C/T	1	11720733	+	NA	NA	NA	NA	NA	NA	T	C	C	C	C	T	T	C	C	C	C	C	C	C	C	C	C	C	C	C	C	C	C	C	C	C	C	C	C	C	C	C	C	C	C	C	C	C	C
S01_11720831	A/G	1	11720831	+	NA	NA	NA	NA	NA	NA	G	A	A	A	A	G	G	A	A	A	A	A	A	A	A	A	A	A	A	A	A	A	A	A	A	A	A	A	A	A	A	A	A	A	A	A	A	A	A
S01_11721278	G/A	1	11721278	+	NA	NA	NA	NA	NA	NA	A	G	G	G	G	A	A	G	G	G	G	G	G	G	G	G	G	G	G	G	G	G	G	G	G	G	G	G	G	G	G	G	G	G	G	G	G	G	G
S01_11721403	C/A	1	11721403	+	NA	NA	NA	NA	NA	NA	A	C	C	C	C	A	A	C	C	C	C	C	C	C	C	C	C	C	C	C	C	C	C	C	C	C	C	C	C	C	C	C	C	C	C	C	C	C	C
S01_11721460	A/G	1	11721460	+	NA	NA	NA	NA	NA	NA	G	A	A	A	A	G	G	A	A	A	A	A	A	A	A	A	A	A	A	A	A	A	A	A	A	A	A	A	A	A	A	A	A	A	A	A	A	A	A
S01_11722530	T/C	1	11722530	+	NA	NA	NA	NA	NA	NA	C	T	T	T	T	C	C	T	T	T	T	T	T	T	T	T	T	T	T	T	T	T	T	T	T	T	T	T	T	T	T	T	T	T	T	T	T	T	T
S01_11722552	G/A	1	11722552	+	NA	NA	NA	NA	NA	NA	A	G	G	G	G	A	A	G	G	G	G	G	G	G	G	G	G	G	G	G	G	G	G	G	G	G	G	G	G	G	G	G	G	G	G	G	G	G	G
S01_11722628	G/A	1	11722628	+	NA	NA	NA	NA	NA	NA	A	G	G	G	G	A	A	G	G	G	G	G	G	G	G	G	G	G	G	G	G	G	G	G	G	G	G	G	G	G	G	G	G	G	G	G	G	G	G
S01_11722960	A/G	1	11722960	+	NA	NA	NA	NA	NA	NA	G	A	A	A	A	G	G	A	A	A	A	A	A	A	A	A	A	A	A	A	A	A	A	A	A	A	A	A	A	A	A	A	A	A	A	A	A	A	A
S01_11722967	G/A	1	11722967	+	NA	NA	NA	NA	NA	NA	A	G	G	G	G	A	A	G	G	G	G	G	G	G	G	G	G	G	G	G	G	G	G	G	G	G	G	G	G	G	G	G	G	G	G	G	G	G	G
S01_11723319	T/C	1	11723319	+	NA	NA	NA	NA	NA	NA	C	T	T	T	T	C	C	T	T	T	T	T	T	T	T	T	T	T	T	T	T	T	T	T	T	T	T	T	T	T	T	T	T	T	T	T	T	T	T
S01_11723535	A/G	1	11723535	+	NA	NA	NA	NA	NA	NA	G	A	A	A	A	G	G	A	A	A	A	A	A	A	A	A	A	A	A	A	A	A	A	A	A	A	A	A	A	A	A	A	A	A	A	A	A	A	A
S01_11724933	T/C	1	11724933	+	NA	NA	NA	NA	NA	NA	C	T	T	T	T	C	C	T	T	T	T	T	T	T	T	T	T	T	T	T	T	T	T	T	T	T	T	T	T	T	T	T	T	T	T	T	T	T	T
S01_11724947	A/G	1	11724947	+	NA	NA	NA	NA	NA	NA	G	A	A	A	A	G	G	A	A	A	A	A	A	A	A	A	A	A	A	A	A	A	A	A	A	A	A	A	A	A	A	A	A	A	A	A	A	A	A
S01_11724972	C/T	1	11724972	+	NA	NA	NA	NA	NA	NA	T	C	C	C	C	T	T	C	C	C	C	C	C	C	C	C	C	C	C	C	C	C	C	C	C	C	C	C	C	C	C	C	C	C	C	C	C	C	C
S01_11729209	A/G	1	11729209	+	NA	NA	NA	NA	NA	NA	G	A	A	A	A	G	G	A	A	A	A	A	A	A	A	A	A	A	A	A	A	A	A	A	A	A	A	A	A	A	A	A	A	A	A	A	A	A	A
S01_11729314	A/G	1	11729314	+	NA	NA	NA	NA	NA	NA	G	A	A	A	A	G	G	A	A	A	A	A	A	A	A	A	A	A	A	A	A	A	A	A	A	A	A	A	A	A	A	A	A	A	A	A	A	A	A
S01_11729382	G/A	1	11729382	+	NA	NA	NA	NA	NA	NA	A	G	G	G	G	A	A	G	G	G	G	G	G	G	G	G	G	G	G	G	G	G	G	G	G	G	G	G	G	G	G	G	G	G	G	G	G	G	G
S01_11729404	C/G	1	11729404	+	NA	NA	NA	NA	NA	NA	G	C	C	C	C	G	G	C	C	C	C	C	C	C	C	C	C	C	C	C	C	C	C	C	C	C	C	C	C	C	C	C	C	C	C	C	C	C	C
S01_11729533	C/T	1	11729533	+	NA	NA	NA	NA	NA	NA	T	C	C	C	C	T	T	C	C	C	C	C	C	C	C	C	C	C	C	C	C	C	C	C	C	C	C	C	C	C	C	C	C	C	C	C	C	C	C
S01_11729554	T/C	1	11729554	+	NA	NA	NA	NA	NA	NA	C	T	T	T	T	C	C	T	T	T	T	T	T	T	T	T	T	T	T	T	T	T	T	T	T	T	T	T	T	T	T	T	T	T	T	T	T	T	T
S01_11729572	G/A	1	11729572	+	NA	NA	NA	NA	NA	NA	A	G	G	G	G	A	A	G	G	G	G	G	G	G	G	G	G	G	G	G	G	G	G	G	G	G	G	G	G	G	G	G	G	G	G	G	G	G	G
S01_11729607	G/A	1	11729607	+	NA	NA	NA	NA	NA	NA	A	G	G	G	G	A	A	G	G	G	G	G	G	G	G	G	G	G	G	G	G	G	G	G	G	G	G	G	G	G	G	G	G	G	G	G	G	G	G
S01_11729712	A/G	1	11729712	+	NA	NA	NA	NA	NA	NA	G	A	A	A	A	G	G	A	A	A	A	A	A	A	A	A	A	A	A	A	A	A	A	A	A	A	A	A	A	A	A	G	G	G	A	A	A	A	A
S01_11729782	C/T	1	11729782	+	NA	NA	NA	NA	NA	NA	T	C	C	C	C	T	T	C	C	C	C	C	C	C	C	C	C	C	C	C	C	C	C	C	C	C	C	C	C	C	C	C	C	C	C	C	C	C	C
S01_11729883	A/G	1	11729883	+	NA	NA	NA	NA	NA	NA	G	A	A	A	A	G	G	A	A	A	A	A	A	A	A	A	A	A	A	A	A	A	A	A	A	A	A	A	A	A	A	A	A	A	A	A	A	A	A
S01_11730202	G/A	1	11730202	+	NA	NA	NA	NA	NA	NA	A	G	G	G	G	A	A	G	G	G	G	G	G	G	G	G	G	G	G	G	G	G	G	G	G	G	G	G	G	G	G	G	G	G	G	G	G	G	G
S01_11730224	C/T	1	11730224	+	NA	NA	NA	NA	NA	NA	T	C	C	C	C	T	T	C	C	C	C	C	C	C	C	C	C	C	C	C	C	C	C	C	C	C	C	C	C	C	C	C	C	C	C	C	C	C	C
S01_11730254	T/C	1	11730254	+	NA	NA	NA	NA	NA	NA	C	T	T	T	T	C	C	T	T	T	T	T	T	T	T	T	T	T	T	T	T	T	T	T	T	T	T	T	T	T	T	T	T	T	T	T	T	T	T
S01_11730322	A/G	1	11730322	+	NA	NA	NA	NA	NA	NA	G	A	A	A	A	G	G	A	A	A	A	A	A	A	A	A	A	A	A	A	A	A	A	A	A	A	A	A	A	A	A	A	A	A	A	A	A	A	A
S01_11733773	G/A	1	11733773	+	NA	NA	NA	NA	NA	NA	A	G	G	G	G	A	A	G	G	G	G	G	G	G	G	G	G	G	G	G	G	G	G	G	G	G	G	G	G	G	G	G	G	G	G	G	G	G	G
S01_11733865	T/C	1	11733865	+	NA	NA	NA	NA	NA	NA	C	T	T	T	T	C	C	T	T	T	T	T	T	T	T	T	T	T	T	T	T	T	T	T	T	T	T	T	T	T	T	T	T	T	T	T	T	T	T
S01_11733952	T/C	1	11733952	+	NA	NA	NA	NA	NA	NA	C	T	T	T	T	C	C	T	T	T	T	T	T	T	T	T	T	T	T	T	T	T	T	T	T	T	T	T	T	T	T	T	T	T	T	T	T	T	T
S01_11733976	T/A	1	11733976	+	NA	NA	NA	NA	NA	NA	A	T	T	T	T	A	A	T	T	T	T	T	T	T	T	T	T	T	T	T	T	T	T	T	T	T	T	T	T	T	T	T	T	T	T	T	T	T	T
S01_11734023	T/C	1	11734023	+	NA	NA	NA	NA	NA	NA	C	T	T	T	T	C	C	T	T	T	T	T	T	T	T	T	T	T	T	T	T	T	T	T	T	T	T	T	T	T	T	T	T	T	T	T	T	T	T
S01_11734029	G/A	1	11734029	+	NA	NA	NA	NA	NA	NA	A	G	G	G	G	A	A	G	G	G	G	G	G	G	G	G	G	G	G	G	G	G	G	G	G	G	G	G	G	G	G	G	G	G	G	G	G	G	G
S01_11734068	C/G	1	11734068	+	NA	NA	NA	NA	NA	NA	G	C	C	C	C	G	G	C	C	C	C	C	C	C	C	C	C	C	C	C	C	C	C	C	C	C	C	C	C	C	C	C	C	C	C	C	C	C	C
S01_11734097	T/G	1	11734097	+	NA	NA	NA	NA	NA	NA	G	T	T	T	T	G	G	T	T	T	T	T	T	T	T	T	T	T	T	T	T	T	T	T	T	T	T	T	T	T	T	T	T	T	T	T	T	T	T
S01_11734103	T/C	1	11734103	+	NA	NA	NA	NA	NA	NA	C	T	T	T	T	C	C	T	T	T	T	T	T	T	T	T	T	T	T	T	T	T	T	T	T	T	T	T	T	T	T	T	T	T	T	T	T	T	T
S01_11736403	C/A	1	11736403	+	NA	NA	NA	NA	NA	NA	A	C	C	C	C	A	A	C	C	C	C	C	C	C	C	C	C	C	C	C	C	C	C	C	C	C	C	C	C	C	C	C	C	C	C	C	C	C	C
S01_11736441	G/C	1	11736441	+	NA	NA	NA	NA	NA	NA	C	G	G	G	G	C	C	G	G	G	G	G	G	G	G	G	G	G	G	G	G	G	G	G	G	G	G	G	G	G	G	G	G	G	G	G	G	G	G
S01_11736479	A/C	1	11736479	+	NA	NA	NA	NA	NA	NA	C	A	A	A	A	C	C	A	A	A	A	A	A	A	A	A	A	A	A	A	A	A	A	A	A	A	A	A	A	A	A	A	A	A	A	A	A	A	A
S01_11736502	T/C	1	11736502	+	NA	NA	NA	NA	NA	NA	C	T	T	T	T	C	C	T	T	T	T	T	T	T	T	T	T	T	T	T	T	T	T	T	T	T	T	T	T	T	T	T	T	T	T	T	T	T	T
S01_11736568	G/A	1	11736568	+	NA	NA	NA	NA	NA	NA	A	G	G	G	G	A	A	G	G	G	G	G	G	G	G	G	G	G	G	G	G	G	G	G	G	G	G	G	G	G	G	G	G	G	G	G	G	G	G
S01_11736574	G/A	1	11736574	+	NA	NA	NA	NA	NA	NA	A	G	G	G	G	A	A	G	G	G	G	G	G	G	G	G	G	G	G	G	G	G	G	G	G	G	G	G	G	G	G	G	G	G	G	G	G	G	G
S01_11737109	T/A	1	11737109	+	NA	NA	NA	NA	NA	NA	A	T	T	T	T	A	A	T	T	T	T	T	T	T	T	T	T	T	T	T	T	T	T	T	T	T	T	T	T	T	T	T	T	T	T	T	T	T	T
S01_11737135	G/A	1	11737135	+	NA	NA	NA	NA	NA	NA	A	G	G	G	G	A	A	G	G	G	G	G	G	G	G	G	G	G	G	G	G	G	G	G	G	G	G	G	G	G	G	G	G	G	G	G	G	G	G
S01_11737159	C/A	1	11737159	+	NA	NA	NA	NA	NA	NA	A	C	C	C	C	A	A	C	C	C	C	C	C	C	C	C	C	C	C	C	C	C	C	C	C	C	C	C	C	C	C	C	C	C	C	C	C	C	C
S01_11737223	T/C	1	11737223	+	NA	NA	NA	NA	NA	NA	C	T	T	T	T	C	C	T	T	T	T	T	T	T	T	T	T	T	T	T	T	T	T	T	T	T	T	T	T	T	T	T	T	T	T	T	T	T	T
S01_11737245	A/C	1	11737245	+	NA	NA	NA	NA	NA	NA	C	A	A	A	A	C	C	A	A	A	A	A	A	A	A	A	A	A	A	A	A	A	A	A	A	A	A	A	A	A	A	A	A	A	A	A	A	A	A
S01_11737270	A/T	1	11737270	+	NA	NA	NA	NA	NA	NA	T	A	A	A	A	T	T	A	A	A	A	A	A	A	A	A	A	A	A	A	A	A	A	A	A	A	A	A	A	A	A	A	A	A	A	A	A	A	A
S01_11740150	A/G	1	11740150	+	NA	NA	NA	NA	NA	NA	G	A	A	A	A	G	G	A	A	A	A	A	A	A	A	A	A	A	A	A	A	A	A	A	A	A	A	A	A	A	A	A	A	A	A	A	A	A	A
S01_11740161	A/G	1	11740161	+	NA	NA	NA	NA	NA	NA	G	A	A	A	A	G	G	A	A	A	A	A	A	A	A	A	A	A	A	A	A	A	A	A	A	A	A	A	A	A	A	A	A	A	A	A	A	A	A
S01_11740213	C/A	1	11740213	+	NA	NA	NA	NA	NA	NA	A	C	C	C	C	A	A	C	C	C	C	C	C	C	C	C	C	C	C	C	C	C	C	C	C	C	C	C	C	C	C	C	C	C	C	C	C	C	C
S01_11740274	G/A	1	11740274	+	NA	NA	NA	NA	NA	NA	A	G	G	G	G	A	A	G	G	G	G	G	G	G	G	G	G	G	G	G	G	G	G	G	G	G	G	G	G	G	G	G	G	G	G	G	G	G	G
S01_11743316	T/G	1	11743316	+	NA	NA	NA	NA	NA	NA	G	T	T	T	T	G	G	T	T	T	T	T	T	T	T	T	T	T	T	T	T	T	T	T	T	T	T	T	T	T	T	T	T	T	T	T	T	T	T
S01_11743411	G/T	1	11743411	+	NA	NA	NA	NA	NA	NA	T	G	G	G	G	T	T	G	G	G	G	G	G	G	G	G	G	G	G	G	G	G	G	G	G	G	G	G	G	G	G	G	G	G	G	G	G	G	G
S01_11743458	A/T	1	11743458	+	NA	NA	NA	NA	NA	NA	T	A	A	A	A	T	T	A	A	A	A	A	A	A	A	A	A	A	A	A	A	A	A	A	A	A	A	A	A	A	A	A	A	A	A	A	A	A	A
S01_11743671	C/T	1	11743671	+	NA	NA	NA	NA	NA	NA	T	C	C	C	C	T	T	C	C	C	C	C	C	C	C	C	C	C	C	C	C	C	C	C	C	C	C	C	C	C	C	C	C	C	C	C	C	C	C
S01_11743677	A/G	1	11743677	+	NA	NA	NA	NA	NA	NA	G	A	A	A	A	G	G	A	A	A	A	A	A	A	A	A	A	A	A	A	A	A	A	A	A	A	A	A	A	A	A	A	A	A	A	A	A	A	A
S01_11743707	C/T	1	11743707	+	NA	NA	NA	NA	NA	NA	T	C	C	C	C	T	T	C	C	C	C	C	C	C	C	C	C	C	C	C	C	C	C	C	C	C	C	C	C	C	C	C	C	C	C	C	C	C	C
S01_11795326	C/T	1	11795326	+	NA	NA	NA	NA	NA	NA	T	C	C	C	C	T	T	C	C	C	C	C	C	C	C	C	C	C	C	C	C	C	C	C	C	C	C	C	C	C	C	C	C	C	C	C	C	C	C
S01_11795441	A/G	1	11795441	+	NA	NA	NA	NA	NA	NA	G	A	A	A	A	G	G	A	A	A	A	A	A	A	A	A	A	A	A	A	A	A	A	A	A	A	A	A	A	A	A	A	A	A	A	A	A	A	A
S01_11795468	C/A	1	11795468	+	NA	NA	NA	NA	NA	NA	A	C	C	C	C	A	A	C	C	C	C	C	C	C	C	C	C	C	C	C	C	C	C	C	C	C	C	C	C	C	C	C	C	C	C	C	C	C	C
S01_11795536	A/G	1	11795536	+	NA	NA	NA	NA	NA	NA	G	A	A	A	A	G	G	A	A	A	A	A	A	A	A	A	A	A	A	A	A	A	A	A	A	A	A	A	A	A	A	A	A	A	A	A	A	A	A
S01_11795571	A/G	1	11795571	+	NA	NA	NA	NA	NA	NA	G	A	A	A	A	G	G	A	A	A	A	A	A	A	A	A	A	A	A	A	A	A	A	A	A	A	A	A	A	A	A	A	A	A	A	A	A	A	A
S01_11795583	T/C	1	11795583	+	NA	NA	NA	NA	NA	NA	C	T	T	T	T	C	C	T	T	T	T	T	T	T	T	T	T	T	T	T	T	T	T	T	T	T	T	T	T	T	T	T	T	T	T	T	T	T	T
S01_11795612	C/T	1	11795612	+	NA	NA	NA	NA	NA	NA	T	C	C	C	C	T	T	C	C	C	C	C	C	C	C	C	C	C	C	C	C	C	C	C	C	C	C	C	C	C	C	C	C	C	C	C	C	C	C
S01_11795655	C/T	1	11795655	+	NA	NA	NA	NA	NA	NA	T	C	C	C	C	T	T	C	C	C	C	C	C	C	C	C	C	C	C	C	C	C	C	C	C	C	C	C	C	C	C	C	C	C	C	C	C	C	C
S01_11856214	C/T	1	11856214	+	NA	NA	NA	NA	NA	NA	T	C	C	C	C	T	T	C	C	C	C	C	C	C	C	C	C	C	C	C	C	C	C	C	C	C	C	C	C	C	C	C	C	C	C	C	C	C	C
S01_11866709	C/T	1	11866709	+	NA	NA	NA	NA	NA	NA	T	C	C	C	C	T	T	C	C	C	C	C	C	C	C	C	C	C	C	C	C	C	C	C	C	C	C	C	C	C	C	C	C	C	C	C	C	C	C
S01_11866756	A/T	1	11866756	+	NA	NA	NA	NA	NA	NA	T	A	A	A	A	T	T	A	A	A	A	A	A	A	A	A	A	A	A	A	A	A	A	A	A	A	A	A	A	A	A	A	A	A	A	A	A	A	A
S01_11917195	C/T	1	11917195	+	NA	NA	NA	NA	NA	NA	T	C	C	C	C	T	T	C	C	C	C	C	C	C	C	C	C	C	C	C	C	C	C	C	C	C	C	C	C	C	C	C	C	C	C	C	C	C	C
S01_11963817	G/T	1	11963817	+	NA	NA	NA	NA	NA	NA	T	G	G	G	G	T	T	G	G	G	G	G	G	G	G	G	G	G	G	G	G	G	G	G	G	G	G	G	G	G	G	G	G	G	G	G	G	G	G
S01_11965438	T/C	1	11965438	+	NA	NA	NA	NA	NA	NA	C	T	T	T	T	C	C	T	T	T	T	T	T	T	T	T	T	T	T	T	T	T	T	T	T	T	T	T	T	T	T	T	T	T	T	T	T	T	T
S01_11965517	C/T	1	11965517	+	NA	NA	NA	NA	NA	NA	T	Y	Y	Y	T	T	T	C	C	C	C	C	C	C	C	C	C	C	C	C	C	C	C	C	C	C	C	C	C	C	C	C	C	C	C	C	C	C	C
S01_11965623	C/G	1	11965623	+	NA	NA	NA	NA	NA	NA	C	C	C	G	C	C	C	C	G	C	C	C	C	C	C	C	C	C	C	C	C	C	C	C	C	C	C	C	C	C	C	C	C	C	C	G	C	C	C
S01_11969040	A/G	1	11969040	+	NA	NA	NA	NA	NA	NA	G	A	A	A	A	G	G	A	A	A	A	A	A	A	A	A	A	A	A	A	A	A	A	A	A	A	A	A	A	A	A	A	A	A	A	A	A	A	A
S01_11969096	G/A	1	11969096	+	NA	NA	NA	NA	NA	NA	A	G	G	G	G	A	A	G	G	G	G	G	G	G	G	G	G	G	G	G	G	G	G	G	G	G	G	G	G	G	G	G	G	G	G	G	G	G	G
S01_11969153	A/G	1	11969153	+	NA	NA	NA	NA	NA	NA	G	A	A	A	A	G	G	A	A	A	A	A	A	A	A	A	A	A	A	A	A	A	A	A	A	A	A	A	A	A	A	A	A	A	A	A	A	A	A
S01_12049051	C/T	1	12049051	+	NA	NA	NA	NA	NA	NA	T	C	C	C	C	T	T	C	C	C	C	C	C	C	C	C	C	C	C	C	C	C	C	C	C	C	C	C	C	C	C	C	C	C	C	C	C	C	C
S01_12050756	C/G	1	12050756	+	NA	NA	NA	NA	NA	NA	G	C	C	C	C	G	G	C	C	C	C	C	C	C	C	C	C	C	C	C	C	C	C	C	C	C	C	C	C	C	C	C	C	C	C	C	C	C	C
S01_12050844	C/T	1	12050844	+	NA	NA	NA	NA	NA	NA	C	C	C	Y	C	C	C	C	T	C	C	C	C	C	C	C	C	C	C	C	C	C	C	C	C	C	C	C	C	C	C	C	C	C	C	T	C	C	C
S01_12054532	C/T	1	12054532	+	NA	NA	NA	NA	NA	NA	T	C	C	C	C	T	T	C	C	C	C	C	C	C	C	C	C	C	C	C	C	C	C	C	C	C	C	C	C	C	C	C	C	C	C	C	C	C	C
S01_12076066	C/T	1	12076066	+	NA	NA	NA	NA	NA	NA	T	C	C	C	C	T	T	C	C	C	C	C	C	C	C	C	C	C	C	C	C	C	C	C	C	C	C	C	C	C	C	C	C	C	C	C	C	C	C
S01_12109668	A/C	1	12109668	+	NA	NA	NA	NA	NA	NA	C	A	A	A	A	C	C	A	A	A	A	A	A	A	A	A	A	A	A	A	A	A	A	A	A	A	A	A	A	A	A	A	A	A	A	A	A	A	A
S01_12119995	T/C	1	12119995	+	NA	NA	NA	NA	NA	NA	C	T	T	T	T	C	C	T	T	T	T	T	T	T	T	T	T	T	T	T	T	T	T	T	T	T	T	T	T	T	T	T	T	T	T	T	T	T	T
S01_12120157	A/G	1	12120157	+	NA	NA	NA	NA	NA	NA	G	A	A	A	A	G	G	A	A	A	A	A	A	A	A	A	A	A	A	A	A	A	A	A	A	A	A	A	A	A	A	A	A	A	A	A	A	A	A
S01_12120212	G/A	1	12120212	+	NA	NA	NA	NA	NA	NA	A	G	G	G	G	A	A	G	G	G	G	G	G	G	G	G	G	G	G	G	G	G	G	G	G	G	G	G	G	G	G	G	G	G	G	G	G	G	G
S01_12147133	C/T	1	12147133	+	NA	NA	NA	NA	NA	NA	T	C	C	C	C	T	T	C	C	C	C	C	C	C	C	C	C	C	C	C	C	C	C	C	C	C	C	C	C	C	C	C	C	C	C	C	C	C	C
S01_12160165	A/G	1	12160165	+	NA	NA	NA	NA	NA	NA	G	A	A	A	A	G	G	A	A	A	A	A	A	A	A	A	A	A	A	A	A	A	A	A	A	A	A	A	A	A	A	A	A	A	A	A	A	A	A
S01_12160182	T/C	1	12160182	+	NA	NA	NA	NA	NA	NA	C	T	T	T	T	C	C	T	T	T	T	T	T	T	T	T	T	T	T	T	T	T	T	T	T	T	T	T	T	T	T	T	T	T	T	T	T	T	T
S01_12160273	C/T	1	12160273	+	NA	NA	NA	NA	NA	NA	T	C	C	C	C	T	T	C	C	C	C	C	C	C	C	C	C	C	C	C	C	C	C	C	C	C	C	C	C	C	C	C	C	C	C	C	C	C	C
S01_12160281	T/C	1	12160281	+	NA	NA	NA	NA	NA	NA	C	T	T	T	T	C	C	T	T	T	T	T	T	T	T	T	T	T	T	T	T	T	T	T	T	T	T	T	T	T	T	T	T	T	T	T	T	T	T
S01_12211634	G/A	1	12211634	+	NA	NA	NA	NA	NA	NA	A	G	G	G	G	A	A	G	G	G	G	G	G	G	G	G	G	G	G	G	G	G	G	G	G	G	G	G	G	G	G	G	G	G	G	G	G	G	G
S01_12242422	T/C	1	12242422	+	NA	NA	NA	NA	NA	NA	C	T	T	T	T	C	C	T	T	T	T	T	T	T	T	T	T	T	T	T	T	T	T	T	T	T	T	T	T	T	T	T	T	T	T	T	T	T	T
S01_12242469	G/A	1	12242469	+	NA	NA	NA	NA	NA	NA	A	G	G	G	G	A	A	G	G	G	G	G	G	G	G	G	G	G	G	G	G	G	G	G	G	G	G	G	G	G	G	G	G	G	G	G	G	G	G
S01_12242882	C/T	1	12242882	+	NA	NA	NA	NA	NA	NA	T	C	C	C	C	T	T	C	C	C	C	C	C	C	C	C	C	C	C	C	C	C	C	C	C	C	C	C	C	C	C	C	C	C	C	C	C	C	C
S01_12246225	A/G	1	12246225	+	NA	NA	NA	NA	NA	NA	G	A	A	A	A	G	G	A	A	A	A	A	A	A	A	A	A	A	A	A	A	A	A	A	A	A	A	A	A	A	A	A	A	A	A	A	A	A	A
S01_12246303	T/G	1	12246303	+	NA	NA	NA	NA	NA	NA	G	T	T	T	T	G	G	T	T	T	T	T	T	T	T	T	T	T	T	T	T	T	T	T	T	T	T	T	T	T	T	T	T	T	T	T	T	T	T
S01_12246509	T/C	1	12246509	+	NA	NA	NA	NA	NA	NA	C	Y	Y	T	T	C	C	Y	Y	T	T	T	Y	T	T	T	T	T	T	T	T	T	T	T	T	T	T	T	T	T	T	T	T	T	T	T	T	T	T
S01_12246780	G/C	1	12246780	+	NA	NA	NA	NA	NA	NA	C	G	G	G	G	C	C	G	G	G	G	G	G	G	G	G	G	G	G	G	G	G	G	G	G	G	G	G	G	G	G	G	G	G	G	G	G	G	G
S01_12246783	A/G	1	12246783	+	NA	NA	NA	NA	NA	NA	G	A	A	A	A	G	G	A	A	A	A	A	A	A	A	A	A	A	A	A	A	A	A	A	A	A	A	A	A	A	A	A	A	A	A	A	A	A	A
S01_12273885	C/T	1	12273885	+	NA	NA	NA	NA	NA	NA	C	C	C	C	C	C	C	C	C	C	C	C	C	C	C	C	C	C	C	T	C	C	C	C	C	C	C	C	C	C	C	C	C	C	C	C	C	C	C
S01_12311830	A/G	1	12311830	+	NA	NA	NA	NA	NA	NA	G	A	A	A	A	G	G	A	A	A	A	A	A	A	A	A	A	A	A	A	A	A	A	A	A	A	A	A	A	A	A	A	A	A	A	A	A	A	A
S01_12311858	C/T	1	12311858	+	NA	NA	NA	NA	NA	NA	T	C	C	C	C	T	T	C	C	C	C	C	C	C	C	C	C	C	C	C	C	C	C	C	C	C	C	C	C	C	C	C	C	C	C	C	C	C	C
S01_12311933	G/A	1	12311933	+	NA	NA	NA	NA	NA	NA	A	G	G	G	G	A	A	G	G	G	G	G	G	G	G	G	G	G	G	G	G	G	G	G	G	G	G	G	G	G	G	G	G	G	G	G	G	G	G
S01_12311996	T/C	1	12311996	+	NA	NA	NA	NA	NA	NA	C	T	T	T	T	C	C	T	T	T	T	T	T	T	T	T	T	T	T	T	T	T	T	T	T	T	T	T	T	T	T	T	T	T	T	T	T	T	T
S01_12335548	T/G	1	12335548	+	NA	NA	NA	NA	NA	NA	G	T	T	T	T	G	G	T	T	T	T	T	T	T	T	T	T	T	T	T	T	T	T	T	T	T	T	T	T	T	T	T	T	T	T	T	T	T	T
S01_12365435	A/G	1	12365435	+	NA	NA	NA	NA	NA	NA	G	A	A	A	A	G	G	A	A	A	A	A	A	A	A	A	A	A	A	A	A	A	A	A	A	A	A	A	A	A	A	A	A	A	A	A	A	A	A
S01_12365573	G/A	1	12365573	+	NA	NA	NA	NA	NA	NA	A	G	G	G	G	A	A	G	G	G	G	G	G	G	G	G	G	G	G	G	G	G	G	G	G	G	G	G	G	G	G	G	G	G	G	G	G	G	G
S01_12368344	G/A	1	12368344	+	NA	NA	NA	NA	NA	NA	A	G	G	G	G	A	A	G	G	G	G	G	G	G	G	G	G	G	G	G	G	G	G	G	G	G	G	G	G	G	G	G	G	G	G	G	G	G	G
S01_12395535	C/T	1	12395535	+	NA	NA	NA	NA	NA	NA	T	C	C	C	C	T	T	C	C	C	C	C	C	C	C	C	C	C	C	C	C	C	C	C	C	C	C	C	C	C	C	C	C	C	C	C	C	C	C
S01_12422121	G/A	1	12422121	+	NA	NA	NA	NA	NA	NA	A	A	G	G	A	A	A	G	G	G	G	G	G	G	G	G	G	G	G	G	G	G	G	G	G	G	G	G	G	G	G	G	G	G	G	G	G	G	G
S01_12422131	G/T	1	12422131	+	NA	NA	NA	NA	NA	NA	T	T	G	G	T	T	T	G	G	G	G	G	G	G	G	G	G	G	G	G	G	G	G	G	G	G	G	G	G	G	G	G	G	G	G	G	G	G	G
S01_12422367	C/T	1	12422367	+	NA	NA	NA	NA	NA	NA	T	C	C	C	C	T	T	C	C	C	C	C	C	C	C	C	C	C	C	C	C	C	C	C	C	C	C	C	C	C	C	C	C	C	C	C	C	C	C
S01_12482650	T/A	1	12482650	+	NA	NA	NA	NA	NA	NA	A	T	T	T	T	A	A	T	T	T	T	T	T	T	T	T	T	T	T	T	T	T	T	T	T	T	T	T	T	T	T	T	T	T	T	T	T	T	T
S01_12482689	T/C	1	12482689	+	NA	NA	NA	NA	NA	NA	C	T	T	T	T	C	C	T	T	T	T	T	T	T	T	T	T	T	T	T	T	T	T	T	T	T	T	T	T	T	T	T	T	T	T	T	T	T	T
S01_12482769	T/C	1	12482769	+	NA	NA	NA	NA	NA	NA	C	T	T	T	T	C	C	T	T	T	T	T	T	T	T	T	T	T	T	T	T	T	T	T	T	T	T	T	T	T	T	T	T	T	T	T	T	T	T
S01_12483278	C/G	1	12483278	+	NA	NA	NA	NA	NA	NA	G	C	C	C	C	G	G	C	C	C	C	C	C	C	C	C	C	C	C	C	C	C	C	C	C	C	C	C	C	C	C	C	C	C	C	C	C	C	C
S01_12483785	T/C	1	12483785	+	NA	NA	NA	NA	NA	NA	C	T	T	T	T	C	C	T	T	T	T	T	T	T	T	T	T	T	T	T	T	T	T	T	T	T	T	T	T	T	T	T	T	T	T	T	T	T	T
S01_12483903	A/G	1	12483903	+	NA	NA	NA	NA	NA	NA	G	A	A	A	A	G	G	A	A	A	A	A	A	A	A	A	A	A	A	A	A	A	A	A	A	A	A	A	A	A	A	A	A	A	A	A	A	A	A
S01_12483968	C/A	1	12483968	+	NA	NA	NA	NA	NA	NA	A	C	C	C	C	A	A	C	C	C	C	C	C	C	C	C	C	C	C	C	C	C	C	C	C	C	C	C	C	C	C	C	C	C	C	C	C	C	C
S01_12484400	G/A	1	12484400	+	NA	NA	NA	NA	NA	NA	A	G	G	G	G	A	A	G	G	G	G	G	G	G	G	G	G	G	G	G	G	G	G	G	G	G	G	G	G	G	G	G	G	G	G	G	G	G	G
S01_12484422	T/G	1	12484422	+	NA	NA	NA	NA	NA	NA	G	T	T	T	T	G	G	T	T	T	T	T	T	T	T	T	T	T	T	T	T	T	T	T	T	T	T	T	T	T	T	T	T	T	T	T	T	T	T
S01_12484446	T/G	1	12484446	+	NA	NA	NA	NA	NA	NA	G	T	T	T	T	G	G	T	T	T	T	T	T	T	T	T	T	T	T	T	T	T	T	T	T	T	T	T	T	T	T	T	T	T	T	T	T	T	T
S01_12484475	A/G	1	12484475	+	NA	NA	NA	NA	NA	NA	G	A	A	A	A	G	G	A	A	A	A	A	A	A	A	A	A	A	A	A	A	A	A	A	A	A	A	A	A	A	A	A	A	A	A	A	A	A	A
S01_12484716	A/C	1	12484716	+	NA	NA	NA	NA	NA	NA	C	A	A	A	A	C	C	A	A	A	A	A	A	A	A	A	A	A	A	A	A	A	A	A	A	A	A	A	A	A	A	A	A	A	A	A	A	A	A
S01_12495007	G/T	1	12495007	+	NA	NA	NA	NA	NA	NA	T	G	G	G	G	T	T	G	G	G	G	G	G	G	G	G	G	G	G	G	G	G	G	G	G	G	G	G	G	G	G	G	G	G	G	G	G	G	G
S01_12495026	G/A	1	12495026	+	NA	NA	NA	NA	NA	NA	A	G	G	G	G	A	A	G	G	G	G	G	G	G	G	G	G	G	G	G	G	G	G	G	G	G	G	G	G	G	G	G	G	G	G	G	G	G	G
S01_12495292	G/T	1	12495292	+	NA	NA	NA	NA	NA	NA	G	G	G	G	G	G	G	G	G	G	T	G	G	G	G	G	G	G	G	G	G	G	G	G	G	G	G	G	G	G	G	G	G	G	G	G	G	G	G
S01_12495341	A/G	1	12495341	+	NA	NA	NA	NA	NA	NA	G	A	A	A	A	G	G	A	A	A	A	A	A	A	A	A	A	A	A	A	A	A	A	A	A	A	A	A	A	A	A	A	A	A	A	A	A	A	A
S01_12513180	C/A	1	12513180	+	NA	NA	NA	NA	NA	NA	A	C	C	C	C	A	A	C	C	C	C	C	C	C	C	C	C	C	C	C	C	C	C	C	C	C	C	C	C	C	C	C	C	C	C	C	C	C	C
S01_12513230	T/A	1	12513230	+	NA	NA	NA	NA	NA	NA	A	T	T	T	T	A	A	T	T	T	T	T	T	T	T	T	T	T	T	T	T	T	T	T	T	T	T	T	T	T	T	T	T	T	T	T	T	T	T
S01_12515747	G/A	1	12515747	+	NA	NA	NA	NA	NA	NA	A	G	G	G	G	A	A	G	G	G	G	G	G	G	G	G	G	G	G	G	G	G	G	G	G	G	G	G	G	G	G	G	G	G	G	G	G	G	G
S01_12525480	C/T	1	12525480	+	NA	NA	NA	NA	NA	NA	T	C	C	C	C	T	T	C	C	C	C	C	C	C	C	C	C	C	C	C	C	C	C	C	C	C	C	C	C	C	C	C	C	C	C	C	C	C	C
S01_12542641	C/T	1	12542641	+	NA	NA	NA	NA	NA	NA	T	C	C	C	C	T	T	C	C	C	C	C	C	C	C	C	C	C	C	C	C	C	C	C	C	C	C	C	C	C	C	C	C	C	C	C	C	C	C
S01_12542651	G/A	1	12542651	+	NA	NA	NA	NA	NA	NA	A	G	G	G	G	A	A	G	G	G	G	G	G	G	G	G	G	G	G	G	G	G	G	G	G	G	G	G	G	G	G	G	G	G	G	G	G	G	G
S01_12556238	T/C	1	12556238	+	NA	NA	NA	NA	NA	NA	C	T	T	T	T	C	C	T	T	T	T	T	T	T	T	T	T	T	T	T	T	T	T	T	T	T	T	T	T	T	T	T	T	T	T	T	T	T	T
S01_12556345	T/C	1	12556345	+	NA	NA	NA	NA	NA	NA	C	T	T	T	T	C	C	T	T	T	T	T	T	T	T	T	T	T	T	T	T	T	T	T	T	T	T	T	T	T	T	T	T	T	T	T	T	T	T
S01_12595659	G/A	1	12595659	+	NA	NA	NA	NA	NA	NA	A	G	G	G	G	A	A	G	G	G	G	G	G	G	G	G	G	G	G	G	G	G	G	G	G	G	G	G	G	G	G	G	G	G	G	G	G	G	G
S01_12598452	A/G	1	12598452	+	NA	NA	NA	NA	NA	NA	G	A	A	A	A	G	G	A	A	A	A	A	A	A	A	A	A	A	A	A	A	A	A	A	A	A	A	A	A	A	A	A	A	A	A	A	A	A	A
S01_12598808	T/C	1	12598808	+	NA	NA	NA	NA	NA	NA	C	T	T	T	T	C	C	T	T	T	T	T	T	T	T	T	T	T	T	T	T	T	T	T	T	T	T	T	T	T	T	T	T	T	T	T	T	T	T
S01_12622014	C/T	1	12622014	+	NA	NA	NA	NA	NA	NA	C	C	C	C	C	C	C	C	Y	C	C	C	C	C	C	C	C	C	C	C	C	C	C	C	C	C	C	C	C	C	C	C	C	C	C	T	C	C	C
S01_12622015	A/G	1	12622015	+	NA	NA	NA	NA	NA	NA	G	A	A	A	A	G	G	A	A	A	A	A	A	A	A	A	A	A	A	A	A	A	A	A	A	A	A	A	A	A	A	A	A	A	A	A	A	A	A
S01_12622116	A/C	1	12622116	+	NA	NA	NA	NA	NA	NA	C	A	A	A	A	C	C	A	A	A	A	A	A	A	A	A	A	A	A	A	A	A	A	A	A	A	A	A	A	A	A	A	A	A	A	A	A	A	A
S01_12622119	T/A	1	12622119	+	NA	NA	NA	NA	NA	NA	A	T	T	T	T	A	A	T	T	T	T	T	T	T	T	T	T	T	T	T	T	T	T	T	T	T	T	T	T	T	T	T	T	T	T	T	T	T	T
S01_13638426	A/C	1	13638426	+	NA	NA	NA	NA	NA	NA	C	A	A	A	A	C	C	A	A	A	A	A	A	A	A	A	A	A	A	A	A	A	A	A	A	A	A	A	A	A	A	A	A	A	A	A	A	A	A
S01_13638455	A/G	1	13638455	+	NA	NA	NA	NA	NA	NA	G	A	A	A	A	G	G	A	A	A	A	A	A	A	A	A	A	A	A	A	A	A	A	A	A	A	A	A	A	A	A	A	A	A	A	A	A	A	A
S01_13638474	G/A	1	13638474	+	NA	NA	NA	NA	NA	NA	A	G	G	G	G	A	A	G	G	G	G	G	G	G	G	G	G	G	G	G	G	G	G	G	G	G	G	G	G	G	G	G	G	G	G	G	G	G	G
S01_13638544	C/T	1	13638544	+	NA	NA	NA	NA	NA	NA	T	C	C	C	C	T	T	C	C	C	C	Y	C	C	C	C	C	C	C	C	C	C	C	C	C	C	C	C	C	C	C	C	C	C	C	C	C	C	C
S01_13991777	C/T	1	13991777	+	NA	NA	NA	NA	NA	NA	T	C	C	C	C	T	T	C	C	C	C	C	C	C	C	C	C	C	C	C	C	C	C	C	C	C	C	C	C	C	C	C	C	C	C	C	C	C	C
S01_13992265	A/G	1	13992265	+	NA	NA	NA	NA	NA	NA	G	A	A	A	A	G	G	A	A	A	A	A	A	A	A	A	A	A	A	A	A	A	A	A	A	A	A	A	A	A	A	A	A	A	A	A	A	A	A
S01_13995687	G/A	1	13995687	+	NA	NA	NA	NA	NA	NA	A	G	G	G	G	A	R	G	G	G	G	G	G	G	G	G	G	G	G	G	G	G	G	G	G	G	G	G	G	G	G	G	G	G	G	G	G	G	G
S01_14000990	G/A	1	14000990	+	NA	NA	NA	NA	NA	NA	A	G	G	G	G	A	A	G	G	G	G	G	G	G	G	G	G	G	G	G	G	G	G	G	G	G	G	G	G	G	G	G	G	G	G	G	G	G	G
S01_14000997	A/C	1	14000997	+	NA	NA	NA	NA	NA	NA	C	A	A	A	A	C	C	A	A	A	A	A	A	A	A	A	A	A	A	A	A	A	A	A	A	A	A	A	A	A	A	A	A	A	A	A	A	A	A
S01_14046688	C/A	1	14046688	+	NA	NA	NA	NA	NA	NA	A	C	C	C	C	A	A	C	C	C	C	C	C	C	C	C	C	C	C	C	C	C	C	C	C	C	C	C	C	C	C	C	C	C	C	C	C	C	C
S01_14046731	A/C	1	14046731	+	NA	NA	NA	NA	NA	NA	C	A	A	A	A	C	C	A	A	A	A	A	A	A	A	A	A	A	A	A	A	A	A	A	A	A	A	A	A	A	A	A	A	A	A	A	A	A	A
S01_14046927	G/C	1	14046927	+	NA	NA	NA	NA	NA	NA	C	G	G	G	G	C	C	G	G	G	G	G	G	G	G	G	G	G	G	G	G	G	G	G	G	G	G	G	G	G	G	G	G	G	G	G	G	G	G
S01_14095533	G/A	1	14095533	+	NA	NA	NA	NA	NA	NA	A	G	G	G	G	A	A	G	G	G	G	G	G	G	G	G	G	G	G	G	G	G	G	G	G	G	G	G	G	G	G	G	G	G	G	G	G	G	G
S01_14095651	G/A	1	14095651	+	NA	NA	NA	NA	NA	NA	A	G	G	G	G	A	A	G	G	G	G	G	G	G	G	G	G	G	G	G	G	G	G	G	G	G	G	G	G	G	G	G	G	G	G	G	G	G	G
S01_14095869	C/T	1	14095869	+	NA	NA	NA	NA	NA	NA	T	C	C	C	C	T	T	C	C	C	C	C	C	C	C	C	C	C	C	C	C	C	C	C	C	C	C	C	C	C	C	C	C	C	C	C	C	C	C
S01_14112085	C/T	1	14112085	+	NA	NA	NA	NA	NA	NA	T	C	C	C	C	T	T	C	C	C	C	C	C	C	C	C	C	C	C	C	C	C	C	C	C	C	C	C	C	C	C	C	C	C	C	C	C	C	C
S01_14112243	T/C	1	14112243	+	NA	NA	NA	NA	NA	NA	C	T	T	T	T	C	C	T	T	T	T	T	T	T	T	T	T	T	T	T	T	T	T	T	T	T	T	T	T	T	T	T	T	T	T	T	T	T	T
S01_14112250	A/T	1	14112250	+	NA	NA	NA	NA	NA	NA	T	A	A	A	A	T	T	A	A	A	A	A	A	A	A	A	A	A	A	A	A	A	A	A	A	A	A	A	A	A	A	A	A	A	A	A	A	A	A
S01_14115495	C/A	1	14115495	+	NA	NA	NA	NA	NA	NA	A	C	C	C	C	A	A	C	C	C	C	C	C	C	C	C	C	C	C	C	C	C	C	C	C	C	C	C	C	C	C	C	C	C	C	C	C	C	C
S01_14115530	A/C	1	14115530	+	NA	NA	NA	NA	NA	NA	C	A	A	A	A	C	C	A	A	A	A	A	A	A	A	A	A	A	A	A	A	A	A	A	A	A	A	A	A	A	A	A	A	A	A	A	A	A	A
S01_14115536	A/T	1	14115536	+	NA	NA	NA	NA	NA	NA	T	A	A	A	A	T	T	A	A	A	A	A	A	A	A	A	A	A	A	A	A	A	A	A	A	A	A	A	A	A	A	A	A	A	A	A	A	A	A
S01_14117099	T/C	1	14117099	+	NA	NA	NA	NA	NA	NA	C	T	T	T	T	C	C	T	T	T	T	T	T	T	T	T	T	T	T	T	T	T	T	T	T	T	T	T	T	T	T	T	T	T	T	T	T	T	T
S01_14117347	T/A	1	14117347	+	NA	NA	NA	NA	NA	NA	A	T	T	T	T	A	A	T	T	T	T	T	T	T	T	T	T	T	T	T	T	T	T	T	T	T	T	T	T	T	T	T	T	T	T	T	T	T	T
S01_14118218	A/G	1	14118218	+	NA	NA	NA	NA	NA	NA	G	A	A	A	A	G	G	A	A	A	A	A	A	A	A	A	A	A	A	A	A	A	A	A	A	A	A	A	A	A	A	A	A	A	A	A	A	A	A
S01_14118321	C/T	1	14118321	+	NA	NA	NA	NA	NA	NA	T	C	C	C	C	T	T	C	C	C	C	C	C	C	C	C	C	C	C	C	C	C	C	C	C	C	C	C	C	C	C	C	C	C	C	C	C	C	C
S01_14118334	A/G	1	14118334	+	NA	NA	NA	NA	NA	NA	G	A	A	A	A	G	G	A	A	A	A	A	A	A	A	A	A	A	A	A	A	A	A	A	A	A	A	A	A	A	A	A	A	A	A	A	A	A	A
S01_14118427	G/A	1	14118427	+	NA	NA	NA	NA	NA	NA	A	G	G	G	G	A	A	G	G	G	G	G	G	G	G	G	G	G	G	G	G	G	G	G	G	G	G	G	G	G	G	G	G	G	G	G	G	G	G
S01_14118434	G/A	1	14118434	+	NA	NA	NA	NA	NA	NA	A	G	G	G	G	A	A	G	G	G	G	G	G	G	G	G	G	G	G	G	G	G	G	G	G	G	G	G	G	G	G	G	G	G	G	G	G	G	G
S01_14152205	C/T	1	14152205	+	NA	NA	NA	NA	NA	NA	T	C	C	C	C	T	T	C	C	C	C	C	C	C	C	C	C	C	C	C	C	C	C	C	C	C	C	C	C	C	C	C	C	C	C	C	C	C	C
S01_14179034	T/C	1	14179034	+	NA	NA	NA	NA	NA	NA	C	T	T	T	T	C	C	T	T	T	T	T	T	T	T	T	T	T	T	T	T	T	T	T	T	T	T	T	T	T	T	T	T	T	T	T	T	T	T
S01_14179132	C/T	1	14179132	+	NA	NA	NA	NA	NA	NA	T	C	C	C	C	T	T	C	C	C	C	C	C	C	C	C	C	C	C	C	C	C	C	C	C	C	C	C	C	C	C	C	C	C	C	C	C	C	C
S01_14183290	T/C	1	14183290	+	NA	NA	NA	NA	NA	NA	C	T	T	T	T	C	C	T	T	T	T	T	T	T	T	T	T	T	T	T	T	T	T	T	T	T	T	T	T	T	T	T	T	T	T	T	T	T	T
S01_14186584	C/T	1	14186584	+	NA	NA	NA	NA	NA	NA	T	C	C	C	C	T	T	C	C	C	C	C	C	C	C	C	C	C	C	C	C	C	C	C	C	C	C	C	C	C	C	C	C	C	C	C	C	C	C
S01_14186643	G/A	1	14186643	+	NA	NA	NA	NA	NA	NA	A	G	G	G	G	A	A	G	G	G	G	G	G	G	G	G	G	G	G	G	G	G	G	G	G	G	G	G	G	G	G	G	G	G	G	G	G	G	G
S01_14187084	G/T	1	14187084	+	NA	NA	NA	NA	NA	NA	T	G	G	G	G	T	T	G	G	G	G	G	G	G	G	G	G	G	G	G	G	G	G	G	G	G	G	G	G	G	G	G	G	G	G	G	G	G	G
S01_14187364	A/C	1	14187364	+	NA	NA	NA	NA	NA	NA	C	A	A	A	A	C	C	A	A	A	A	A	A	A	A	A	A	A	A	A	A	A	A	A	A	A	A	A	A	A	A	A	A	A	A	A	A	A	A
S01_14187401	A/G	1	14187401	+	NA	NA	NA	NA	NA	NA	G	A	A	A	A	G	G	A	A	A	A	A	A	A	A	A	A	A	A	A	A	A	A	A	A	A	A	A	A	A	A	A	A	A	A	A	A	A	A
S01_14187431	T/C	1	14187431	+	NA	NA	NA	NA	NA	NA	C	T	T	T	T	C	C	T	T	T	T	T	T	T	T	T	T	T	T	T	T	T	T	T	T	T	T	T	T	T	T	T	T	T	T	T	T	T	T
S01_14187445	A/G	1	14187445	+	NA	NA	NA	NA	NA	NA	G	A	A	A	A	G	G	A	A	A	A	A	A	A	A	A	A	A	A	A	A	A	A	A	A	A	A	A	A	A	A	A	A	A	A	A	A	A	A
S01_14187479	T/C	1	14187479	+	NA	NA	NA	NA	NA	NA	C	T	T	T	T	C	C	T	T	T	T	T	T	T	T	T	T	T	T	T	T	T	T	T	T	T	T	T	T	T	T	T	T	T	T	T	T	T	T
S01_14187561	G/A	1	14187561	+	NA	NA	NA	NA	NA	NA	A	G	G	G	G	A	A	G	G	G	G	G	G	G	G	G	G	G	G	G	G	G	G	G	G	G	G	G	G	G	G	G	G	G	G	G	G	G	G
S01_14187576	G/T	1	14187576	+	NA	NA	NA	NA	NA	NA	T	G	G	G	G	T	T	G	G	G	G	G	G	G	G	G	G	G	G	G	G	G	G	G	G	G	G	G	G	G	G	G	G	G	G	G	G	G	G
S01_14187715	G/A	1	14187715	+	NA	NA	NA	NA	NA	NA	A	G	G	G	G	A	A	G	G	G	G	G	G	G	G	G	G	G	G	G	G	G	G	G	G	G	G	G	G	G	G	G	G	G	G	G	G	G	G
S01_14188544	C/T	1	14188544	+	NA	NA	NA	NA	NA	NA	T	C	C	C	C	T	T	C	C	C	C	C	C	C	C	C	C	C	C	C	C	C	C	C	C	C	C	C	C	C	C	C	C	C	C	C	C	C	C
S01_14188547	A/T	1	14188547	+	NA	NA	NA	NA	NA	NA	T	A	A	A	A	T	T	A	A	A	A	A	A	A	A	A	A	A	A	A	A	A	A	A	A	A	A	A	A	A	A	A	A	A	A	A	A	A	A
S01_14188607	A/G	1	14188607	+	NA	NA	NA	NA	NA	NA	G	A	A	A	A	G	G	A	A	A	A	A	A	A	A	A	A	A	A	A	A	A	A	A	A	A	A	A	A	A	A	A	A	A	A	A	A	A	A
S01_14188612	G/A	1	14188612	+	NA	NA	NA	NA	NA	NA	A	G	G	G	G	A	A	G	G	G	G	G	G	G	G	G	G	G	G	G	G	G	G	G	G	G	G	G	G	G	G	G	G	G	G	G	G	G	G
S01_14188620	C/T	1	14188620	+	NA	NA	NA	NA	NA	NA	T	C	C	C	C	T	T	C	C	C	C	C	C	C	C	C	C	C	C	C	C	C	C	C	C	C	C	C	C	C	C	C	C	C	C	C	C	C	C
S01_14188646	T/C	1	14188646	+	NA	NA	NA	NA	NA	NA	C	T	T	T	T	C	C	T	T	T	T	T	T	T	T	T	T	T	T	T	T	T	T	T	T	T	T	T	T	T	T	T	T	T	T	T	T	T	T
S01_14188823	A/G	1	14188823	+	NA	NA	NA	NA	NA	NA	G	A	A	A	A	G	G	A	A	A	A	A	A	A	A	A	A	A	A	A	A	A	A	A	A	A	A	A	A	A	A	A	A	A	A	A	A	A	A
S01_14188848	A/T	1	14188848	+	NA	NA	NA	NA	NA	NA	T	A	A	A	A	T	T	A	A	A	A	A	A	A	A	A	A	A	A	A	A	A	A	A	A	A	A	A	A	A	A	A	A	A	A	A	A	A	A
S01_14189297	G/A	1	14189297	+	NA	NA	NA	NA	NA	NA	A	A	A	R	R	A	A	A	G	G	G	G	G	G	G	G	G	G	G	G	G	G	G	G	G	G	G	G	G	G	G	G	G	G	G	G	G	G	G
S01_14189418	C/T	1	14189418	+	NA	NA	NA	NA	NA	NA	T	C	C	C	C	T	T	C	C	C	C	C	C	C	C	C	C	C	C	C	C	C	C	C	C	C	C	C	C	C	C	C	C	C	C	C	C	C	C
S01_14189441	A/G	1	14189441	+	NA	NA	NA	NA	NA	NA	G	A	A	A	A	G	G	A	A	A	A	A	A	A	A	A	A	A	A	A	A	A	A	A	A	A	A	A	A	A	A	A	A	A	A	A	A	A	A
S01_14189453	G/A	1	14189453	+	NA	NA	NA	NA	NA	NA	A	G	G	G	G	A	A	G	G	G	G	G	G	G	G	G	G	G	G	G	G	G	G	G	G	G	G	G	G	G	G	G	G	G	G	G	G	G	G
S01_14198096	A/C	1	14198096	+	NA	NA	NA	NA	NA	NA	C	A	A	A	A	C	C	A	A	A	A	A	A	A	A	A	A	A	A	A	A	A	A	A	A	A	A	A	A	A	A	A	A	A	A	A	A	A	A
S01_14211012	T/C	1	14211012	+	NA	NA	NA	NA	NA	NA	C	T	T	T	T	C	C	T	T	T	T	T	T	T	T	T	T	T	T	T	T	T	T	T	T	T	T	T	T	T	T	T	T	T	T	T	T	T	T
S01_14211339	A/G	1	14211339	+	NA	NA	NA	NA	NA	NA	G	A	A	A	A	G	G	A	A	A	A	A	A	A	A	A	A	A	A	A	A	A	A	A	A	A	A	A	A	A	A	A	A	A	A	A	A	A	A
S01_14211555	T/C	1	14211555	+	NA	NA	NA	NA	NA	NA	C	T	T	T	T	C	C	T	T	T	T	T	T	T	T	T	T	T	T	T	T	T	T	T	T	T	T	T	T	T	T	T	T	T	T	T	T	T	T
S01_14219497	G/A	1	14219497	+	NA	NA	NA	NA	NA	NA	A	G	G	G	G	A	A	G	G	G	G	G	G	G	G	G	G	G	G	G	G	G	G	G	G	G	G	G	G	G	G	G	G	G	G	G	G	G	G
S01_14219523	A/G	1	14219523	+	NA	NA	NA	NA	NA	NA	G	A	A	A	A	G	G	A	A	A	A	A	A	A	A	A	A	A	A	A	A	A	A	A	A	A	A	A	A	A	A	A	A	A	A	A	A	A	A
S01_14219524	C/T	1	14219524	+	NA	NA	NA	NA	NA	NA	T	C	C	C	C	T	T	C	C	C	C	C	C	C	C	C	C	C	C	C	C	C	C	C	C	C	C	C	C	C	C	C	C	C	C	C	C	C	C
S01_14219543	T/C	1	14219543	+	NA	NA	NA	NA	NA	NA	C	T	T	T	T	C	C	T	T	T	T	T	T	T	T	T	T	T	T	T	T	T	T	T	T	T	T	T	T	T	T	T	T	T	T	T	T	T	T
S01_14224741	G/A	1	14224741	+	NA	NA	NA	NA	NA	NA	A	G	G	G	G	A	A	G	G	G	G	G	G	G	G	G	G	G	G	G	G	G	G	G	G	G	G	G	G	G	G	G	G	G	G	G	G	G	G
S01_14256030	G/A	1	14256030	+	NA	NA	NA	NA	NA	NA	A	G	G	G	G	A	A	G	G	G	G	G	G	G	G	G	G	G	G	G	G	G	G	G	G	G	G	G	G	G	G	G	G	G	G	G	G	G	G
S01_14278314	T/A	1	14278314	+	NA	NA	NA	NA	NA	NA	A	T	T	T	T	A	A	T	T	T	T	T	T	T	T	T	T	T	T	T	T	T	T	T	T	T	T	T	T	T	T	T	T	T	T	T	T	T	T
S01_14350892	C/T	1	14350892	+	NA	NA	NA	NA	NA	NA	T	C	C	C	C	T	T	C	C	C	C	C	C	C	C	C	C	C	C	C	C	C	C	C	C	C	C	C	C	C	C	C	C	C	C	C	C	C	C
S01_14350932	C/A	1	14350932	+	NA	NA	NA	NA	NA	NA	A	C	C	C	C	A	A	C	C	C	C	C	C	C	C	C	C	C	C	C	C	C	C	C	C	C	C	C	C	C	C	C	C	C	C	C	C	C	C
S01_14350945	G/A	1	14350945	+	NA	NA	NA	NA	NA	NA	A	G	G	G	G	A	A	G	G	G	G	G	G	G	G	G	G	G	G	G	G	G	G	G	G	G	G	G	G	G	G	G	G	G	G	G	G	G	G
S01_14350966	T/C	1	14350966	+	NA	NA	NA	NA	NA	NA	C	T	T	T	T	C	C	T	T	T	T	T	T	T	T	T	T	T	T	T	T	T	T	T	T	T	T	T	T	T	T	T	T	T	T	T	T	T	T
S01_14350975	C/T	1	14350975	+	NA	NA	NA	NA	NA	NA	T	C	C	C	C	T	T	C	C	C	C	C	C	C	C	C	C	C	C	C	C	C	C	C	C	C	C	C	C	C	C	C	C	C	C	C	C	C	C
S01_14350980	C/T	1	14350980	+	NA	NA	NA	NA	NA	NA	T	C	C	C	C	T	T	C	C	C	C	C	C	C	C	C	C	C	C	C	C	C	C	C	C	C	C	C	C	C	C	C	C	C	C	C	C	C	C
S01_14350997	C/T	1	14350997	+	NA	NA	NA	NA	NA	NA	T	C	C	C	C	T	T	C	C	C	C	C	C	C	C	C	C	C	C	C	C	C	C	C	C	C	C	C	C	C	C	C	C	C	C	C	C	C	C
S01_14351029	G/A	1	14351029	+	NA	NA	NA	NA	NA	NA	A	G	G	G	G	A	A	G	G	G	G	G	G	G	G	G	G	G	G	G	G	G	G	G	G	G	G	G	G	G	G	G	G	G	G	G	G	G	G
S01_14351035	C/A	1	14351035	+	NA	NA	NA	NA	NA	NA	A	C	C	C	C	A	A	C	C	C	C	C	C	C	C	C	C	C	C	C	C	C	C	C	C	C	C	C	C	C	C	C	C	C	C	C	C	C	C
S01_14351261	A/G	1	14351261	+	NA	NA	NA	NA	NA	NA	G	A	A	A	A	G	G	A	A	A	A	A	A	A	A	A	A	A	A	A	A	A	A	A	A	A	A	A	A	A	A	A	A	A	A	A	A	A	A
S01_14351264	A/G	1	14351264	+	NA	NA	NA	NA	NA	NA	G	A	A	A	A	G	G	A	A	A	A	A	A	A	A	A	A	A	A	A	A	A	A	A	A	A	A	A	A	A	A	A	A	A	A	A	A	A	A
S01_14351341	T/A	1	14351341	+	NA	NA	NA	NA	NA	NA	A	T	T	T	T	A	A	T	T	T	T	T	T	T	T	T	T	T	T	T	T	T	T	T	T	T	T	T	T	T	T	T	T	T	T	T	T	T	T
S01_14351357	A/G	1	14351357	+	NA	NA	NA	NA	NA	NA	G	A	A	A	A	G	G	A	A	A	A	A	A	A	A	A	A	A	A	A	A	A	A	A	A	A	A	A	A	A	A	A	A	A	A	A	A	A	A
S01_14383924	C/T	1	14383924	+	NA	NA	NA	NA	NA	NA	T	C	C	C	C	T	T	C	C	C	C	C	C	C	C	C	C	C	C	C	C	C	C	C	C	C	C	C	C	C	C	C	C	C	C	C	C	C	C
S01_14384113	C/T	1	14384113	+	NA	NA	NA	NA	NA	NA	T	C	C	C	C	T	T	C	C	C	C	C	C	C	C	C	C	C	C	C	C	C	C	C	C	C	C	C	C	C	C	C	C	C	C	C	C	C	C
S01_14391475	A/G	1	14391475	+	NA	NA	NA	NA	NA	NA	G	A	A	A	A	G	G	A	A	A	A	A	A	A	A	A	A	A	A	A	A	A	A	A	A	A	A	A	A	A	A	A	A	A	A	A	A	A	A
S01_14391478	T/C	1	14391478	+	NA	NA	NA	NA	NA	NA	C	T	T	T	T	C	C	T	T	T	T	T	T	T	T	T	T	T	T	T	T	T	T	T	T	T	T	T	T	T	T	T	T	T	T	T	T	T	T
S01_14395625	A/G	1	14395625	+	NA	NA	NA	NA	NA	NA	G	A	A	A	A	G	G	A	A	A	A	A	A	A	A	A	A	A	A	A	A	A	A	A	A	A	A	A	A	A	A	A	A	A	A	A	A	A	A
S01_14395648	G/A	1	14395648	+	NA	NA	NA	NA	NA	NA	A	G	G	G	G	A	A	G	G	G	G	G	G	G	G	G	G	G	G	G	G	G	G	G	G	G	G	G	G	G	G	G	G	G	G	G	G	G	G
S01_14407085	T/C	1	14407085	+	NA	NA	NA	NA	NA	NA	C	T	T	T	T	C	C	T	T	T	T	T	T	T	T	T	T	T	T	T	T	T	T	T	T	T	T	T	T	T	T	T	T	T	T	T	T	T	T
S01_14407087	A/G	1	14407087	+	NA	NA	NA	NA	NA	NA	G	A	A	A	A	G	G	A	A	A	A	A	A	A	A	A	A	A	A	A	A	A	A	A	A	A	A	A	A	A	A	A	A	A	A	A	A	A	A
S01_14408365	C/T	1	14408365	+	NA	NA	NA	NA	NA	NA	T	C	C	C	C	T	T	C	C	C	C	C	C	C	C	C	C	C	C	C	C	C	C	C	C	C	C	C	C	C	C	C	C	C	C	C	C	C	C
S01_14408375	A/C	1	14408375	+	NA	NA	NA	NA	NA	NA	C	A	A	A	A	C	C	A	A	A	A	A	A	A	A	A	A	A	A	A	A	A	A	A	A	A	A	A	A	A	A	A	A	A	A	A	A	A	A
S01_14414118	A/G	1	14414118	+	NA	NA	NA	NA	NA	NA	G	A	A	A	A	G	G	A	A	A	A	A	A	A	A	A	A	A	A	A	A	A	A	A	A	A	A	A	A	A	A	A	A	A	A	A	A	A	A
S01_14414238	A/G	1	14414238	+	NA	NA	NA	NA	NA	NA	G	A	A	A	A	G	G	A	A	A	A	A	A	A	A	A	A	A	A	A	A	A	A	A	A	A	A	A	A	A	A	A	A	A	A	A	A	A	A
S01_14414243	C/A	1	14414243	+	NA	NA	NA	NA	NA	NA	A	C	C	C	C	A	A	C	C	C	C	C	C	C	C	C	C	C	C	C	C	C	C	C	C	C	C	C	C	C	C	C	C	C	C	C	C	C	C
S01_14416878	A/G	1	14416878	+	NA	NA	NA	NA	NA	NA	G	A	A	A	A	G	G	A	A	A	A	A	A	A	A	A	A	A	A	A	A	A	A	A	A	A	A	A	A	A	A	A	A	A	A	A	A	A	A
S01_14428157	G/A	1	14428157	+	NA	NA	NA	NA	NA	NA	A	G	G	G	G	A	A	G	G	G	G	G	G	G	G	G	G	G	G	G	G	G	G	G	G	G	G	G	G	G	G	G	G	G	G	G	G	G	G
S01_14428173	G/C	1	14428173	+	NA	NA	NA	NA	NA	NA	C	G	G	S	G	C	C	G	C	G	C	G	G	G	G	G	G	G	G	C	G	G	G	G	G	G	G	G	G	G	G	C	C	C	G	C	G	G	G
S01_14485431	C/A	1	14485431	+	NA	NA	NA	NA	NA	NA	A	C	C	C	C	A	A	C	C	C	C	C	C	C	C	C	C	C	C	C	C	C	C	C	C	C	C	C	C	C	C	C	C	C	C	C	C	C	C
S01_14485468	T/G	1	14485468	+	NA	NA	NA	NA	NA	NA	G	T	T	T	T	G	G	T	T	T	T	T	T	T	T	T	T	T	T	T	T	T	T	T	T	T	T	T	T	T	T	T	T	T	T	T	T	T	T
S01_14485502	G/A	1	14485502	+	NA	NA	NA	NA	NA	NA	A	G	G	G	G	A	A	G	G	G	G	G	G	G	G	G	G	G	G	G	G	G	G	G	G	G	G	G	G	G	G	G	G	G	G	G	G	G	G
S01_14485554	G/A	1	14485554	+	NA	NA	NA	NA	NA	NA	A	G	G	G	G	A	A	G	G	G	G	G	G	G	G	G	G	G	G	G	G	G	G	G	G	G	G	G	G	G	G	G	G	G	G	G	G	G	G
S01_14515409	A/G	1	14515409	+	NA	NA	NA	NA	NA	NA	G	A	A	A	A	G	G	A	A	A	A	A	A	A	A	A	A	A	A	A	A	A	A	A	A	A	A	A	A	A	A	A	A	A	A	A	A	A	A
S01_14515432	A/G	1	14515432	+	NA	NA	NA	NA	NA	NA	G	A	A	A	A	G	G	A	A	A	A	A	A	A	A	A	A	A	A	A	A	A	A	A	A	A	A	A	A	A	A	A	A	A	A	A	A	A	A
S01_14515473	A/G	1	14515473	+	NA	NA	NA	NA	NA	NA	G	A	A	A	A	G	G	A	A	A	A	A	A	A	A	A	A	A	A	A	A	A	A	A	A	A	A	A	A	A	A	A	A	A	A	A	A	A	A
S01_14515475	G/A	1	14515475	+	NA	NA	NA	NA	NA	NA	A	G	G	G	G	A	A	G	G	G	G	G	G	G	G	G	G	G	G	G	G	G	G	G	G	G	G	G	G	G	G	G	G	G	G	G	G	G	G
S01_14515478	A/G	1	14515478	+	NA	NA	NA	NA	NA	NA	G	A	A	A	A	G	G	A	A	A	A	A	A	A	A	A	A	A	A	A	A	A	A	A	A	A	A	A	A	A	A	A	A	A	A	A	A	A	A
S01_14515487	T/C	1	14515487	+	NA	NA	NA	NA	NA	NA	C	T	T	T	T	C	C	T	T	T	T	T	T	T	T	T	T	T	T	T	T	T	T	T	T	T	T	T	T	T	T	T	T	T	T	T	T	T	T
S01_14515492	G/A	1	14515492	+	NA	NA	NA	NA	NA	NA	A	G	G	G	G	A	A	G	G	G	G	G	G	G	G	G	G	G	G	G	G	G	G	G	G	G	G	G	G	G	G	G	G	G	G	G	G	G	G
S01_14515497	T/C	1	14515497	+	NA	NA	NA	NA	NA	NA	C	T	T	T	T	C	C	T	T	T	T	T	T	T	T	T	T	T	T	T	T	T	T	T	T	T	T	T	T	T	T	T	T	T	T	T	T	T	T
S01_14515498	C/T	1	14515498	+	NA	NA	NA	NA	NA	NA	T	C	C	C	C	T	T	C	C	C	C	C	C	C	C	C	C	C	C	C	C	C	C	C	C	C	C	C	C	C	C	C	C	C	C	C	C	C	C
S01_14515515	G/T	1	14515515	+	NA	NA	NA	NA	NA	NA	T	G	G	G	G	T	T	G	G	G	G	G	G	G	G	G	G	G	G	G	G	G	G	G	G	G	G	G	G	G	G	G	G	G	G	G	G	G	G
S01_14515977	C/T	1	14515977	+	NA	NA	NA	NA	NA	NA	T	C	C	C	C	T	T	C	C	C	C	C	C	C	C	C	C	C	C	C	C	C	C	C	C	C	C	C	C	C	C	C	C	C	C	C	C	C	C
S01_14515979	A/G	1	14515979	+	NA	NA	NA	NA	NA	NA	G	A	A	A	A	G	G	A	A	A	A	A	A	A	A	A	A	A	A	A	A	A	A	A	A	A	A	A	A	A	A	A	A	A	A	A	A	A	A
S01_14516147	A/G	1	14516147	+	NA	NA	NA	NA	NA	NA	G	A	A	A	A	G	G	A	A	A	A	A	A	A	A	A	A	A	A	A	A	A	A	A	A	A	A	A	A	A	A	A	A	A	A	A	A	A	A
S01_14516177	G/A	1	14516177	+	NA	NA	NA	NA	NA	NA	A	G	G	G	G	A	A	G	G	G	G	G	G	G	G	G	G	G	G	G	G	G	G	G	G	G	G	G	G	G	G	G	G	G	G	G	G	G	G
S01_14523739	G/C	1	14523739	+	NA	NA	NA	NA	NA	NA	C	G	G	G	G	C	C	G	G	G	G	G	G	G	G	G	G	G	G	G	G	G	G	G	G	G	G	G	G	G	G	G	G	G	G	G	G	G	G
S01_14532136	A/T	1	14532136	+	NA	NA	NA	NA	NA	NA	T	A	A	A	A	T	T	A	A	A	A	A	A	A	A	A	A	A	A	A	A	A	A	A	A	A	A	A	A	A	A	A	A	A	A	A	A	A	A
S01_14532152	A/G	1	14532152	+	NA	NA	NA	NA	NA	NA	G	A	A	A	A	G	G	A	A	A	A	A	A	A	A	A	A	A	A	A	A	A	A	A	A	A	A	A	A	A	A	A	A	A	A	A	A	A	A
S01_14532178	C/T	1	14532178	+	NA	NA	NA	NA	NA	NA	T	C	C	C	C	T	T	C	C	C	C	C	C	C	C	C	C	C	C	C	C	C	C	C	C	C	C	C	C	C	C	C	C	C	C	C	C	C	C
S01_14532263	T/C	1	14532263	+	NA	NA	NA	NA	NA	NA	C	T	T	T	T	C	C	T	T	T	T	T	T	T	T	T	T	T	T	T	T	T	T	T	T	T	T	T	T	T	T	T	T	T	T	T	T	T	T
S01_14560871	A/C	1	14560871	+	NA	NA	NA	NA	NA	NA	C	A	A	A	A	C	C	A	A	A	A	A	A	A	A	A	A	A	A	A	A	A	A	A	A	A	A	A	A	A	A	A	A	A	A	A	A	A	A
S01_14563734	C/T	1	14563734	+	NA	NA	NA	NA	NA	NA	T	C	C	C	C	T	T	C	C	C	C	C	C	C	C	C	C	C	C	C	C	C	C	C	C	C	C	C	C	C	C	C	C	C	C	C	C	C	C
S01_14563785	A/C	1	14563785	+	NA	NA	NA	NA	NA	NA	C	A	A	A	A	C	C	A	A	A	A	A	A	A	A	A	A	A	A	A	A	A	A	A	A	A	A	A	A	A	A	A	A	A	A	A	A	A	A
S01_14563820	G/A	1	14563820	+	NA	NA	NA	NA	NA	NA	A	G	G	G	G	A	A	G	G	G	G	G	G	G	G	G	G	G	G	G	G	G	G	G	G	G	G	G	G	G	G	G	G	G	G	G	G	G	G
S01_14564109	C/T	1	14564109	+	NA	NA	NA	NA	NA	NA	T	C	C	C	C	T	T	C	C	C	C	C	C	C	C	C	C	C	C	C	C	C	C	C	C	C	C	C	C	C	C	C	C	C	C	C	C	C	C
S01_14586968	G/A	1	14586968	+	NA	NA	NA	NA	NA	NA	A	G	G	G	G	A	A	G	G	G	G	G	G	G	G	G	G	G	G	G	G	G	G	G	G	G	G	G	G	G	G	G	G	G	G	G	G	G	G
S01_14602250	C/T	1	14602250	+	NA	NA	NA	NA	NA	NA	T	C	C	C	C	T	T	C	C	C	C	C	C	C	C	C	C	C	C	C	C	C	C	C	C	C	C	C	C	C	C	C	C	C	C	C	C	C	C
S01_14620588	A/G	1	14620588	+	NA	NA	NA	NA	NA	NA	G	A	A	A	A	G	G	A	A	A	A	A	A	A	A	A	A	A	A	A	A	A	A	A	A	A	A	A	A	A	A	A	A	A	A	A	A	A	A
S01_14638769	T/C	1	14638769	+	NA	NA	NA	NA	NA	NA	C	T	T	T	T	C	C	T	T	T	T	T	T	T	T	T	T	T	T	T	T	T	T	T	T	T	T	T	T	T	T	T	T	T	T	T	T	T	T
S01_14675140	G/A	1	14675140	+	NA	NA	NA	NA	NA	NA	A	G	G	G	G	A	A	G	G	G	G	G	G	G	G	G	G	G	G	G	G	G	G	G	G	G	G	G	G	G	G	G	G	G	G	G	G	G	G
S01_14675183	C/T	1	14675183	+	NA	NA	NA	NA	NA	NA	T	C	C	C	C	T	T	C	C	C	C	C	C	C	C	C	C	C	C	C	C	C	C	C	C	C	C	C	C	C	C	C	C	C	C	C	C	C	C
S01_14675235	G/A	1	14675235	+	NA	NA	NA	NA	NA	NA	A	G	G	G	G	A	A	G	G	G	G	G	G	G	G	G	G	G	G	G	G	G	G	G	G	G	G	G	G	G	G	G	G	G	G	G	G	G	G
S01_14675288	A/G	1	14675288	+	NA	NA	NA	NA	NA	NA	G	A	A	A	A	G	G	A	A	A	A	A	A	A	A	A	A	A	A	A	A	A	A	A	A	A	A	A	A	A	A	A	A	A	A	A	A	A	A
S01_14675306	C/T	1	14675306	+	NA	NA	NA	NA	NA	NA	T	C	C	C	C	T	T	C	C	C	C	C	C	C	C	C	C	C	C	C	C	C	C	C	C	C	C	C	C	C	C	C	C	C	C	C	C	C	C
S01_14692184	A/G	1	14692184	+	NA	NA	NA	NA	NA	NA	G	A	A	A	A	G	G	A	A	A	A	A	A	A	A	A	A	A	A	A	A	A	A	A	A	A	A	A	A	A	A	A	A	A	A	A	A	A	A
S01_14692214	T/C	1	14692214	+	NA	NA	NA	NA	NA	NA	C	T	T	T	T	C	C	T	T	T	T	T	T	T	T	T	T	T	T	T	T	T	T	T	T	T	T	T	T	T	T	T	T	T	T	T	T	T	T
S01_14692258	G/A	1	14692258	+	NA	NA	NA	NA	NA	NA	A	G	G	G	G	A	A	G	G	G	G	G	G	G	G	G	G	G	G	G	G	G	G	G	G	G	G	G	G	G	G	G	G	G	G	G	G	G	G
S01_14692316	C/A	1	14692316	+	NA	NA	NA	NA	NA	NA	A	C	C	C	C	A	A	C	C	C	C	C	C	C	C	C	C	C	C	C	C	C	C	C	C	C	C	C	C	C	C	C	C	C	C	C	C	C	C
S01_14705272	A/G	1	14705272	+	NA	NA	NA	NA	NA	NA	G	A	A	A	A	G	G	A	A	A	A	A	A	A	A	A	A	A	A	A	A	A	A	A	A	A	A	A	A	A	A	A	A	A	A	A	A	A	A
S01_14705304	T/C	1	14705304	+	NA	NA	NA	NA	NA	NA	C	T	T	T	T	C	C	T	T	T	T	T	T	T	T	T	T	T	T	T	T	T	T	T	T	T	T	T	T	T	T	T	T	T	T	T	T	T	T
S01_14705323	C/T	1	14705323	+	NA	NA	NA	NA	NA	NA	T	C	C	C	C	T	T	C	C	C	C	C	C	C	C	C	C	C	C	C	C	C	C	C	C	C	C	C	C	C	C	C	C	C	C	C	C	C	C
S01_14712608	C/T	1	14712608	+	NA	NA	NA	NA	NA	NA	T	C	C	C	C	T	T	C	C	C	C	C	C	C	C	C	C	C	C	C	C	C	C	C	C	C	C	C	C	C	C	C	C	C	C	C	C	C	C
S01_14713781	T/C	1	14713781	+	NA	NA	NA	NA	NA	NA	C	T	T	T	T	C	C	T	T	T	T	T	T	T	T	T	T	T	T	T	T	T	T	T	T	T	T	T	T	T	T	T	T	T	T	T	T	T	T
S01_14713803	C/T	1	14713803	+	NA	NA	NA	NA	NA	NA	T	C	C	C	C	T	T	C	C	C	C	C	C	C	C	C	C	C	C	C	C	C	C	C	C	C	C	C	C	C	C	C	C	C	C	C	C	C	C
S01_14717510	T/C	1	14717510	+	NA	NA	NA	NA	NA	NA	C	T	T	T	T	C	C	T	T	T	T	T	T	T	T	T	T	T	T	T	T	T	T	T	T	T	T	T	T	T	T	T	T	T	T	T	T	T	T
S01_14731963	G/T	1	14731963	+	NA	NA	NA	NA	NA	NA	T	G	G	G	G	T	T	G	G	G	G	G	G	G	G	G	G	G	G	G	G	G	G	G	G	G	G	G	G	G	G	G	G	G	G	G	G	G	G
S01_14732034	G/A	1	14732034	+	NA	NA	NA	NA	NA	NA	G	G	G	G	G	G	G	G	G	G	A	G	G	G	G	G	G	G	G	G	G	G	G	G	G	G	G	G	G	G	G	G	G	G	G	G	G	G	G
S01_14775588	T/A	1	14775588	+	NA	NA	NA	NA	NA	NA	A	T	T	T	T	A	A	T	T	T	T	T	T	T	T	T	T	T	T	T	T	T	T	T	T	T	T	T	T	T	T	T	T	T	T	T	T	T	T
S01_14775733	G/A	1	14775733	+	NA	NA	NA	NA	NA	NA	A	G	G	G	G	A	A	G	G	G	G	G	G	G	G	G	G	G	G	G	G	G	G	G	G	G	G	G	G	G	G	G	G	G	G	G	G	G	G
S01_14814396	T/C	1	14814396	+	NA	NA	NA	NA	NA	NA	C	T	T	T	T	C	C	T	T	T	T	T	T	T	T	T	T	T	T	T	T	T	T	T	T	T	T	T	T	T	T	T	T	T	T	T	T	T	T
S01_14825931	G/A	1	14825931	+	NA	NA	NA	NA	NA	NA	A	G	G	G	G	A	A	G	G	G	G	G	G	G	G	G	G	G	G	G	G	G	G	G	G	G	G	G	G	G	G	G	G	G	G	G	G	G	G
S01_14856382	C/A	1	14856382	+	NA	NA	NA	NA	NA	NA	A	C	C	C	C	A	A	C	C	C	C	C	C	C	C	C	C	C	C	C	C	C	C	C	C	C	C	C	C	C	C	C	C	C	C	C	C	C	C
S01_14856665	C/T	1	14856665	+	NA	NA	NA	NA	NA	NA	T	C	C	C	C	T	T	C	C	C	C	C	C	C	C	C	C	C	C	C	C	C	C	C	C	C	C	C	C	C	C	C	C	C	C	C	C	C	C
S01_14856756	G/A	1	14856756	+	NA	NA	NA	NA	NA	NA	A	G	G	G	G	A	A	G	G	G	G	G	G	G	G	G	G	G	G	G	G	G	G	G	G	G	G	G	G	G	G	G	G	G	G	G	G	G	G
S01_14856799	A/G	1	14856799	+	NA	NA	NA	NA	NA	NA	G	A	A	A	A	G	G	A	A	A	A	A	A	A	A	A	A	A	A	A	A	A	A	A	A	A	A	A	A	A	A	A	A	A	A	A	A	A	A
S01_14857555	C/T	1	14857555	+	NA	NA	NA	NA	NA	NA	T	C	C	C	C	T	T	C	C	C	C	C	C	C	C	C	C	C	C	C	C	C	C	C	C	C	C	C	C	C	C	C	C	C	C	C	C	C	C
S01_14866165	T/G	1	14866165	+	NA	NA	NA	NA	NA	NA	G	T	T	T	T	G	G	T	T	T	T	T	T	T	T	T	T	T	T	T	T	T	T	T	T	T	T	T	T	T	T	T	T	T	T	T	T	T	T
S01_14869499	C/T	1	14869499	+	NA	NA	NA	NA	NA	NA	T	C	C	C	C	T	T	C	C	C	C	C	C	C	C	C	C	C	C	C	C	C	C	C	C	C	C	C	C	C	C	C	C	C	C	C	C	C	C
S01_14897889	T/G	1	14897889	+	NA	NA	NA	NA	NA	NA	G	T	T	T	T	G	G	T	T	T	T	T	T	T	T	T	T	T	T	T	T	T	T	T	T	T	T	T	T	T	T	T	T	T	T	T	T	T	T
S01_14898060	T/A	1	14898060	+	NA	NA	NA	NA	NA	NA	A	T	T	T	T	A	A	T	T	T	T	T	T	T	T	T	T	T	T	T	T	T	T	T	T	T	T	T	T	T	T	T	T	T	T	T	T	T	T
S01_14898081	G/C	1	14898081	+	NA	NA	NA	NA	NA	NA	C	G	G	G	G	C	C	G	G	G	G	G	G	G	G	G	G	G	G	G	G	G	G	G	G	G	G	G	G	G	G	G	G	G	G	G	G	G	G
S01_14898099	C/T	1	14898099	+	NA	NA	NA	NA	NA	NA	T	C	C	C	C	T	T	C	C	C	C	C	C	C	C	C	C	C	C	C	C	C	C	C	C	C	C	C	C	C	C	C	C	C	C	C	C	C	C
S01_14898123	C/T	1	14898123	+	NA	NA	NA	NA	NA	NA	T	C	C	C	C	T	T	C	C	C	C	C	C	C	C	C	C	C	C	C	C	C	C	C	C	C	C	C	C	C	C	C	C	C	C	C	C	C	C
S01_14928706	A/T	1	14928706	+	NA	NA	NA	NA	NA	NA	T	A	A	A	A	T	T	A	A	A	A	A	A	A	A	A	A	A	A	A	A	A	A	A	A	A	A	A	A	A	A	A	A	A	A	A	A	A	A
S01_14928707	C/T	1	14928707	+	NA	NA	NA	NA	NA	NA	T	C	C	C	C	T	T	C	C	C	C	C	C	C	C	C	C	C	C	C	C	C	C	C	C	C	C	C	C	C	C	C	C	C	C	C	C	C	C
S01_14928825	C/T	1	14928825	+	NA	NA	NA	NA	NA	NA	T	C	C	C	C	T	T	C	C	C	C	C	C	C	C	C	C	C	C	C	C	C	C	C	C	C	C	C	C	C	C	C	C	C	C	C	C	C	C
S01_14935148	T/C	1	14935148	+	NA	NA	NA	NA	NA	NA	C	T	T	T	T	C	C	T	T	T	T	T	T	T	T	T	T	T	T	T	T	T	T	T	T	T	T	T	T	T	T	T	T	T	T	T	T	T	T
S01_14935252	G/A	1	14935252	+	NA	NA	NA	NA	NA	NA	A	G	G	G	G	A	A	G	G	G	G	G	G	G	G	G	G	G	G	G	G	G	G	G	G	G	G	G	G	G	G	G	G	G	G	G	G	G	G
S01_14936859	T/C	1	14936859	+	NA	NA	NA	NA	NA	NA	C	T	T	T	T	C	C	T	T	T	T	T	T	T	T	T	T	T	T	T	T	T	T	T	T	T	T	T	T	T	T	T	T	T	T	T	T	T	T
S01_14948642	G/A	1	14948642	+	NA	NA	NA	NA	NA	NA	A	G	G	G	G	A	A	G	G	G	G	G	G	G	G	G	G	G	G	G	G	G	G	G	G	G	G	G	G	G	G	G	G	G	G	G	G	G	G
S01_14948663	G/A	1	14948663	+	NA	NA	NA	NA	NA	NA	A	G	G	G	G	A	A	G	G	G	G	G	G	G	G	G	G	G	G	G	G	G	G	G	G	G	G	G	G	G	G	G	G	G	G	G	G	G	G
S01_14948709	A/G	1	14948709	+	NA	NA	NA	NA	NA	NA	G	A	A	A	A	G	G	A	A	A	A	A	A	A	A	A	A	A	A	A	A	A	A	A	A	A	A	A	A	A	A	A	A	A	A	A	A	A	A
S01_14955283	G/A	1	14955283	+	NA	NA	NA	NA	NA	NA	A	G	G	G	G	A	A	G	G	G	G	G	G	G	G	G	G	G	G	G	G	G	G	G	G	G	G	G	G	G	G	G	G	G	G	G	G	G	G
S01_14955326	G/A	1	14955326	+	NA	NA	NA	NA	NA	NA	A	G	G	G	G	A	A	G	G	G	G	G	G	G	G	G	G	G	G	G	G	G	G	G	G	G	G	G	G	G	G	G	G	G	G	G	G	G	G
S01_14955563	C/T	1	14955563	+	NA	NA	NA	NA	NA	NA	T	C	C	C	C	T	T	C	C	C	C	C	C	C	C	C	C	C	C	C	C	C	C	C	C	C	C	C	C	C	C	C	C	C	C	C	C	C	C
S01_14961886	A/G	1	14961886	+	NA	NA	NA	NA	NA	NA	G	A	A	A	A	G	G	A	A	A	A	A	A	A	A	A	A	A	A	A	A	A	A	A	A	A	A	A	A	A	A	A	A	A	A	A	A	A	A
S01_14962150	G/T	1	14962150	+	NA	NA	NA	NA	NA	NA	T	G	G	T	G	T	T	G	T	G	G	G	G	G	G	G	G	G	G	T	G	G	G	G	G	G	G	G	G	G	G	T	T	T	G	T	G	G	G
S01_14998020	A/G	1	14998020	+	NA	NA	NA	NA	NA	NA	G	A	A	A	A	G	G	A	A	A	A	A	A	A	A	A	A	A	A	A	A	A	A	A	A	A	A	A	A	A	A	A	A	A	A	A	A	A	A
S01_15022554	G/A	1	15022554	+	NA	NA	NA	NA	NA	NA	A	G	G	G	G	A	A	G	G	G	G	G	G	G	G	G	G	G	G	G	G	G	G	G	G	G	G	G	G	G	G	G	G	G	G	G	G	G	G
S01_15022563	A/G	1	15022563	+	NA	NA	NA	NA	NA	NA	G	A	A	A	A	G	G	A	A	A	A	A	A	A	A	A	A	A	A	A	A	A	A	A	A	A	A	A	A	A	A	A	A	A	A	A	A	A	A
S01_15024719	C/A	1	15024719	+	NA	NA	NA	NA	NA	NA	A	C	C	C	C	A	A	C	C	C	C	C	C	C	C	C	C	C	C	C	C	C	C	C	C	C	C	C	C	C	C	C	C	C	C	C	C	C	C
S01_15024816	G/A	1	15024816	+	NA	NA	NA	NA	NA	NA	A	G	G	G	G	A	A	G	G	G	G	G	G	G	G	G	G	G	G	G	G	G	G	G	G	G	G	G	G	G	G	G	G	G	G	G	G	G	G
S01_15042966	C/T	1	15042966	+	NA	NA	NA	NA	NA	NA	T	C	C	C	C	T	T	C	C	C	C	C	C	C	C	C	C	C	C	C	C	C	C	C	C	C	C	C	C	C	C	C	C	C	C	C	C	C	C
S01_15043034	C/T	1	15043034	+	NA	NA	NA	NA	NA	NA	T	C	C	C	C	T	T	C	C	C	C	C	C	C	C	C	C	C	C	C	C	C	C	C	C	C	C	C	C	C	C	C	C	C	C	C	C	C	C
S01_15043583	C/T	1	15043583	+	NA	NA	NA	NA	NA	NA	T	C	C	C	C	T	T	C	C	C	C	C	C	C	C	C	C	C	C	C	C	C	C	C	C	C	C	C	C	C	C	C	C	C	C	C	C	C	C
S01_15043659	A/C	1	15043659	+	NA	NA	NA	NA	NA	NA	C	A	A	A	A	C	C	A	A	A	A	A	A	A	A	A	A	A	A	A	A	A	A	A	A	A	A	A	A	A	A	A	A	A	A	A	A	A	A
S01_15043786	A/G	1	15043786	+	NA	NA	NA	NA	NA	NA	G	A	A	A	A	G	G	A	A	A	A	A	A	A	A	A	A	A	A	A	A	A	A	A	A	A	A	A	A	A	A	A	A	A	A	A	A	A	A
S01_15053816	T/C	1	15053816	+	NA	NA	NA	NA	NA	NA	C	T	T	T	T	C	C	T	T	T	T	T	T	T	T	T	T	T	T	T	T	T	T	T	T	T	T	T	T	T	T	T	T	T	T	T	T	T	T
S01_15053837	A/C	1	15053837	+	NA	NA	NA	NA	NA	NA	C	A	A	A	A	C	C	A	A	A	A	A	A	A	A	A	A	A	A	A	A	A	A	A	A	A	A	A	A	A	A	A	A	A	A	A	A	A	A
S01_15054456	C/G	1	15054456	+	NA	NA	NA	NA	NA	NA	G	C	C	C	C	G	G	C	C	C	C	C	C	C	C	C	C	C	C	C	C	C	C	C	C	C	C	C	C	C	C	C	C	C	C	C	C	C	C
S01_15059736	T/C	1	15059736	+	NA	NA	NA	NA	NA	NA	C	T	T	T	T	C	C	T	T	T	T	T	T	T	T	T	T	T	T	T	T	T	T	T	T	T	T	T	T	T	T	T	T	T	T	T	T	T	T
S01_15059741	C/A	1	15059741	+	NA	NA	NA	NA	NA	NA	A	C	C	C	C	A	A	C	C	C	C	C	C	C	C	C	C	C	C	C	C	C	C	C	C	C	C	C	C	C	C	C	C	C	C	C	C	C	C
S01_15060110	A/G	1	15060110	+	NA	NA	NA	NA	NA	NA	G	A	A	A	A	G	G	A	A	A	A	A	A	A	A	A	A	A	A	A	A	A	A	A	A	A	A	A	A	A	A	A	A	A	A	A	A	A	A
S01_15060119	C/T	1	15060119	+	NA	NA	NA	NA	NA	NA	T	C	C	C	C	T	T	C	C	C	C	C	C	C	C	C	C	C	C	C	C	C	C	C	C	C	C	C	C	C	C	C	C	C	C	C	C	C	C
S01_15060178	G/A	1	15060178	+	NA	NA	NA	NA	NA	NA	A	G	G	G	G	A	A	G	G	G	G	G	G	G	G	G	G	G	G	G	G	G	G	G	G	G	G	G	G	G	G	G	G	G	G	G	G	G	G
S01_15062924	A/G	1	15062924	+	NA	NA	NA	NA	NA	NA	G	A	A	A	A	G	G	A	A	A	A	A	A	A	A	A	A	A	A	A	A	A	A	A	A	A	A	A	A	A	A	A	A	A	A	A	A	A	A
S01_15064045	A/T	1	15064045	+	NA	NA	NA	NA	NA	NA	T	A	A	A	A	T	T	A	A	A	A	A	A	A	A	A	A	A	A	A	A	A	A	A	A	A	A	A	A	A	A	A	A	A	A	A	A	A	A
S01_15066032	T/A	1	15066032	+	NA	NA	NA	NA	NA	NA	A	W	T	T	W	A	A	T	W	T	T	T	T	T	T	T	T	T	T	T	T	T	T	T	T	T	T	T	T	T	T	T	T	T	T	T	T	T	T
S01_15066062	T/C	1	15066062	+	NA	NA	NA	NA	NA	NA	C	T	T	T	T	C	C	T	Y	T	T	T	T	T	T	T	T	T	T	T	T	T	T	T	T	T	T	T	T	T	T	T	T	T	T	T	T	T	T
S01_15066139	A/G	1	15066139	+	NA	NA	NA	NA	NA	NA	G	A	A	A	A	G	G	A	A	A	A	A	A	A	A	A	A	A	A	A	A	A	A	A	A	A	A	A	A	A	A	A	A	A	A	A	A	A	A
S01_15067616	G/A	1	15067616	+	NA	NA	NA	NA	NA	NA	A	G	G	G	G	A	A	G	G	G	G	G	G	G	G	G	G	G	G	G	G	G	G	G	G	G	G	G	G	G	G	G	G	G	G	G	G	G	G
S01_15067619	A/G	1	15067619	+	NA	NA	NA	NA	NA	NA	G	A	A	A	A	G	G	A	A	A	A	A	A	A	A	A	A	A	A	A	A	A	A	A	A	A	A	A	A	A	A	A	A	A	A	A	A	A	A
S01_15067648	G/A	1	15067648	+	NA	NA	NA	NA	NA	NA	A	G	G	G	G	A	A	G	G	G	G	G	G	G	G	G	G	G	G	G	G	G	G	G	G	G	G	G	G	G	G	G	G	G	G	G	G	G	G
S01_15067661	T/A	1	15067661	+	NA	NA	NA	NA	NA	NA	A	T	T	T	T	A	A	T	T	T	T	T	T	T	T	T	T	T	T	T	T	T	T	T	T	T	T	T	T	T	T	T	T	T	T	T	T	T	T
S01_15067687	G/A	1	15067687	+	NA	NA	NA	NA	NA	NA	A	G	G	G	G	A	A	G	G	G	G	G	G	G	G	G	G	G	G	G	G	G	G	G	G	G	G	G	G	G	G	G	G	G	G	G	G	G	G
S01_15067697	G/A	1	15067697	+	NA	NA	NA	NA	NA	NA	A	G	G	G	G	A	A	G	G	G	G	G	G	G	G	G	G	G	G	G	G	G	G	G	G	G	G	G	G	G	G	G	G	G	G	G	G	G	G
S01_15067714	A/G	1	15067714	+	NA	NA	NA	NA	NA	NA	G	A	A	A	A	G	G	A	A	A	A	A	A	A	A	A	A	A	A	A	A	A	A	A	A	A	A	A	A	A	A	A	A	A	A	A	A	A	A
S01_15092719	C/T	1	15092719	+	NA	NA	NA	NA	NA	NA	T	C	C	C	C	T	T	C	C	C	C	C	C	C	C	C	C	C	C	C	C	C	C	C	C	C	C	C	C	C	C	C	C	C	C	C	C	C	C
S01_15092745	G/A	1	15092745	+	NA	NA	NA	NA	NA	NA	A	G	G	G	G	A	A	G	G	G	G	G	G	G	G	G	G	G	G	G	G	G	G	G	G	G	G	G	G	G	G	G	G	G	G	G	G	G	G
S01_15096501	T/A	1	15096501	+	NA	NA	NA	NA	NA	NA	A	T	T	T	T	A	A	T	T	T	T	T	T	T	T	T	T	T	T	T	T	T	T	T	T	T	T	T	T	T	T	T	T	T	T	T	T	T	T
S01_15101637	C/T	1	15101637	+	NA	NA	NA	NA	NA	NA	T	C	C	C	C	T	T	C	C	C	C	C	C	C	C	C	C	C	C	C	C	C	C	C	C	C	C	C	C	C	C	C	C	C	C	C	C	C	C
S01_15101679	C/G	1	15101679	+	NA	NA	NA	NA	NA	NA	G	C	C	C	C	G	G	C	C	C	C	C	C	C	C	C	C	C	C	C	C	C	C	C	C	C	C	C	C	C	C	C	C	C	C	C	C	C	C
S01_15101690	G/A	1	15101690	+	NA	NA	NA	NA	NA	NA	A	G	G	G	G	A	A	G	G	G	G	G	G	G	G	G	G	G	G	G	G	G	G	G	G	G	G	G	G	G	G	G	G	G	G	G	G	G	G
S01_15101762	C/T	1	15101762	+	NA	NA	NA	NA	NA	NA	T	C	C	C	C	T	T	C	C	C	C	C	C	C	C	C	C	C	C	C	C	C	C	C	C	C	C	C	C	C	C	C	C	C	C	C	C	C	C
S01_15101770	G/C	1	15101770	+	NA	NA	NA	NA	NA	NA	C	G	G	G	G	C	C	G	G	G	G	G	G	G	G	G	G	G	G	G	G	G	G	G	G	G	G	G	G	G	G	G	G	G	G	G	G	G	G
S01_15101927	T/C	1	15101927	+	NA	NA	NA	NA	NA	NA	C	T	T	T	T	C	C	T	T	T	T	T	T	T	T	T	T	T	T	T	T	T	T	T	T	T	T	T	T	T	T	T	T	T	T	T	T	T	T
S01_15101934	C/A	1	15101934	+	NA	NA	NA	NA	NA	NA	A	C	C	C	C	A	A	C	C	C	C	C	C	C	C	C	C	C	C	C	C	C	C	C	C	C	C	C	C	C	C	C	C	C	C	C	C	C	C
S01_15101989	A/G	1	15101989	+	NA	NA	NA	NA	NA	NA	G	A	A	A	A	G	G	A	A	A	A	A	A	A	A	A	A	A	A	A	A	A	A	A	A	A	A	A	A	A	A	A	A	A	A	A	A	A	A
S01_15102006	G/A	1	15102006	+	NA	NA	NA	NA	NA	NA	A	G	G	G	G	A	A	G	G	G	G	G	G	G	G	G	G	G	G	G	G	G	G	G	G	G	G	G	G	G	G	G	G	G	G	G	G	G	G
S01_15165236	T/G	1	15165236	+	NA	NA	NA	NA	NA	NA	G	T	T	T	T	G	G	T	T	T	T	T	T	T	T	T	T	T	T	T	T	T	T	T	T	T	T	T	T	T	T	T	T	T	T	T	T	T	T
S01_15165255	T/C	1	15165255	+	NA	NA	NA	NA	NA	NA	C	T	T	T	T	C	C	T	T	T	T	T	T	T	T	T	T	T	T	T	T	T	T	T	T	T	T	T	T	T	T	T	T	T	T	T	T	T	T
S01_15167664	C/G	1	15167664	+	NA	NA	NA	NA	NA	NA	G	C	C	C	C	G	G	C	C	C	C	C	C	C	C	C	C	C	C	C	C	C	C	C	C	C	C	C	C	C	C	C	C	C	C	C	C	C	C
S01_15169940	T/A	1	15169940	+	NA	NA	NA	NA	NA	NA	A	T	T	T	T	A	A	T	T	T	T	T	T	T	T	T	T	T	T	T	T	T	T	T	T	T	T	T	T	T	T	T	T	T	T	T	T	T	T
S01_15170289	A/G	1	15170289	+	NA	NA	NA	NA	NA	NA	A	A	A	A	A	A	A	A	A	A	A	A	A	A	A	A	A	A	A	G	A	A	A	A	A	A	A	A	A	A	A	A	A	A	A	A	A	A	A
S01_15215263	T/G	1	15215263	+	NA	NA	NA	NA	NA	NA	G	T	T	T	T	G	G	T	T	T	T	T	T	T	T	T	T	T	T	T	T	T	T	T	T	T	T	T	T	T	T	T	T	T	T	T	T	T	T
S01_15215269	T/C	1	15215269	+	NA	NA	NA	NA	NA	NA	C	T	T	T	T	C	C	T	T	T	T	T	T	T	T	T	T	T	T	T	T	T	T	T	T	T	T	T	T	T	T	T	T	T	T	T	T	T	T
S01_15215282	T/A	1	15215282	+	NA	NA	NA	NA	NA	NA	A	T	T	T	T	A	A	T	T	T	T	T	T	T	T	T	T	T	T	T	T	T	T	T	T	T	T	T	T	T	T	T	T	T	T	T	T	T	T
S01_15215338	G/A	1	15215338	+	NA	NA	NA	NA	NA	NA	A	G	G	G	G	A	A	G	G	G	G	G	G	G	G	G	G	G	G	G	G	G	G	G	G	G	G	G	G	G	G	G	G	G	G	G	G	G	G
S01_15215411	C/T	1	15215411	+	NA	NA	NA	NA	NA	NA	T	C	C	C	C	T	T	C	C	C	C	C	C	C	C	C	C	C	C	C	C	C	C	C	C	C	C	C	C	C	C	C	C	C	C	C	C	C	C
S01_15217332	T/C	1	15217332	+	NA	NA	NA	NA	NA	NA	C	T	T	T	T	C	C	T	T	T	T	T	T	T	T	T	T	T	T	T	T	T	T	T	T	T	T	T	T	T	T	T	T	T	T	T	T	T	T
S01_15267961	C/G	1	15267961	+	NA	NA	NA	NA	NA	NA	G	C	C	C	C	G	G	C	C	C	C	C	C	C	C	C	C	C	C	C	C	C	C	C	C	C	C	C	C	C	C	C	C	C	C	C	C	C	C
S01_15279100	A/G	1	15279100	+	NA	NA	NA	NA	NA	NA	G	A	A	G	A	G	G	A	G	A	G	A	A	A	A	A	A	A	A	G	A	A	A	A	A	A	A	A	A	A	A	G	G	G	A	G	A	A	A
S01_15319827	G/A	1	15319827	+	NA	NA	NA	NA	NA	NA	A	G	G	G	G	A	A	G	G	G	G	G	G	G	G	G	G	G	G	G	G	G	G	G	G	G	G	G	G	G	G	G	G	G	G	G	G	G	G
S01_15320484	T/C	1	15320484	+	NA	NA	NA	NA	NA	NA	C	T	T	T	T	C	C	T	T	T	T	T	T	T	T	T	T	T	T	T	T	T	T	T	T	T	T	T	T	T	T	T	T	T	T	T	T	T	T
S01_15321724	A/G	1	15321724	+	NA	NA	NA	NA	NA	NA	G	A	A	A	A	G	G	A	A	A	A	A	A	A	A	A	A	A	A	A	A	A	A	A	A	A	A	A	A	A	A	A	A	A	A	A	A	A	A
S01_15322219	T/C	1	15322219	+	NA	NA	NA	NA	NA	NA	C	T	T	T	T	C	C	T	T	T	T	T	T	T	T	T	T	T	T	T	T	T	T	T	T	T	T	T	T	T	T	T	T	T	T	T	T	T	T
S01_15322339	G/A	1	15322339	+	NA	NA	NA	NA	NA	NA	A	G	G	G	G	A	A	G	G	G	G	G	G	G	G	G	G	G	G	G	G	G	G	G	G	G	G	G	G	G	G	G	G	G	G	G	G	G	G
S01_15322723	A/G	1	15322723	+	NA	NA	NA	NA	NA	NA	G	A	A	A	A	G	G	A	A	A	A	A	A	A	A	A	A	A	A	A	A	A	A	A	A	A	A	A	A	A	A	A	A	A	A	A	A	A	A
S01_15345631	A/T	1	15345631	+	NA	NA	NA	NA	NA	NA	T	A	A	A	A	T	T	A	A	A	A	A	A	A	A	A	A	A	A	A	A	A	A	A	A	A	A	A	A	A	A	A	A	A	A	A	A	A	A
S01_15357520	G/A	1	15357520	+	NA	NA	NA	NA	NA	NA	G	G	G	G	G	G	G	G	G	G	A	G	G	G	G	G	G	G	G	G	G	G	G	G	G	G	G	G	G	G	G	G	G	G	G	G	G	G	G
S01_15394146	T/A	1	15394146	+	NA	NA	NA	NA	NA	NA	A	T	T	T	T	A	A	T	T	T	T	T	T	T	T	T	T	T	T	T	T	T	T	T	T	T	T	T	T	T	T	T	T	T	T	T	T	T	T
S01_15407358	C/A	1	15407358	+	NA	NA	NA	NA	NA	NA	A	C	C	C	C	A	A	C	C	C	C	C	C	C	C	C	C	C	C	C	C	C	C	C	C	C	C	C	C	C	C	C	C	C	C	C	C	C	C
S01_15407365	C/T	1	15407365	+	NA	NA	NA	NA	NA	NA	T	C	C	C	C	T	T	C	C	C	C	C	C	C	C	C	C	C	C	C	C	C	C	C	C	C	C	C	C	C	C	C	C	C	C	C	C	C	C
S01_15407368	T/C	1	15407368	+	NA	NA	NA	NA	NA	NA	C	T	T	T	T	C	C	T	T	T	T	T	T	T	T	T	T	T	T	T	T	T	T	T	T	T	T	T	T	T	T	T	T	T	T	T	T	T	T
S01_15407378	C/T	1	15407378	+	NA	NA	NA	NA	NA	NA	T	C	C	C	C	T	T	C	C	C	C	C	C	C	C	C	C	C	C	C	C	C	C	C	C	C	C	C	C	C	C	C	C	C	C	C	C	C	C
S01_15407394	T/G	1	15407394	+	NA	NA	NA	NA	NA	NA	G	T	T	T	T	G	G	T	T	T	T	T	T	T	T	T	T	T	T	T	T	T	T	T	T	T	T	T	T	T	T	T	T	T	T	T	T	T	T
S01_15438944	C/A	1	15438944	+	NA	NA	NA	NA	NA	NA	A	C	C	C	C	A	A	C	C	C	C	C	C	C	C	C	C	C	C	C	C	C	C	C	C	C	C	C	C	C	C	C	C	C	C	C	C	C	C
S01_15439008	A/G	1	15439008	+	NA	NA	NA	NA	NA	NA	G	A	A	A	A	G	G	A	A	A	A	A	A	A	A	A	A	A	A	A	A	A	A	A	A	A	A	A	A	A	A	A	A	A	A	A	A	A	A
S01_15439057	G/A	1	15439057	+	NA	NA	NA	NA	NA	NA	A	G	G	G	G	A	A	G	G	G	G	G	G	G	G	G	G	G	G	G	G	G	G	G	G	G	G	G	G	G	G	G	G	G	G	G	G	G	G
S01_15439141	A/C	1	15439141	+	NA	NA	NA	NA	NA	NA	C	A	A	A	A	C	C	A	A	A	A	A	A	A	A	A	A	A	A	A	A	A	A	A	A	A	A	A	A	A	A	A	A	A	A	A	A	A	A
S01_15439207	C/T	1	15439207	+	NA	NA	NA	NA	NA	NA	T	C	C	C	C	T	T	C	C	C	C	C	C	C	C	C	C	C	C	C	C	C	C	C	C	C	C	C	C	C	C	C	C	C	C	C	C	C	C
S01_15503999	T/C	1	15503999	+	NA	NA	NA	NA	NA	NA	C	T	T	T	T	C	C	T	T	T	T	T	T	T	T	T	T	T	T	T	T	T	T	T	T	T	T	T	T	T	T	T	T	T	T	T	T	T	T
S01_15537162	A/G	1	15537162	+	NA	NA	NA	NA	NA	NA	G	A	A	A	A	G	G	A	A	A	A	A	A	A	A	A	A	A	A	A	A	A	A	A	A	A	A	A	A	A	A	A	A	A	A	A	A	A	A
S01_15537239	T/C	1	15537239	+	NA	NA	NA	NA	NA	NA	C	T	T	T	T	C	C	T	T	T	T	T	T	T	T	T	T	T	T	T	T	T	T	T	T	T	T	T	T	T	T	T	T	T	T	T	T	T	T
S01_15553158	T/C	1	15553158	+	NA	NA	NA	NA	NA	NA	C	T	T	T	T	C	C	T	T	T	T	T	T	T	T	T	T	T	T	T	T	T	T	T	T	T	T	T	T	T	T	T	T	T	T	T	T	T	T
S01_15566585	A/C	1	15566585	+	NA	NA	NA	NA	NA	NA	C	A	A	A	A	C	C	A	A	A	A	A	A	A	A	A	A	A	A	A	A	A	A	A	A	A	A	A	A	A	A	A	A	A	A	A	A	A	A
S01_15571360	T/C	1	15571360	+	NA	NA	NA	NA	NA	NA	C	T	T	T	T	C	C	T	T	T	T	T	T	T	T	T	T	T	T	T	T	T	T	T	T	T	T	T	T	T	T	T	T	T	T	T	T	T	T
S01_15610600	G/C	1	15610600	+	NA	NA	NA	NA	NA	NA	C	G	G	G	G	C	C	G	G	G	G	G	G	G	G	G	G	G	G	G	G	G	G	G	G	G	G	G	G	G	G	G	G	G	G	G	G	G	G
S01_15659897	C/T	1	15659897	+	NA	NA	NA	NA	NA	NA	Y	C	C	C	C	T	T	C	C	C	C	C	C	C	C	C	C	C	C	C	C	C	C	C	C	C	C	C	C	C	C	C	C	C	C	C	C	C	C
S01_15687936	T/A	1	15687936	+	NA	NA	NA	NA	NA	NA	A	T	T	T	T	A	A	T	T	T	T	T	T	T	T	T	T	T	T	T	T	T	T	T	T	T	T	T	T	T	T	T	T	T	T	T	T	T	T
S01_15688245	G/C	1	15688245	+	NA	NA	NA	NA	NA	NA	C	G	G	G	G	C	C	G	G	G	G	G	G	G	G	G	G	G	G	G	G	G	G	G	G	G	G	G	G	G	G	G	G	G	G	G	G	G	G
S01_15689200	T/C	1	15689200	+	NA	NA	NA	NA	NA	NA	C	T	T	Y	T	C	C	T	T	T	T	T	T	T	T	T	T	T	T	T	T	T	T	T	T	T	T	T	T	T	T	T	T	T	T	T	T	T	T
S01_15739547	G/C	1	15739547	+	NA	NA	NA	NA	NA	NA	C	G	G	G	G	C	C	G	G	G	G	G	G	G	G	G	G	G	G	G	G	G	G	G	G	G	G	G	G	G	G	G	G	G	G	G	G	G	G
S01_15739556	A/T	1	15739556	+	NA	NA	NA	NA	NA	NA	T	A	A	A	A	T	T	A	A	A	A	A	A	A	A	A	A	A	A	A	A	A	A	A	A	A	A	A	A	A	A	A	A	A	A	A	A	A	A
S01_15739759	C/T	1	15739759	+	NA	NA	NA	NA	NA	NA	T	C	C	C	C	T	T	C	C	C	C	C	C	C	C	C	C	C	C	C	C	C	C	C	C	C	C	C	C	C	C	C	C	C	C	C	C	C	C
S01_15739915	T/C	1	15739915	+	NA	NA	NA	NA	NA	NA	C	T	T	T	T	C	C	T	T	T	T	T	T	T	T	T	T	T	T	T	T	T	T	T	T	T	T	T	T	T	T	T	T	T	T	T	T	T	T
S01_15740392	T/C	1	15740392	+	NA	NA	NA	NA	NA	NA	C	T	T	T	T	C	C	T	T	T	T	T	T	T	T	T	T	T	T	T	T	T	T	T	T	T	T	T	T	T	T	T	T	T	T	T	T	T	T
S01_15740405	C/T	1	15740405	+	NA	NA	NA	NA	NA	NA	T	C	C	C	C	T	T	C	C	C	C	C	C	C	C	C	C	C	C	C	C	C	C	C	C	C	C	C	C	C	C	C	C	C	C	C	C	C	C
S01_15740451	C/T	1	15740451	+	NA	NA	NA	NA	NA	NA	T	C	C	C	C	T	T	C	C	C	C	C	C	C	C	C	C	C	C	C	C	C	C	C	C	C	C	C	C	C	C	C	C	C	C	C	C	C	C
S01_15740537	A/G	1	15740537	+	NA	NA	NA	NA	NA	NA	G	A	A	A	A	G	G	A	A	A	A	A	A	A	A	A	A	A	A	A	A	A	A	A	A	A	A	A	A	A	A	A	A	A	A	A	A	A	A
S01_15740849	T/A	1	15740849	+	NA	NA	NA	NA	NA	NA	A	T	T	T	T	A	A	T	T	T	T	T	T	T	T	T	T	T	T	T	T	T	T	T	T	T	T	T	T	T	T	T	T	T	T	T	T	T	T
S01_15740872	C/T	1	15740872	+	NA	NA	NA	NA	NA	NA	T	C	C	C	C	T	T	C	C	C	C	C	C	C	C	C	C	C	C	C	C	C	C	C	C	C	C	C	C	C	C	C	C	C	C	C	C	C	C
S01_15740987	A/G	1	15740987	+	NA	NA	NA	NA	NA	NA	G	A	A	A	A	G	G	A	A	A	A	A	A	A	A	A	A	A	A	A	A	A	A	A	A	A	A	A	A	A	A	A	A	A	A	A	A	A	A
S01_15741156	A/C	1	15741156	+	NA	NA	NA	NA	NA	NA	C	A	A	A	A	C	C	A	A	A	A	A	A	A	A	A	A	A	A	A	A	A	A	A	A	A	A	A	A	A	A	A	A	A	A	A	A	A	A
S01_15741160	G/A	1	15741160	+	NA	NA	NA	NA	NA	NA	A	G	G	G	G	A	A	G	G	G	G	G	G	G	G	G	G	G	G	G	G	G	G	G	G	G	G	G	G	G	G	G	G	G	G	G	G	G	G
S01_15741215	T/C	1	15741215	+	NA	NA	NA	NA	NA	NA	C	T	T	T	T	C	C	T	T	T	T	T	T	T	T	T	T	T	T	T	T	T	T	T	T	T	T	T	T	T	T	T	T	T	T	T	T	T	T
S01_15741515	G/T	1	15741515	+	NA	NA	NA	NA	NA	NA	T	G	G	G	G	T	T	G	G	G	G	G	G	G	G	G	G	G	G	G	G	G	G	G	G	G	G	G	G	G	G	G	G	G	G	G	G	G	G
S01_15743702	G/A	1	15743702	+	NA	NA	NA	NA	NA	NA	A	G	G	G	G	A	A	G	G	G	G	G	G	G	G	G	G	G	G	G	G	G	G	G	G	G	G	G	G	G	G	G	G	G	G	G	G	G	G
S01_15743846	A/G	1	15743846	+	NA	NA	NA	NA	NA	NA	G	A	A	A	A	G	G	A	A	A	A	A	A	A	A	A	A	A	A	A	A	A	A	A	A	A	A	A	A	A	A	A	A	A	A	A	A	A	A
S01_15744774	G/A	1	15744774	+	NA	NA	NA	NA	NA	NA	A	G	G	G	G	A	A	G	G	G	G	G	G	G	G	G	G	G	G	G	G	G	G	G	G	G	G	G	G	G	G	G	G	G	G	G	G	G	G
S01_15745936	T/C	1	15745936	+	NA	NA	NA	NA	NA	NA	C	T	T	T	T	C	C	T	T	T	T	T	T	T	T	T	T	T	T	T	T	T	T	T	T	T	T	T	T	T	T	T	T	T	T	T	T	T	T
S01_15746003	T/C	1	15746003	+	NA	NA	NA	NA	NA	NA	C	T	T	T	T	C	C	T	T	T	T	T	T	T	T	T	T	T	T	T	T	T	T	T	T	T	T	T	T	T	T	T	T	T	T	T	T	T	T
S01_15747728	G/A	1	15747728	+	NA	NA	NA	NA	NA	NA	A	G	G	G	G	A	A	G	G	G	G	G	G	G	G	G	G	G	G	G	G	G	G	G	G	G	G	G	G	G	G	G	G	G	G	G	G	G	G
S01_15747864	G/A	1	15747864	+	NA	NA	NA	NA	NA	NA	A	G	G	G	G	A	A	G	G	G	G	G	G	G	G	G	G	G	G	G	G	G	G	G	G	G	G	G	G	G	G	G	G	G	G	G	G	G	G
S01_15749277	C/T	1	15749277	+	NA	NA	NA	NA	NA	NA	T	C	C	C	C	T	T	C	C	C	C	C	C	C	C	C	C	C	C	C	C	C	C	C	C	C	C	C	C	C	C	C	C	C	C	C	C	C	C
S01_15749542	A/C	1	15749542	+	NA	NA	NA	NA	NA	NA	C	A	A	A	A	C	C	A	A	A	A	A	A	A	A	A	A	A	A	A	A	A	A	A	A	A	A	A	A	A	A	A	A	A	A	A	A	A	A
S01_15749618	A/G	1	15749618	+	NA	NA	NA	NA	NA	NA	G	A	A	A	A	G	G	A	A	A	A	A	A	A	A	A	A	A	A	A	A	A	A	A	A	A	A	A	A	A	A	A	A	A	A	A	A	A	A
S01_15753727	A/G	1	15753727	+	NA	NA	NA	NA	NA	NA	G	A	A	A	A	G	G	A	A	A	A	A	A	A	A	A	A	A	A	A	A	A	A	A	A	A	A	A	A	A	A	A	A	A	A	A	A	A	A
S01_15753738	T/C	1	15753738	+	NA	NA	NA	NA	NA	NA	C	T	T	T	T	C	C	T	T	T	T	T	T	T	T	T	T	T	T	T	T	T	T	T	T	T	T	T	T	T	T	T	T	T	T	T	T	T	T
S01_15753847	C/G	1	15753847	+	NA	NA	NA	NA	NA	NA	G	C	C	C	C	G	G	C	C	C	C	C	C	C	C	C	C	C	C	C	C	C	C	C	C	C	C	C	C	C	C	C	C	C	C	C	C	C	C
S01_15754568	A/T	1	15754568	+	NA	NA	NA	NA	NA	NA	T	A	A	A	A	T	T	A	A	A	A	A	A	A	A	A	A	A	A	A	A	A	A	A	A	A	A	A	A	A	A	A	A	A	A	A	A	A	A
S01_15764300	T/C	1	15764300	+	NA	NA	NA	NA	NA	NA	C	T	T	T	T	C	C	T	T	T	T	T	T	T	T	T	T	T	T	T	T	T	T	T	T	T	T	T	T	T	T	T	T	T	T	T	T	T	T
S01_15764320	A/G	1	15764320	+	NA	NA	NA	NA	NA	NA	G	A	A	A	A	G	G	A	A	A	A	A	A	A	A	A	A	A	A	A	A	A	A	A	A	A	A	A	A	A	A	A	A	A	A	A	A	A	A
S01_15765058	G/A	1	15765058	+	NA	NA	NA	NA	NA	NA	A	G	G	G	G	A	A	G	G	G	G	G	G	G	G	G	G	G	G	G	G	G	G	G	G	G	G	G	G	G	G	G	G	G	G	G	G	G	G
S01_15765066	A/G	1	15765066	+	NA	NA	NA	NA	NA	NA	G	A	A	A	A	G	G	A	A	A	A	A	A	A	A	A	A	A	A	A	A	A	A	A	A	A	A	A	A	A	A	A	A	A	A	A	A	A	A
S01_15766631	A/G	1	15766631	+	NA	NA	NA	NA	NA	NA	G	A	A	A	A	G	G	A	A	A	A	A	A	A	A	A	A	A	A	A	A	A	A	A	A	A	A	A	A	A	A	A	A	A	A	A	A	A	A
S01_15766956	C/T	1	15766956	+	NA	NA	NA	NA	NA	NA	T	C	C	C	C	T	T	C	C	C	C	C	C	C	C	C	C	C	C	C	C	C	C	C	C	C	C	C	C	C	C	C	C	C	C	C	C	C	C
S01_15766981	C/T	1	15766981	+	NA	NA	NA	NA	NA	NA	T	C	C	C	C	T	T	C	C	C	C	C	C	C	C	C	C	C	C	C	C	C	C	C	C	C	C	C	C	C	C	C	C	C	C	C	C	C	C
S01_15767001	T/C	1	15767001	+	NA	NA	NA	NA	NA	NA	C	T	T	T	T	C	C	T	T	T	T	T	T	T	T	T	T	T	T	T	T	T	T	T	T	T	T	T	T	T	T	T	T	T	T	T	T	T	T
S01_15767015	C/T	1	15767015	+	NA	NA	NA	NA	NA	NA	T	C	C	C	C	T	T	C	C	C	C	C	C	C	C	C	C	C	C	C	C	C	C	C	C	C	C	C	C	C	C	C	C	C	C	C	C	C	C
S01_15767817	C/T	1	15767817	+	NA	NA	NA	NA	NA	NA	T	C	C	C	C	T	T	C	Y	C	C	C	C	C	C	C	C	C	C	C	C	C	C	C	C	C	C	C	C	C	C	C	C	C	C	C	C	C	C
S01_15768249	C/T	1	15768249	+	NA	NA	NA	NA	NA	NA	T	C	C	C	C	T	T	C	C	C	C	C	C	C	C	C	C	C	C	C	C	C	C	C	C	C	C	C	C	C	C	C	C	C	C	C	C	C	C
S01_15768252	G/A	1	15768252	+	NA	NA	NA	NA	NA	NA	A	G	G	G	G	A	A	G	G	G	G	G	G	G	G	G	G	G	G	G	G	G	G	G	G	G	G	G	G	G	G	G	G	G	G	G	G	G	G
S01_15768357	G/A	1	15768357	+	NA	NA	NA	NA	NA	NA	A	G	G	G	G	A	A	G	G	G	G	G	G	G	G	G	G	G	G	G	G	G	G	G	G	G	G	G	G	G	G	G	G	G	G	G	G	G	G
S01_15768771	C/T	1	15768771	+	NA	NA	NA	NA	NA	NA	T	C	C	C	C	T	T	C	C	C	C	C	C	C	C	C	C	C	C	C	C	C	C	C	C	C	C	C	C	C	C	C	C	C	C	C	C	C	C
S01_15768848	T/C	1	15768848	+	NA	NA	NA	NA	NA	NA	C	T	T	T	T	C	C	T	T	T	T	T	T	T	T	T	T	T	T	T	T	T	T	T	T	T	T	T	T	T	T	T	T	T	T	T	T	T	T
S01_15768921	A/G	1	15768921	+	NA	NA	NA	NA	NA	NA	G	A	A	A	A	G	G	A	A	A	A	A	A	A	A	A	A	A	A	A	A	A	A	A	A	A	A	A	A	A	A	A	A	A	A	A	A	A	A
S01_15769277	A/G	1	15769277	+	NA	NA	NA	NA	NA	NA	G	A	A	A	A	G	G	A	A	A	A	A	A	A	A	A	A	A	A	A	A	A	A	A	A	A	A	A	A	A	A	A	A	A	A	A	A	A	A
S01_15769282	G/A	1	15769282	+	NA	NA	NA	NA	NA	NA	A	G	G	G	G	A	A	G	G	G	G	G	G	G	G	G	G	G	G	G	G	G	G	G	G	G	G	G	G	G	G	G	G	G	G	G	G	G	G
S01_15769296	C/T	1	15769296	+	NA	NA	NA	NA	NA	NA	T	C	C	C	C	T	T	C	C	C	C	C	C	C	C	C	C	C	C	C	C	C	C	C	C	C	C	C	C	C	C	C	C	C	C	C	C	C	C
S01_15769721	A/G	1	15769721	+	NA	NA	NA	NA	NA	NA	G	A	A	A	A	G	G	A	A	A	A	A	A	A	A	A	A	A	A	A	A	A	A	A	A	A	A	A	A	A	A	A	A	A	A	A	A	A	A
S01_15769758	C/T	1	15769758	+	NA	NA	NA	NA	NA	NA	T	C	C	C	C	T	T	C	C	C	C	C	C	C	C	C	C	C	C	C	C	C	C	C	C	C	C	C	C	C	C	C	C	C	C	C	C	C	C
S01_15770228	G/A	1	15770228	+	NA	NA	NA	NA	NA	NA	A	G	G	G	G	A	A	G	G	G	G	G	G	G	G	G	G	G	G	G	G	G	G	G	G	G	G	G	G	G	G	G	G	G	G	G	G	G	G
S01_15776619	T/C	1	15776619	+	NA	NA	NA	NA	NA	NA	C	T	T	T	T	C	C	T	T	T	T	T	T	T	T	T	T	T	T	T	T	T	T	T	T	T	T	T	T	T	T	T	T	T	T	T	T	T	T
S01_15777038	A/G	1	15777038	+	NA	NA	NA	NA	NA	NA	G	A	A	A	A	G	G	A	A	A	A	A	A	A	A	A	A	A	A	A	A	A	A	A	A	A	A	A	A	A	A	A	A	A	A	A	A	A	A
S01_15777075	T/C	1	15777075	+	NA	NA	NA	NA	NA	NA	C	T	T	T	T	C	C	T	T	T	T	T	T	T	T	T	T	T	T	T	T	T	T	T	T	T	T	T	T	T	T	T	T	T	T	T	T	T	T
S01_15778135	G/A	1	15778135	+	NA	NA	NA	NA	NA	NA	A	G	G	G	G	A	A	G	G	G	G	G	G	G	G	G	G	G	G	G	G	G	G	G	G	G	G	G	G	G	G	G	G	G	G	G	G	G	G
S01_15793597	C/T	1	15793597	+	NA	NA	NA	NA	NA	NA	T	C	C	C	C	T	T	C	C	C	C	C	C	C	C	C	C	C	C	C	C	C	C	C	C	C	C	C	C	C	C	C	C	C	C	C	C	C	C
S01_15807666	T/G	1	15807666	+	NA	NA	NA	NA	NA	NA	G	T	T	T	T	G	G	T	T	T	T	T	T	T	T	T	T	T	T	T	T	T	T	T	T	T	T	T	T	T	T	T	T	T	T	T	T	T	T
S01_15812067	G/A	1	15812067	+	NA	NA	NA	NA	NA	NA	A	G	G	G	G	A	A	G	G	G	G	G	G	G	G	G	G	G	G	G	G	G	G	G	G	G	G	G	G	G	G	G	G	G	G	G	G	G	G
S01_15812167	A/C	1	15812167	+	NA	NA	NA	NA	NA	NA	C	A	A	A	A	C	C	A	A	A	A	A	A	A	A	A	A	A	A	A	A	A	A	A	A	A	A	A	A	A	A	A	A	A	A	A	A	A	A
S01_15815007	C/T	1	15815007	+	NA	NA	NA	NA	NA	NA	T	C	C	C	C	T	T	C	C	C	C	C	C	C	C	C	C	C	C	C	C	C	C	C	C	C	C	C	C	C	C	C	C	C	C	C	C	C	C
S01_15843692	G/A	1	15843692	+	NA	NA	NA	NA	NA	NA	A	G	G	G	G	A	A	G	G	G	G	G	G	G	G	G	G	G	G	G	G	G	G	G	G	G	G	G	G	G	G	G	G	G	G	G	G	G	G
S01_15843730	G/C	1	15843730	+	NA	NA	NA	NA	NA	NA	C	G	G	G	G	C	C	G	G	G	G	G	G	G	G	G	G	G	G	G	G	G	G	G	G	G	G	G	G	G	G	G	G	G	G	G	G	G	G
S01_15843837	A/G	1	15843837	+	NA	NA	NA	NA	NA	NA	G	A	A	A	A	G	G	A	A	A	A	A	A	A	A	A	A	A	A	A	A	A	A	A	A	A	A	A	A	A	A	A	A	A	A	A	A	A	A
S01_15843867	C/A	1	15843867	+	NA	NA	NA	NA	NA	NA	A	C	C	C	C	A	A	C	C	C	C	C	C	C	C	C	C	C	C	C	C	C	C	C	C	C	C	C	C	C	C	C	C	C	C	C	C	C	C
S01_15844478	T/C	1	15844478	+	NA	NA	NA	NA	NA	NA	C	T	T	T	T	C	C	T	T	T	T	T	T	T	T	T	T	T	T	T	T	T	T	T	T	T	T	T	T	T	T	T	T	T	T	T	T	T	T
S01_15844514	G/A	1	15844514	+	NA	NA	NA	NA	NA	NA	A	G	G	G	G	A	A	G	G	G	G	G	G	G	G	G	G	G	G	G	G	G	G	G	G	G	G	G	G	G	G	G	G	G	G	G	G	G	G
S01_15844555	T/C	1	15844555	+	NA	NA	NA	NA	NA	NA	C	T	T	T	T	C	C	T	T	T	T	T	T	T	T	T	T	T	T	T	T	T	T	T	T	T	T	T	T	T	T	T	T	T	T	T	T	T	T
S01_15844575	T/G	1	15844575	+	NA	NA	NA	NA	NA	NA	G	T	T	T	T	G	G	T	T	T	T	T	T	T	T	T	T	T	T	T	T	T	T	T	T	T	T	T	T	T	T	T	T	T	T	T	T	T	T
S01_15844576	T/G	1	15844576	+	NA	NA	NA	NA	NA	NA	G	T	T	T	T	G	G	T	T	T	T	T	T	T	T	T	T	T	T	T	T	T	T	T	T	T	T	T	T	T	T	T	T	T	T	T	T	T	T
S01_15845414	G/A	1	15845414	+	NA	NA	NA	NA	NA	NA	A	G	G	G	G	A	A	G	G	G	G	G	G	G	G	G	G	G	G	G	G	G	G	G	G	G	G	G	G	G	G	G	G	G	G	G	G	G	G
S01_15845574	G/A	1	15845574	+	NA	NA	NA	NA	NA	NA	A	G	G	G	G	A	A	G	G	G	G	G	G	G	G	G	G	G	G	G	G	G	G	G	G	G	G	G	G	G	G	G	G	G	G	G	G	G	G
S01_15846051	G/A	1	15846051	+	NA	NA	NA	NA	NA	NA	A	G	G	G	G	A	A	G	G	G	G	G	G	G	G	G	G	G	G	G	G	G	G	G	G	G	G	G	G	G	G	G	G	G	G	G	G	G	G
S01_15846176	A/G	1	15846176	+	NA	NA	NA	NA	NA	NA	G	A	A	A	A	G	G	A	A	A	A	A	A	A	A	A	A	A	A	A	A	A	A	A	A	A	A	A	A	A	A	A	A	A	A	A	A	A	A
S01_15847072	G/A	1	15847072	+	NA	NA	NA	NA	NA	NA	A	G	G	G	G	A	A	G	G	G	G	G	G	G	G	G	G	G	G	G	G	G	G	G	G	G	G	G	G	G	G	G	G	G	G	G	G	G	G
S01_15848900	T/C	1	15848900	+	NA	NA	NA	NA	NA	NA	C	T	T	Y	T	C	C	T	Y	T	T	T	T	T	T	T	T	T	T	T	T	T	T	T	T	T	T	T	T	T	T	T	T	T	T	T	T	T	T
S01_15849325	A/T	1	15849325	+	NA	NA	NA	NA	NA	NA	T	A	A	A	A	T	T	A	A	A	A	A	A	A	A	A	A	A	A	A	A	A	A	A	A	A	A	A	A	A	A	A	A	A	A	A	A	A	A
S01_15849443	G/A	1	15849443	+	NA	NA	NA	NA	NA	NA	A	G	G	G	G	A	A	G	G	G	G	G	G	G	G	G	G	G	G	G	G	G	G	G	G	G	G	G	G	G	G	G	G	G	G	G	G	G	G
S01_15850695	G/A	1	15850695	+	NA	NA	NA	NA	NA	NA	A	G	G	G	G	A	A	G	G	G	G	G	G	G	G	G	G	G	G	G	G	G	G	G	G	G	G	G	G	G	G	G	G	G	G	G	G	G	G
S01_15856736	T/C	1	15856736	+	NA	NA	NA	NA	NA	NA	C	T	T	T	T	C	C	T	T	T	T	T	T	T	T	T	T	T	T	T	T	T	T	T	T	T	T	T	T	T	T	T	T	T	T	T	T	T	T
S01_15860214	T/A	1	15860214	+	NA	NA	NA	NA	NA	NA	A	T	T	T	T	A	A	T	T	T	T	T	T	T	T	T	T	T	T	T	T	T	T	T	T	T	T	T	T	T	T	T	T	T	T	T	T	T	T
S01_15910819	C/A	1	15910819	+	NA	NA	NA	NA	NA	NA	A	C	C	C	C	A	A	C	C	C	C	C	C	C	C	C	C	C	C	C	C	C	C	C	C	C	C	C	C	C	C	C	C	C	C	C	C	C	C
S01_15937419	G/T	1	15937419	+	NA	NA	NA	NA	NA	NA	T	G	G	G	G	T	T	G	G	G	G	G	G	G	G	G	G	G	G	G	G	G	G	G	G	G	G	G	G	G	G	G	G	G	G	G	G	G	G
S01_15951822	A/G	1	15951822	+	NA	NA	NA	NA	NA	NA	G	A	A	A	A	G	G	A	A	A	A	A	A	A	A	A	A	A	A	A	A	A	A	A	A	A	A	A	A	A	A	A	A	A	A	A	A	A	A
S01_15980780	C/T	1	15980780	+	NA	NA	NA	NA	NA	NA	T	C	C	C	C	T	T	C	C	C	C	C	C	C	C	C	C	C	C	C	C	C	C	C	C	C	C	C	C	C	C	C	C	C	C	C	C	C	C
S01_15980782	T/G	1	15980782	+	NA	NA	NA	NA	NA	NA	G	T	T	T	T	G	G	T	T	T	T	T	T	T	T	T	T	T	T	T	T	T	T	T	T	T	T	T	T	T	T	T	T	T	T	T	T	T	T
S01_15980906	G/A	1	15980906	+	NA	NA	NA	NA	NA	NA	A	G	G	G	G	A	A	G	G	G	G	G	G	G	G	G	G	G	G	G	G	G	G	G	G	G	G	G	G	G	G	G	G	G	G	G	G	G	G
S01_15998586	G/C	1	15998586	+	NA	NA	NA	NA	NA	NA	C	G	G	G	G	C	C	G	G	G	G	G	G	G	G	G	G	G	G	G	G	G	G	G	G	G	G	G	G	G	G	G	G	G	G	G	G	G	G
S01_15999022	T/C	1	15999022	+	NA	NA	NA	NA	NA	NA	C	T	T	T	T	C	C	T	T	T	T	T	T	T	T	T	T	T	T	T	T	T	T	T	T	T	T	T	T	T	T	T	T	T	T	T	T	T	T
S01_16098780	G/C	1	16098780	+	NA	NA	NA	NA	NA	NA	C	G	G	G	G	C	C	G	G	G	G	G	G	G	G	G	G	G	G	G	G	G	G	G	G	G	G	G	G	G	G	G	G	G	G	G	G	G	G
S01_16108219	G/A	1	16108219	+	NA	NA	NA	NA	NA	NA	A	G	G	G	G	A	A	G	G	G	G	G	G	G	G	G	G	G	G	G	G	G	G	G	G	G	G	G	G	G	G	G	G	G	G	G	G	G	G
S01_16108241	G/A	1	16108241	+	NA	NA	NA	NA	NA	NA	A	G	G	G	G	A	A	G	G	G	G	G	G	G	G	G	G	G	G	G	G	G	G	G	G	G	G	G	G	G	G	G	G	G	G	G	G	G	G
S01_16118199	C/T	1	16118199	+	NA	NA	NA	NA	NA	NA	T	C	C	C	C	T	T	C	C	C	C	C	C	C	C	C	C	C	C	C	C	C	C	C	C	C	C	C	C	C	C	C	C	C	C	C	C	C	C
S01_16146022	C/T	1	16146022	+	NA	NA	NA	NA	NA	NA	T	C	C	C	C	T	T	C	C	C	C	C	C	C	C	C	C	C	C	C	C	C	C	C	C	C	C	C	C	C	C	C	C	C	C	C	C	C	C
S01_16146039	G/T	1	16146039	+	NA	NA	NA	NA	NA	NA	T	G	G	G	G	T	T	G	G	G	G	G	G	G	G	G	G	G	G	G	G	G	G	G	G	G	G	G	G	G	G	G	G	G	G	G	G	G	G
S01_16146069	A/G	1	16146069	+	NA	NA	NA	NA	NA	NA	G	A	A	R	A	G	G	A	A	A	A	A	A	A	A	A	A	A	A	A	A	A	A	A	A	A	A	A	A	A	A	A	A	A	A	A	A	A	A
S01_16162230	A/T	1	16162230	+	NA	NA	NA	NA	NA	NA	T	A	A	A	A	T	T	A	A	A	A	A	A	A	A	A	A	A	A	A	A	A	A	A	A	A	A	A	A	A	A	A	A	A	A	A	A	A	A
S01_16162231	C/G	1	16162231	+	NA	NA	NA	NA	NA	NA	G	C	C	C	C	G	G	C	C	C	C	C	C	C	C	C	C	C	C	C	C	C	C	C	C	C	C	C	C	C	C	C	C	C	C	C	C	C	C
S01_16162314	A/G	1	16162314	+	NA	NA	NA	NA	NA	NA	G	A	A	A	A	G	G	A	A	A	A	A	A	A	A	A	A	A	A	A	A	A	A	A	A	A	A	A	A	A	A	A	A	A	A	A	A	A	A
S01_16162442	T/C	1	16162442	+	NA	NA	NA	NA	NA	NA	C	T	T	T	T	C	C	T	T	T	T	T	T	T	T	T	T	T	T	T	T	T	T	T	T	T	T	T	T	T	T	T	T	T	T	T	T	T	T
S01_16163546	G/A	1	16163546	+	NA	NA	NA	NA	NA	NA	G	G	G	G	G	G	G	G	G	G	G	G	G	G	G	G	G	G	G	A	G	G	G	G	G	G	G	G	G	G	G	G	G	G	G	G	G	G	G
S01_16163599	T/A	1	16163599	+	NA	NA	NA	NA	NA	NA	A	T	T	T	T	A	A	T	T	T	T	T	T	T	T	T	T	T	T	T	T	T	T	T	T	T	T	T	T	T	T	T	T	T	T	T	T	T	T
S01_16163785	G/A	1	16163785	+	NA	NA	NA	NA	NA	NA	A	G	G	G	G	A	A	G	G	G	G	G	G	G	G	G	G	G	G	G	G	G	G	G	G	G	G	G	G	G	G	G	G	G	G	G	G	G	G
S01_16164932	G/A	1	16164932	+	NA	NA	NA	NA	NA	NA	A	G	G	G	G	A	A	G	G	G	G	G	G	G	G	G	G	G	G	G	G	G	G	G	G	G	G	G	G	G	G	G	G	G	G	G	G	G	G
S01_16164971	G/T	1	16164971	+	NA	NA	NA	NA	NA	NA	T	G	G	G	G	T	T	G	G	G	G	G	G	G	G	G	G	G	G	G	G	G	G	G	G	G	G	G	G	G	G	G	G	G	G	G	G	G	G
S01_16166519	T/C	1	16166519	+	NA	NA	NA	NA	NA	NA	C	T	T	T	T	C	C	T	T	T	T	T	T	T	T	T	T	T	T	T	T	T	T	T	T	T	T	T	T	T	T	T	T	T	T	T	T	T	T
S01_16166535	A/G	1	16166535	+	NA	NA	NA	NA	NA	NA	G	A	A	A	A	G	G	A	A	A	A	A	A	A	A	A	A	A	A	A	A	A	A	A	A	A	A	A	A	A	A	A	A	A	A	A	A	A	A
S01_16166741	T/C	1	16166741	+	NA	NA	NA	NA	NA	NA	C	T	T	T	T	C	C	T	T	T	T	T	T	T	T	T	T	T	T	T	T	T	T	T	T	T	T	T	T	T	T	T	T	T	T	T	T	T	T
S01_16166756	A/G	1	16166756	+	NA	NA	NA	NA	NA	NA	G	A	A	A	A	G	G	A	A	A	A	A	A	A	A	A	A	A	A	A	A	A	A	A	A	A	A	A	A	A	A	A	A	A	A	A	A	A	A
S01_16166833	A/G	1	16166833	+	NA	NA	NA	NA	NA	NA	G	A	A	A	A	G	G	A	A	A	A	A	A	A	A	A	A	A	A	A	A	A	A	A	A	A	A	A	A	A	A	A	A	A	A	A	A	A	A
S01_16186044	T/C	1	16186044	+	NA	NA	NA	NA	NA	NA	C	T	T	T	T	C	C	T	T	T	T	T	T	T	T	T	T	T	T	T	T	T	T	T	T	T	T	T	T	T	T	T	T	T	T	T	T	T	T
S01_16193165	T/C	1	16193165	+	NA	NA	NA	NA	NA	NA	C	T	T	T	T	C	C	Y	Y	T	T	T	T	T	T	T	T	T	T	T	T	T	T	T	T	T	T	T	T	T	T	T	T	T	T	T	T	T	T
S01_16193203	A/G	1	16193203	+	NA	NA	NA	NA	NA	NA	G	A	A	A	R	G	G	R	R	A	A	A	A	A	A	A	A	A	A	A	A	A	A	A	A	A	A	A	A	A	A	A	A	A	A	A	A	A	A
S01_16193208	A/G	1	16193208	+	NA	NA	NA	NA	NA	NA	G	A	A	A	R	G	G	R	R	A	A	A	A	A	A	A	A	A	A	A	A	A	A	A	A	A	A	A	A	A	A	A	A	A	A	A	A	A	A
S01_16193225	T/C	1	16193225	+	NA	NA	NA	NA	NA	NA	C	T	T	T	Y	C	C	Y	Y	T	T	T	T	T	T	T	T	T	T	T	T	T	T	T	T	T	T	T	T	T	T	T	T	T	T	T	T	T	T
S01_16205555	A/G	1	16205555	+	NA	NA	NA	NA	NA	NA	G	A	A	A	A	G	G	A	A	A	A	A	A	A	A	A	A	A	A	A	A	A	A	A	A	A	A	A	A	A	A	A	A	A	A	A	A	A	A
S01_16207462	C/T	1	16207462	+	NA	NA	NA	NA	NA	NA	T	C	C	C	C	T	T	C	C	C	C	C	C	C	C	C	C	C	C	C	C	C	C	C	C	C	C	C	C	C	C	C	C	C	C	C	C	C	C
S01_16218251	T/C	1	16218251	+	NA	NA	NA	NA	NA	NA	C	T	T	T	T	C	C	T	T	T	T	T	T	T	T	T	T	T	T	T	T	T	T	T	T	T	T	T	T	T	T	T	T	T	T	T	T	T	T
S01_16231162	A/G	1	16231162	+	NA	NA	NA	NA	NA	NA	G	A	A	A	A	G	G	A	A	A	A	A	A	A	A	A	A	A	A	A	A	A	A	A	A	A	A	A	A	A	A	A	A	A	A	A	A	A	A
S01_16234621	C/T	1	16234621	+	NA	NA	NA	NA	NA	NA	T	C	C	C	C	T	T	C	C	C	C	C	C	C	C	C	C	C	C	C	C	C	C	C	C	C	C	C	C	C	C	C	C	C	C	C	C	C	C
S01_16234715	T/C	1	16234715	+	NA	NA	NA	NA	NA	NA	C	T	T	T	T	C	C	T	T	T	T	T	T	T	T	T	T	T	T	T	T	T	T	T	T	T	T	T	T	T	T	T	T	T	T	T	T	T	T
S01_16275240	A/G	1	16275240	+	NA	NA	NA	NA	NA	NA	G	A	A	A	A	G	G	A	A	A	A	A	A	A	A	A	A	A	A	A	A	A	A	A	A	A	A	A	A	A	A	A	A	A	A	A	A	A	A
S01_16275329	C/T	1	16275329	+	NA	NA	NA	NA	NA	NA	T	C	C	C	C	T	T	C	C	C	C	C	C	C	C	C	C	C	C	C	C	C	C	C	C	C	C	C	C	C	C	C	C	C	C	C	C	C	C
S01_16275746	G/A	1	16275746	+	NA	NA	NA	NA	NA	NA	R	G	G	G	G	R	A	G	G	G	G	G	G	G	G	G	G	G	G	G	G	G	G	G	G	G	G	G	G	G	G	G	G	G	G	G	G	G	G
S01_16277951	G/A	1	16277951	+	NA	NA	NA	NA	NA	NA	R	G	G	G	G	A	A	G	G	G	G	G	G	G	G	G	G	G	G	G	G	G	G	G	G	G	G	G	G	G	G	G	G	G	G	G	G	G	G
S01_16277988	C/T	1	16277988	+	NA	NA	NA	NA	NA	NA	C	C	C	C	C	C	C	C	C	C	C	C	C	C	C	C	C	C	C	T	C	C	C	C	C	C	C	C	C	C	C	C	C	C	C	C	C	C	C
S01_16376393	C/T	1	16376393	+	NA	NA	NA	NA	NA	NA	T	C	C	C	C	T	T	C	C	C	C	C	C	C	C	C	C	C	C	C	C	C	C	C	C	C	C	C	C	C	C	C	C	C	C	C	C	C	C
S01_16376937	G/A	1	16376937	+	NA	NA	NA	NA	NA	NA	A	G	G	G	G	A	A	G	G	G	G	G	G	G	G	G	G	G	G	G	G	G	G	G	G	G	G	G	G	G	G	G	G	G	G	G	G	G	G
S01_16394604	A/G	1	16394604	+	NA	NA	NA	NA	NA	NA	G	A	A	A	A	G	G	A	A	A	A	A	A	A	A	A	A	A	A	A	A	A	A	A	A	A	A	A	A	A	A	A	A	A	A	A	A	A	A
S01_16401481	C/T	1	16401481	+	NA	NA	NA	NA	NA	NA	T	C	C	C	C	T	T	C	C	C	C	C	C	C	C	C	C	C	C	C	C	C	C	C	C	C	C	C	C	C	C	C	C	C	C	C	C	C	C
S01_16401735	T/C	1	16401735	+	NA	NA	NA	NA	NA	NA	C	T	T	T	T	C	C	T	T	T	T	T	T	T	T	T	T	T	T	T	T	T	T	T	T	T	T	T	T	T	T	T	T	T	T	T	T	T	T
S01_16401741	A/C	1	16401741	+	NA	NA	NA	NA	NA	NA	C	A	A	A	A	C	C	A	A	A	A	A	A	A	A	A	A	A	A	A	A	A	A	A	A	A	A	A	A	A	A	A	A	A	A	A	A	A	A
S01_16401805	T/C	1	16401805	+	NA	NA	NA	NA	NA	NA	C	T	T	T	T	C	C	T	T	T	T	T	T	T	T	T	T	T	T	T	T	T	T	T	T	T	T	T	T	T	T	T	T	T	T	T	T	T	T
S01_16401822	C/T	1	16401822	+	NA	NA	NA	NA	NA	NA	T	C	C	C	C	T	T	C	C	C	C	C	C	C	C	C	C	C	C	C	C	C	C	C	C	C	C	C	C	C	C	C	C	C	C	C	C	C	C
S01_16411071	T/C	1	16411071	+	NA	NA	NA	NA	NA	NA	C	T	T	T	T	C	C	T	T	T	T	T	T	T	T	T	T	T	T	T	T	T	T	T	T	T	T	T	T	T	T	T	T	T	T	T	T	T	T
S01_16411154	T/A	1	16411154	+	NA	NA	NA	NA	NA	NA	A	T	T	T	T	A	A	T	T	T	T	T	T	T	T	T	T	T	T	T	T	T	T	T	T	T	T	T	T	T	T	T	T	T	T	T	T	T	T
S01_16411257	T/C	1	16411257	+	NA	NA	NA	NA	NA	NA	C	T	T	T	T	C	C	T	T	T	T	T	T	T	T	T	T	T	T	T	T	T	T	T	T	T	T	T	T	T	T	T	T	T	T	T	T	T	T
S01_16411322	G/A	1	16411322	+	NA	NA	NA	NA	NA	NA	A	G	G	G	G	A	A	G	G	G	G	G	G	G	G	G	G	G	G	G	G	G	G	G	G	G	G	G	G	G	G	G	G	G	G	G	G	G	G
S01_16412117	T/G	1	16412117	+	NA	NA	NA	NA	NA	NA	G	T	T	T	T	G	G	T	T	T	T	T	T	T	T	T	T	T	T	T	T	T	T	T	T	T	T	T	T	T	T	T	T	T	T	T	T	T	T
S01_16414503	G/T	1	16414503	+	NA	NA	NA	NA	NA	NA	T	G	G	G	G	T	T	G	G	G	G	G	G	G	G	G	G	G	G	G	G	G	G	G	G	G	G	G	G	G	G	G	G	G	G	G	G	G	G
S01_16415039	A/G	1	16415039	+	NA	NA	NA	NA	NA	NA	G	A	A	A	A	G	G	A	A	A	A	A	A	A	A	A	A	A	A	A	A	A	A	A	A	A	A	A	A	A	A	A	A	A	A	A	A	A	A
S01_16415477	G/C	1	16415477	+	NA	NA	NA	NA	NA	NA	C	G	G	G	G	C	C	G	G	G	G	G	G	G	G	G	G	G	G	G	G	G	G	G	G	G	G	G	G	G	G	G	G	G	G	G	G	G	G
S01_16415509	C/T	1	16415509	+	NA	NA	NA	NA	NA	NA	T	C	C	C	C	T	T	C	C	C	C	C	C	C	C	C	C	C	C	C	C	C	C	C	C	C	C	C	C	C	C	C	C	C	C	C	C	C	C
S01_16421782	A/G	1	16421782	+	NA	NA	NA	NA	NA	NA	G	A	A	A	A	G	G	A	A	A	A	A	A	A	A	A	A	A	A	A	A	A	A	A	A	A	A	A	A	A	A	A	A	A	A	A	A	A	A
S01_16421807	G/A	1	16421807	+	NA	NA	NA	NA	NA	NA	A	G	G	G	G	A	A	G	G	G	G	G	G	G	G	G	G	G	G	G	G	G	G	G	G	G	G	G	G	G	G	G	G	G	G	G	G	G	G
S01_16421828	A/G	1	16421828	+	NA	NA	NA	NA	NA	NA	G	A	A	A	A	G	G	A	A	A	A	A	A	A	A	A	A	A	A	A	A	A	A	A	A	A	A	A	A	A	A	A	A	A	A	A	A	A	A
S01_16437145	C/T	1	16437145	+	NA	NA	NA	NA	NA	NA	T	C	C	C	C	T	T	C	C	C	C	C	C	C	C	C	C	C	C	C	C	C	C	C	C	C	C	C	C	C	C	C	C	C	C	C	C	C	C
S01_16437156	A/C	1	16437156	+	NA	NA	NA	NA	NA	NA	C	A	A	A	A	C	C	A	A	A	A	A	A	A	A	A	A	A	A	A	A	A	A	A	A	A	A	A	A	A	A	A	A	A	A	A	A	A	A
S01_16437307	C/T	1	16437307	+	NA	NA	NA	NA	NA	NA	T	C	C	C	C	T	T	C	C	C	C	C	C	C	C	C	C	C	C	C	C	C	C	C	C	C	C	C	C	C	C	C	C	C	C	C	C	C	C
S01_16437354	G/A	1	16437354	+	NA	NA	NA	NA	NA	NA	A	G	G	G	G	A	A	G	G	G	G	G	G	G	G	G	G	G	G	G	G	G	G	G	G	G	G	G	G	G	G	G	G	G	G	G	G	G	G
S01_16437365	T/A	1	16437365	+	NA	NA	NA	NA	NA	NA	A	T	T	T	T	A	A	T	T	T	T	T	T	T	T	T	T	T	T	T	T	T	T	T	T	T	T	T	T	T	T	T	T	T	T	T	T	T	T
S01_16437417	G/T	1	16437417	+	NA	NA	NA	NA	NA	NA	T	G	G	G	G	T	T	G	G	G	G	G	G	G	G	G	G	G	G	G	G	G	G	G	G	G	G	G	G	G	G	G	G	G	G	G	G	G	G
S01_16437420	G/T	1	16437420	+	NA	NA	NA	NA	NA	NA	T	G	G	G	G	T	T	G	G	G	G	G	G	G	G	G	G	G	G	G	G	G	G	G	G	G	G	G	G	G	G	G	G	G	G	G	G	G	G
S01_16437637	T/A	1	16437637	+	NA	NA	NA	NA	NA	NA	A	T	T	T	T	A	A	T	T	T	T	T	T	T	T	T	T	T	T	T	T	T	T	T	T	T	T	T	T	T	T	T	T	T	T	T	T	T	T
S01_16497537	A/G	1	16497537	+	NA	NA	NA	NA	NA	NA	G	A	A	A	A	G	G	A	A	A	A	A	A	A	A	A	A	A	A	A	A	A	A	A	A	A	A	A	A	A	A	A	A	A	A	A	A	A	A
S01_16508000	G/C	1	16508000	+	NA	NA	NA	NA	NA	NA	C	G	G	G	G	C	C	G	G	G	G	G	G	G	G	G	G	G	G	G	G	G	G	G	G	G	G	G	G	G	G	G	G	G	G	G	G	G	G
S01_16573479	C/T	1	16573479	+	NA	NA	NA	NA	NA	NA	T	C	C	C	C	T	T	C	C	C	C	C	C	C	C	C	C	C	C	C	C	C	C	C	C	C	C	C	C	C	C	C	C	C	C	C	C	C	C
S01_16621250	C/A	1	16621250	+	NA	NA	NA	NA	NA	NA	A	C	C	C	C	A	A	C	C	C	C	C	C	C	C	C	C	C	C	C	C	C	C	C	C	C	C	C	C	C	C	C	C	C	C	C	C	C	C
S01_16621560	G/A	1	16621560	+	NA	NA	NA	NA	NA	NA	A	G	G	G	G	A	A	G	G	G	G	G	G	G	G	G	G	G	G	G	G	G	G	G	G	G	G	G	G	G	G	G	G	G	G	G	G	G	G
S01_16621622	G/C	1	16621622	+	NA	NA	NA	NA	NA	NA	C	G	G	G	G	C	C	G	G	G	G	G	G	G	G	G	G	G	G	G	G	G	G	G	G	G	G	G	G	G	G	G	G	G	G	G	G	G	G
S01_16660633	C/T	1	16660633	+	NA	NA	NA	NA	NA	NA	T	C	C	C	C	T	T	C	C	C	C	C	C	C	C	C	C	C	C	C	C	C	C	C	C	C	C	C	C	C	C	C	C	C	C	C	C	C	C
S01_16660639	C/T	1	16660639	+	NA	NA	NA	NA	NA	NA	T	C	C	C	C	T	T	C	C	C	C	C	C	C	C	C	C	C	C	C	C	C	C	C	C	C	C	C	C	C	C	C	C	C	C	C	C	C	C
S01_16660737	T/G	1	16660737	+	NA	NA	NA	NA	NA	NA	G	T	T	T	T	G	G	T	T	T	T	T	T	T	T	T	T	T	T	T	T	T	T	T	T	T	T	T	T	T	T	T	T	T	T	T	T	T	T
S01_16660747	C/T	1	16660747	+	NA	NA	NA	NA	NA	NA	T	C	C	C	C	T	T	C	C	C	C	C	C	C	C	C	C	C	C	C	C	C	C	C	C	C	C	C	C	C	C	C	C	C	C	C	C	C	C
S01_16660827	G/A	1	16660827	+	NA	NA	NA	NA	NA	NA	A	G	G	G	G	A	A	G	G	G	G	G	G	G	G	G	G	G	G	G	G	G	G	G	G	G	G	G	G	G	G	G	G	G	G	G	G	G	G
S01_16660893	C/T	1	16660893	+	NA	NA	NA	NA	NA	NA	T	C	C	C	C	T	T	C	C	C	C	C	C	C	C	C	C	C	C	C	C	C	C	C	C	C	C	C	C	C	C	C	C	C	C	C	C	C	C
S01_16661341	T/C	1	16661341	+	NA	NA	NA	NA	NA	NA	C	T	T	T	T	C	C	T	T	T	T	T	T	T	T	T	T	T	T	T	T	T	T	T	T	T	T	T	T	T	T	T	T	T	T	T	T	T	T
S01_16661387	C/T	1	16661387	+	NA	NA	NA	NA	NA	NA	C	C	C	C	C	C	C	C	C	C	T	C	C	C	C	C	C	C	C	C	C	C	C	C	C	C	C	C	C	C	C	C	C	C	C	C	C	C	C
S01_16661855	C/T	1	16661855	+	NA	NA	NA	NA	NA	NA	T	C	C	C	C	T	T	C	C	C	C	C	C	C	C	C	C	C	C	C	C	C	C	C	C	C	C	C	C	C	C	C	C	C	C	C	C	C	C
S01_16661862	C/T	1	16661862	+	NA	NA	NA	NA	NA	NA	T	C	C	C	C	T	T	C	C	C	C	C	C	C	C	C	C	C	C	C	C	C	C	C	C	C	C	C	C	C	C	C	C	C	C	C	C	C	C
S01_16661902	C/G	1	16661902	+	NA	NA	NA	NA	NA	NA	G	C	C	C	C	G	G	C	C	C	C	C	C	C	C	C	C	C	C	C	C	C	C	C	C	C	C	C	C	C	C	C	C	C	C	C	C	C	C
S01_16662860	A/C	1	16662860	+	NA	NA	NA	NA	NA	NA	C	A	A	A	A	C	C	A	A	A	A	A	A	A	A	A	A	A	A	A	A	A	A	A	A	A	A	A	A	A	A	A	A	A	A	A	A	A	A
S01_16663011	C/G	1	16663011	+	NA	NA	NA	NA	NA	NA	G	C	C	C	C	G	G	C	C	C	C	C	C	C	C	C	C	C	C	C	C	C	C	C	C	C	C	C	C	C	C	C	C	C	C	C	C	C	C
S01_16663918	T/C	1	16663918	+	NA	NA	NA	NA	NA	NA	C	T	T	C	T	Y	C	T	C	T	T	T	T	T	T	T	T	T	T	T	T	T	T	T	T	T	T	T	T	T	T	C	C	C	T	C	T	T	T
S01_16663939	A/G	1	16663939	+	NA	NA	NA	NA	NA	NA	G	A	A	A	A	G	G	A	A	A	A	A	A	A	A	A	A	A	A	A	A	A	A	A	A	A	A	A	A	A	A	A	A	A	A	A	A	A	A
S01_16664029	T/G	1	16664029	+	NA	NA	NA	NA	NA	NA	G	T	T	T	T	G	G	T	T	T	T	T	T	T	T	T	T	T	T	T	T	T	T	T	T	T	T	T	T	T	T	T	T	T	T	T	T	T	T
S01_16664036	G/A	1	16664036	+	NA	NA	NA	NA	NA	NA	A	G	G	G	G	A	A	G	G	G	G	G	G	G	G	G	G	G	G	G	G	G	G	G	G	G	G	G	G	G	G	G	G	G	G	G	G	G	G
S01_16664393	T/C	1	16664393	+	NA	NA	NA	NA	NA	NA	C	T	T	T	T	C	C	T	T	T	T	T	T	T	T	T	T	T	T	T	T	T	T	T	T	T	T	T	T	T	T	T	T	T	T	T	T	T	T
S01_16665349	C/T	1	16665349	+	NA	NA	NA	NA	NA	NA	T	C	C	C	C	T	T	C	C	C	C	C	C	C	C	C	C	C	C	C	C	C	C	C	C	C	C	C	C	C	C	C	C	C	C	C	C	C	C
S01_16665403	C/A	1	16665403	+	NA	NA	NA	NA	NA	NA	A	C	C	A	C	A	A	C	A	C	A	C	C	C	C	C	C	C	C	A	C	C	C	C	C	C	C	C	C	C	C	A	A	A	C	A	C	C	C
S01_16665431	C/T	1	16665431	+	NA	NA	NA	NA	NA	NA	T	C	C	C	C	T	T	C	C	C	C	C	C	C	C	C	C	C	C	C	C	C	C	C	C	C	C	C	C	C	C	C	C	C	C	C	C	C	C
S01_16678502	A/G	1	16678502	+	NA	NA	NA	NA	NA	NA	G	A	A	A	A	G	G	A	A	A	A	A	A	A	A	A	A	A	A	A	A	A	A	A	A	A	A	A	A	A	A	A	A	A	A	A	A	A	A
S01_16682046	T/C	1	16682046	+	NA	NA	NA	NA	NA	NA	C	T	T	T	T	C	C	T	T	T	T	T	T	T	T	T	T	T	T	T	T	T	T	T	T	T	T	T	T	T	T	C	C	C	T	T	T	T	T
S01_16727960	C/G	1	16727960	+	NA	NA	NA	NA	NA	NA	G	C	C	C	C	G	G	C	C	C	C	C	C	C	C	C	C	C	C	C	C	C	C	C	C	C	C	C	C	C	C	C	C	C	C	C	C	C	C
S01_16728218	C/T	1	16728218	+	NA	NA	NA	NA	NA	NA	T	C	C	C	C	T	T	C	C	C	C	C	C	C	C	C	C	C	C	C	C	C	C	C	C	C	C	C	C	C	C	C	C	C	C	C	C	C	C
S01_16745365	A/T	1	16745365	+	NA	NA	NA	NA	NA	NA	T	A	A	A	A	T	T	A	A	A	A	A	A	A	A	A	A	A	A	A	A	A	A	A	A	A	A	A	A	A	A	A	A	A	A	A	A	A	A
S01_16756082	G/A	1	16756082	+	NA	NA	NA	NA	NA	NA	A	G	G	G	G	A	A	G	G	G	G	G	G	G	G	G	G	G	G	G	G	G	G	G	G	G	G	G	G	G	G	G	G	G	G	G	G	G	G
S01_16756089	T/C	1	16756089	+	NA	NA	NA	NA	NA	NA	C	T	T	T	T	C	C	T	T	T	T	T	T	T	T	T	T	T	T	T	T	T	T	T	T	T	T	T	T	T	T	T	T	T	T	T	T	T	T
S01_16756127	T/C	1	16756127	+	NA	NA	NA	NA	NA	NA	C	T	T	T	T	C	C	T	T	T	T	T	T	T	T	T	T	T	T	T	T	T	T	T	T	T	T	T	T	T	T	T	T	T	T	T	T	T	T
S01_16756197	T/C	1	16756197	+	NA	NA	NA	NA	NA	NA	C	T	T	T	T	C	C	T	T	T	T	T	T	T	T	T	T	T	T	T	T	T	T	T	T	T	T	T	T	T	T	T	T	T	T	T	T	T	T
S01_16756218	G/A	1	16756218	+	NA	NA	NA	NA	NA	NA	A	G	G	G	G	A	A	G	G	G	G	G	G	G	G	G	G	G	G	G	G	G	G	G	G	G	G	G	G	G	G	G	G	G	G	G	G	G	G
S01_16756250	G/T	1	16756250	+	NA	NA	NA	NA	NA	NA	T	G	G	G	G	T	T	G	G	G	G	G	G	G	G	G	G	G	G	G	G	G	G	G	G	G	G	G	G	G	G	G	G	G	G	G	G	G	G
S01_16768247	G/A	1	16768247	+	NA	NA	NA	NA	NA	NA	A	G	G	G	G	A	A	G	G	G	G	G	G	G	G	G	G	G	G	G	G	G	G	G	G	G	G	G	G	G	G	G	G	G	G	G	G	G	G
S01_16768305	A/T	1	16768305	+	NA	NA	NA	NA	NA	NA	T	A	A	A	A	T	T	A	A	A	A	A	A	A	A	A	A	A	A	A	A	A	A	A	A	A	A	A	A	A	A	A	A	A	A	A	A	A	A
S01_16768397	A/G	1	16768397	+	NA	NA	NA	NA	NA	NA	G	A	A	A	A	G	G	A	A	A	A	A	A	A	A	A	A	A	A	A	A	A	A	A	A	A	A	A	A	A	A	A	A	A	A	A	A	A	A
S01_16768417	A/G	1	16768417	+	NA	NA	NA	NA	NA	NA	G	A	A	A	A	G	G	A	A	A	A	A	A	A	A	A	A	A	A	A	A	A	A	A	A	A	A	A	A	A	A	A	A	A	A	A	A	A	A
S01_16788565	C/T	1	16788565	+	NA	NA	NA	NA	NA	NA	T	C	C	C	C	T	T	C	C	C	C	C	C	C	C	C	C	C	C	C	C	C	C	C	C	C	C	C	C	C	C	C	C	C	C	C	C	C	C
S01_16792862	T/C	1	16792862	+	NA	NA	NA	NA	NA	NA	C	T	T	T	T	C	C	T	T	T	T	T	T	T	T	T	T	T	T	T	T	T	T	T	T	T	T	T	T	T	T	T	T	T	T	T	T	T	T
S01_16801520	C/T	1	16801520	+	NA	NA	NA	NA	NA	NA	T	C	C	C	C	T	T	C	C	C	C	C	C	C	C	C	C	C	C	C	C	C	C	C	C	C	C	C	C	C	C	C	C	C	C	C	C	C	C
S01_16806520	G/C	1	16806520	+	NA	NA	NA	NA	NA	NA	C	G	G	G	G	C	C	G	G	G	G	G	G	G	G	G	G	G	G	G	G	G	G	G	G	G	G	G	G	G	G	G	G	G	G	G	G	G	G
S01_16808993	C/A	1	16808993	+	NA	NA	NA	NA	NA	NA	A	C	C	C	C	A	A	C	C	C	C	C	C	C	C	C	C	C	C	C	C	C	C	C	C	C	C	C	C	C	C	C	C	C	C	C	C	C	C
S01_16809522	G/T	1	16809522	+	NA	NA	NA	NA	NA	NA	T	G	G	G	G	T	T	G	G	G	G	G	G	G	G	G	G	G	G	G	G	G	G	G	G	G	G	G	G	G	G	G	G	G	G	G	G	G	G
S01_16846842	C/T	1	16846842	+	NA	NA	NA	NA	NA	NA	C	C	C	C	C	C	C	C	C	C	C	C	C	C	C	C	C	C	C	T	C	C	C	C	C	C	C	C	C	C	C	C	C	C	C	C	C	C	C
S01_16858887	A/G	1	16858887	+	NA	NA	NA	NA	NA	NA	G	A	A	G	A	G	G	A	G	A	A	A	A	A	A	A	A	A	A	G	A	A	A	A	A	A	A	A	A	A	A	G	G	G	A	G	A	A	A
S01_16858927	T/C	1	16858927	+	NA	NA	NA	NA	NA	NA	C	T	T	T	T	C	C	T	T	T	T	T	T	T	T	T	T	T	T	T	T	T	T	T	T	T	T	T	T	T	T	T	T	T	T	T	T	T	T
S01_16859092	T/C	1	16859092	+	NA	NA	NA	NA	NA	NA	C	T	T	T	T	C	C	T	T	T	T	T	T	T	T	T	T	T	T	T	T	T	T	T	T	T	T	T	T	T	T	T	T	T	T	T	T	T	T
S01_16869174	T/C	1	16869174	+	NA	NA	NA	NA	NA	NA	C	T	T	T	T	C	C	T	T	T	T	T	T	T	T	T	T	T	T	T	T	T	T	T	T	T	T	T	T	T	T	T	T	T	T	T	T	T	T
S01_16869239	A/G	1	16869239	+	NA	NA	NA	NA	NA	NA	G	A	A	A	A	G	G	A	A	A	A	A	A	A	A	A	A	A	A	A	A	A	A	A	A	A	A	A	A	A	A	A	A	A	A	A	A	A	A
S01_16869256	C/T	1	16869256	+	NA	NA	NA	NA	NA	NA	T	C	C	C	C	T	T	C	C	C	C	C	C	C	C	C	C	C	C	C	C	C	C	C	C	C	C	C	C	C	C	C	C	C	C	C	C	C	C
S01_16869258	A/T	1	16869258	+	NA	NA	NA	NA	NA	NA	T	A	A	A	A	T	T	A	A	A	A	A	A	A	A	A	A	A	A	A	A	A	A	A	A	A	A	A	A	A	A	A	A	A	A	A	A	A	A
S01_16869271	A/C	1	16869271	+	NA	NA	NA	NA	NA	NA	C	A	A	A	A	C	C	A	A	A	A	A	A	A	A	A	A	A	A	A	A	A	A	A	A	A	A	A	A	A	A	A	A	A	A	A	A	A	A
S01_16869372	T/A	1	16869372	+	NA	NA	NA	NA	NA	NA	A	T	T	T	T	A	A	T	T	T	T	T	T	T	T	T	T	T	T	T	T	T	T	T	T	T	T	T	T	T	T	T	T	T	T	T	T	T	T
S01_16870816	T/G	1	16870816	+	NA	NA	NA	NA	NA	NA	G	T	T	T	T	G	G	T	T	T	T	T	T	T	T	T	T	T	T	T	T	T	T	T	T	T	T	T	T	T	T	T	T	T	T	T	T	T	T
S01_16870825	A/G	1	16870825	+	NA	NA	NA	NA	NA	NA	G	A	A	A	A	G	G	A	A	A	A	A	A	A	A	A	A	A	A	A	A	A	A	A	A	A	A	A	A	A	A	A	A	A	A	A	A	A	A
S01_16870900	C/T	1	16870900	+	NA	NA	NA	NA	NA	NA	T	C	C	C	C	T	T	C	C	C	C	C	C	C	C	C	C	C	C	C	C	C	C	C	C	C	C	C	C	C	C	C	C	C	C	C	C	C	C
S01_16871074	G/A	1	16871074	+	NA	NA	NA	NA	NA	NA	A	G	G	G	G	A	A	G	G	G	G	G	G	G	G	G	G	G	G	G	G	G	G	G	G	G	G	G	G	G	G	G	G	G	G	G	G	G	G
S01_16871081	C/T	1	16871081	+	NA	NA	NA	NA	NA	NA	T	C	C	C	C	T	T	C	C	C	C	C	C	C	C	C	C	C	C	C	C	C	C	C	C	C	C	C	C	C	C	C	C	C	C	C	C	C	C
S01_16883040	A/G	1	16883040	+	NA	NA	NA	NA	NA	NA	G	A	A	A	A	G	G	A	A	A	A	A	A	A	A	A	A	A	A	A	A	A	A	A	A	A	A	A	A	A	A	A	A	A	A	A	A	A	A
S01_16884016	A/G	1	16884016	+	NA	NA	NA	NA	NA	NA	G	A	A	A	A	G	G	A	A	A	A	A	A	A	A	A	A	A	A	A	A	A	A	A	A	A	A	A	A	A	A	A	A	A	A	A	A	A	A
S01_16901790	C/A	1	16901790	+	NA	NA	NA	NA	NA	NA	A	C	C	C	C	A	A	C	C	C	C	C	C	C	C	C	C	C	C	C	C	C	C	C	C	C	C	C	C	C	C	C	C	C	C	C	C	C	C
S01_16910192	G/A	1	16910192	+	NA	NA	NA	NA	NA	NA	A	G	G	G	G	A	A	G	G	G	G	G	G	G	G	G	G	G	G	G	G	G	G	G	G	G	G	G	G	G	G	G	G	G	G	G	G	G	G
S01_16912804	G/C	1	16912804	+	NA	NA	NA	NA	NA	NA	C	G	G	G	G	C	C	G	G	G	G	G	G	G	G	G	G	G	G	G	G	G	G	G	G	G	G	G	G	G	G	G	G	G	G	G	G	G	G
S01_16920074	T/C	1	16920074	+	NA	NA	NA	NA	NA	NA	C	T	Y	T	T	C	C	T	T	T	T	T	T	T	T	T	T	T	T	T	T	T	T	T	T	T	T	T	T	T	T	T	T	T	T	T	T	T	T
S01_16920375	C/T	1	16920375	+	NA	NA	NA	NA	NA	NA	T	C	C	C	C	T	T	C	C	C	C	C	C	C	C	C	C	C	C	C	C	C	C	C	C	C	C	C	C	C	C	C	C	C	C	C	C	C	C
S01_16920379	A/G	1	16920379	+	NA	NA	NA	NA	NA	NA	G	A	A	A	A	G	G	A	A	A	A	A	A	A	A	A	A	A	A	A	A	A	A	A	A	A	A	A	A	A	A	A	A	A	A	A	A	A	A
S01_16922611	A/T	1	16922611	+	NA	NA	NA	NA	NA	NA	T	A	A	A	A	T	T	A	A	A	A	A	A	A	A	A	A	A	A	A	A	A	A	A	A	A	A	A	A	A	A	A	A	A	A	A	A	A	A
S01_16922667	C/A	1	16922667	+	NA	NA	NA	NA	NA	NA	A	C	C	C	C	A	A	C	C	C	C	C	C	C	C	C	C	C	C	C	C	C	C	C	C	C	C	C	C	C	C	C	C	C	C	C	C	C	C
S01_16922832	T/C	1	16922832	+	NA	NA	NA	NA	NA	NA	C	T	T	T	T	C	C	T	T	T	T	T	T	T	T	T	T	T	T	T	T	T	T	T	T	T	T	T	T	T	T	T	T	T	T	T	T	T	T
S01_16922835	T/C	1	16922835	+	NA	NA	NA	NA	NA	NA	C	T	T	T	T	C	C	T	T	T	T	T	T	T	T	T	T	T	T	T	T	T	T	T	T	T	T	T	T	T	T	T	T	T	T	T	T	T	T
S01_16926703	T/G	1	16926703	+	NA	NA	NA	NA	NA	NA	G	T	T	T	T	G	G	T	T	T	T	T	T	T	T	T	T	T	T	T	T	T	T	T	T	T	T	T	T	T	T	T	T	T	T	T	T	T	T
S01_16928350	C/T	1	16928350	+	NA	NA	NA	NA	NA	NA	T	C	C	C	C	T	T	C	C	C	C	C	C	C	C	C	C	C	C	C	C	C	C	C	C	C	C	C	C	C	C	C	C	C	C	C	C	C	C
S01_16928884	C/T	1	16928884	+	NA	NA	NA	NA	NA	NA	T	C	C	C	C	T	T	C	C	C	C	C	C	C	C	C	C	C	C	C	C	C	C	C	C	C	C	C	C	C	C	C	C	C	C	C	C	C	C
S01_16929674	T/G	1	16929674	+	NA	NA	NA	NA	NA	NA	G	T	T	T	T	G	G	T	T	T	T	T	T	T	T	T	T	T	T	T	T	T	T	T	T	T	T	T	T	T	T	T	T	T	T	T	T	T	T
S01_16929755	C/T	1	16929755	+	NA	NA	NA	NA	NA	NA	T	C	C	C	C	T	T	C	C	C	C	C	C	C	C	C	C	C	C	C	C	C	C	C	C	C	C	C	C	C	C	C	C	C	C	C	C	C	C
S01_16931328	T/C	1	16931328	+	NA	NA	NA	NA	NA	NA	C	T	T	T	T	C	C	T	T	T	T	T	T	T	T	T	T	T	T	T	T	T	T	T	T	T	T	T	T	T	T	T	T	T	T	T	T	T	T
S01_16941767	A/T	1	16941767	+	NA	NA	NA	NA	NA	NA	T	A	A	A	A	T	T	A	A	A	A	A	A	A	A	A	A	A	A	A	A	A	A	A	A	A	A	A	A	A	A	A	A	A	A	A	A	A	A
S01_16941832	T/C	1	16941832	+	NA	NA	NA	NA	NA	NA	C	T	T	T	T	C	C	T	T	T	T	T	T	T	T	T	T	T	T	T	T	T	T	T	T	T	T	T	T	T	T	T	T	T	T	T	T	T	T
S01_16941842	A/C	1	16941842	+	NA	NA	NA	NA	NA	NA	C	A	A	A	A	C	C	A	A	A	A	A	A	A	A	A	A	A	A	A	A	A	A	A	A	A	A	A	A	A	A	A	A	A	A	A	A	A	A
S01_16941959	C/T	1	16941959	+	NA	NA	NA	NA	NA	NA	T	C	C	C	C	T	T	C	C	C	C	C	C	C	C	C	C	C	C	C	C	C	C	C	C	C	C	C	C	C	C	C	C	C	C	C	C	C	C
S01_16942514	A/G	1	16942514	+	NA	NA	NA	NA	NA	NA	G	A	A	A	A	G	G	A	A	A	A	A	A	A	A	A	A	A	A	A	A	A	A	A	A	A	A	A	A	A	A	A	A	A	A	A	A	A	A
S01_16942524	A/G	1	16942524	+	NA	NA	NA	NA	NA	NA	G	A	A	A	A	G	G	A	A	A	A	A	A	A	A	A	A	A	A	A	A	A	A	A	A	A	A	A	A	A	A	A	A	A	A	A	A	A	A
S01_16942625	G/A	1	16942625	+	NA	NA	NA	NA	NA	NA	A	G	G	G	G	A	A	G	G	G	G	G	G	G	G	G	G	G	G	G	G	G	G	G	G	G	G	G	G	G	G	G	G	G	G	G	G	G	G
S01_16942685	C/T	1	16942685	+	NA	NA	NA	NA	NA	NA	T	C	C	C	C	T	T	C	C	C	C	C	C	C	C	C	C	C	C	C	C	C	C	C	C	C	C	C	C	C	C	C	C	C	C	C	C	C	C
S01_16943235	A/G	1	16943235	+	NA	NA	NA	NA	NA	NA	G	A	A	A	A	G	G	A	A	A	A	A	A	A	A	A	A	A	A	A	A	A	A	A	A	A	A	A	A	A	A	A	A	A	A	A	A	A	A
S01_16943236	C/T	1	16943236	+	NA	NA	NA	NA	NA	NA	T	C	C	C	C	T	T	C	C	C	C	C	C	C	C	C	C	C	C	C	C	C	C	C	C	C	C	C	C	C	C	C	C	C	C	C	C	C	C
S01_16943862	C/T	1	16943862	+	NA	NA	NA	NA	NA	NA	T	C	C	C	C	T	T	C	C	C	C	C	C	C	C	C	C	C	C	C	C	C	C	C	C	C	C	C	C	C	C	C	C	C	C	C	C	C	C
S01_16946517	G/A	1	16946517	+	NA	NA	NA	NA	NA	NA	A	G	G	G	G	A	A	G	G	G	G	G	G	G	G	G	G	G	G	G	G	G	G	G	G	G	G	G	G	G	G	G	G	G	G	G	G	G	G
S01_16946608	A/G	1	16946608	+	NA	NA	NA	NA	NA	NA	G	A	A	A	A	G	G	A	A	A	A	A	A	A	A	A	A	A	A	A	A	A	A	A	A	A	A	A	A	A	A	A	A	A	A	A	A	A	A
S01_16968849	G/T	1	16968849	+	NA	NA	NA	NA	NA	NA	T	G	G	G	G	T	T	G	G	G	G	G	G	G	G	G	G	G	G	G	G	G	G	G	G	G	G	G	G	G	G	G	G	G	G	G	G	G	G
S01_16986372	C/A	1	16986372	+	NA	NA	NA	NA	NA	NA	A	C	C	C	C	A	A	C	C	C	C	C	C	C	C	C	C	C	C	C	C	C	C	C	C	C	C	C	C	C	C	C	C	C	C	C	C	C	C
S01_16986400	C/T	1	16986400	+	NA	NA	NA	NA	NA	NA	T	C	C	C	C	T	T	C	C	C	C	C	C	C	C	C	C	C	C	C	C	C	C	C	C	C	C	C	C	C	C	C	C	C	C	C	C	C	C
S01_16986772	G/A	1	16986772	+	NA	NA	NA	NA	NA	NA	A	G	G	G	G	A	A	G	G	G	G	G	G	G	G	G	G	G	G	G	G	G	G	G	G	G	G	G	G	G	G	G	G	G	G	G	G	G	G
S01_16991945	G/A	1	16991945	+	NA	NA	NA	NA	NA	NA	A	G	G	G	G	A	A	G	G	G	G	G	G	G	G	G	G	G	G	G	G	G	G	G	G	G	G	G	G	G	G	G	G	G	G	G	G	G	G
S01_16991953	A/G	1	16991953	+	NA	NA	NA	NA	NA	NA	G	A	A	A	A	G	G	A	A	A	A	A	A	A	A	A	A	A	A	A	A	A	A	A	A	A	A	A	A	A	A	A	A	A	A	A	A	A	A
S01_16992243	G/A	1	16992243	+	NA	NA	NA	NA	NA	NA	A	G	G	G	G	A	A	G	G	G	G	G	G	G	G	G	G	G	G	G	G	G	G	G	G	G	G	G	G	G	G	G	G	G	G	G	G	G	G
S01_16992830	A/G	1	16992830	+	NA	NA	NA	NA	NA	NA	G	A	A	A	A	G	G	A	A	A	A	A	A	A	A	A	A	A	A	A	A	A	A	A	A	A	A	A	A	A	A	A	A	A	A	A	A	A	A
S01_17028463	A/C	1	17028463	+	NA	NA	NA	NA	NA	NA	C	A	A	A	A	C	C	A	A	A	A	A	A	A	A	A	A	A	A	A	A	A	A	A	A	A	A	A	A	A	A	A	A	A	A	A	A	A	A
S01_17035068	C/T	1	17035068	+	NA	NA	NA	NA	NA	NA	T	C	C	C	C	T	T	C	C	C	C	C	C	C	C	C	C	C	C	C	C	C	C	C	C	C	C	C	C	C	C	C	C	C	C	C	C	C	C
S01_17035137	A/T	1	17035137	+	NA	NA	NA	NA	NA	NA	T	A	A	A	A	T	T	A	A	A	A	A	A	A	A	A	A	A	A	A	A	A	A	A	A	A	A	A	A	A	A	A	A	A	A	A	A	A	A
S01_17035297	C/A	1	17035297	+	NA	NA	NA	NA	NA	NA	A	C	C	C	C	A	A	C	C	C	C	C	C	C	C	C	C	C	C	C	C	C	C	C	C	C	C	C	C	C	C	C	C	C	C	C	C	C	C
S01_17038303	C/T	1	17038303	+	NA	NA	NA	NA	NA	NA	T	C	C	C	C	T	T	C	C	C	C	C	C	C	C	C	C	C	C	C	C	C	C	C	C	C	C	C	C	C	C	C	C	C	C	C	C	C	C
S01_17053732	C/T	1	17053732	+	NA	NA	NA	NA	NA	NA	T	C	C	C	C	T	T	C	C	C	C	C	C	C	C	C	C	C	C	C	C	C	C	C	C	C	C	C	C	C	C	C	C	C	C	C	C	C	C
S01_17054406	C/T	1	17054406	+	NA	NA	NA	NA	NA	NA	T	C	C	C	C	T	T	C	C	C	C	C	C	C	C	C	C	C	C	C	C	C	C	C	C	C	C	C	C	C	C	C	C	C	C	C	C	C	C
S01_17061408	T/C	1	17061408	+	NA	NA	NA	NA	NA	NA	C	T	T	T	T	C	C	T	T	T	T	T	T	T	T	T	T	T	T	T	T	T	T	T	T	T	T	T	T	T	T	T	T	T	T	T	T	T	T
S01_17061660	C/T	1	17061660	+	NA	NA	NA	NA	NA	NA	T	C	C	C	C	T	T	C	C	C	C	C	C	C	C	C	C	C	C	C	C	C	C	C	C	C	C	C	C	C	C	C	C	C	C	C	C	C	C
S01_17081077	G/T	1	17081077	+	NA	NA	NA	NA	NA	NA	T	G	G	G	G	T	T	G	G	G	G	G	G	G	G	G	G	G	G	G	G	G	G	G	G	G	G	G	G	G	G	G	G	G	G	G	G	G	G
S01_17113337	A/T	1	17113337	+	NA	NA	NA	NA	NA	NA	T	A	A	A	A	T	T	A	A	A	A	A	A	A	A	A	A	A	A	A	A	A	A	A	A	A	A	A	A	A	A	A	A	A	A	A	A	A	A
S01_17113379	C/T	1	17113379	+	NA	NA	NA	NA	NA	NA	T	C	C	C	C	T	T	C	C	C	C	C	C	C	C	C	C	C	C	C	C	C	C	C	C	C	C	C	C	C	C	C	C	C	C	C	C	C	C
S01_17126637	A/C	1	17126637	+	NA	NA	NA	NA	NA	NA	C	A	A	A	A	C	C	A	A	A	A	A	A	A	A	A	A	A	A	A	A	A	A	A	A	A	A	A	A	A	A	A	A	A	A	A	A	A	A
S01_17128409	A/G	1	17128409	+	NA	NA	NA	NA	NA	NA	A	A	A	G	A	A	A	A	G	A	A	A	A	A	A	A	A	A	A	A	A	A	A	A	A	A	A	A	A	A	A	A	A	A	A	A	A	A	A
S01_17129957	C/T	1	17129957	+	NA	NA	NA	NA	NA	NA	T	C	C	C	C	T	T	C	C	C	C	C	C	C	C	C	C	C	C	C	C	C	C	C	C	C	C	C	C	C	C	C	C	C	C	C	C	C	C
S01_17131973	G/A	1	17131973	+	NA	NA	NA	NA	NA	NA	A	G	G	G	G	A	A	G	G	G	G	G	G	G	G	G	G	G	G	G	G	G	G	G	G	G	G	G	G	G	G	G	G	G	G	G	G	G	G
S01_17132861	C/T	1	17132861	+	NA	NA	NA	NA	NA	NA	T	C	C	C	C	T	T	C	C	C	C	C	C	C	C	C	C	C	C	C	C	C	C	C	C	C	C	C	C	C	C	C	C	C	C	C	C	C	C
S01_17132936	A/G	1	17132936	+	NA	NA	NA	NA	NA	NA	G	A	A	A	A	G	G	A	A	A	A	A	A	A	A	A	A	A	A	A	A	A	A	A	A	A	A	A	A	A	A	A	A	A	A	A	A	A	A
S01_17134175	T/C	1	17134175	+	NA	NA	NA	NA	NA	NA	C	T	T	T	T	C	C	T	T	T	T	T	T	T	T	T	T	T	T	T	T	T	T	T	T	T	T	T	T	T	T	T	T	T	T	T	T	T	T
S01_17134268	T/C	1	17134268	+	NA	NA	NA	NA	NA	NA	C	T	T	T	T	C	C	T	T	T	T	T	T	T	T	T	T	T	T	T	T	T	T	T	T	T	T	T	T	T	T	T	T	T	T	T	T	T	T
S01_17134813	G/A	1	17134813	+	NA	NA	NA	NA	NA	NA	A	G	G	G	G	A	A	G	G	G	G	G	G	G	G	G	G	G	G	G	G	G	G	G	G	G	G	G	G	G	G	G	G	G	G	G	G	G	G
S01_17135260	C/T	1	17135260	+	NA	NA	NA	NA	NA	NA	T	C	C	C	C	T	T	C	C	C	C	C	C	C	C	C	C	C	C	C	C	C	C	C	C	C	C	C	C	C	C	C	C	C	C	C	C	C	C
S01_17135308	T/C	1	17135308	+	NA	NA	NA	NA	NA	NA	C	T	T	T	T	C	C	T	T	T	T	T	T	T	T	T	T	T	T	T	T	T	T	T	T	T	T	T	T	T	T	T	T	T	T	T	T	T	T
S01_17136770	T/C	1	17136770	+	NA	NA	NA	NA	NA	NA	C	T	T	T	T	C	C	T	T	T	T	T	T	T	T	T	T	T	T	T	T	T	T	T	T	T	T	T	T	T	T	T	T	T	T	T	T	T	T
S01_17139176	A/G	1	17139176	+	NA	NA	NA	NA	NA	NA	G	A	A	A	A	G	G	A	A	A	A	A	A	A	A	A	A	A	A	A	A	A	A	A	A	A	A	A	A	A	A	A	A	A	A	A	A	A	A
S01_17139237	C/T	1	17139237	+	NA	NA	NA	NA	NA	NA	T	C	C	C	C	T	T	C	C	C	C	C	C	C	C	C	C	C	C	C	C	C	C	C	C	C	C	C	C	C	C	C	C	C	C	C	C	C	C
S01_17139677	G/A	1	17139677	+	NA	NA	NA	NA	NA	NA	G	G	G	A	G	G	G	G	A	G	G	G	G	G	G	G	G	G	G	G	G	G	G	G	G	G	G	G	G	G	G	G	G	G	G	G	G	G	G
S01_17141238	A/G	1	17141238	+	NA	NA	NA	NA	NA	NA	G	A	A	A	A	G	G	A	A	A	A	A	A	A	A	A	A	A	A	A	A	A	A	A	A	A	A	A	A	A	A	A	A	A	A	A	A	A	A
S01_17141256	G/A	1	17141256	+	NA	NA	NA	NA	NA	NA	A	G	G	G	G	A	A	G	G	G	G	G	G	G	G	G	G	G	G	G	G	G	G	G	G	G	G	G	G	G	G	G	G	G	G	G	G	G	G
S01_17141316	T/C	1	17141316	+	NA	NA	NA	NA	NA	NA	C	T	T	T	T	C	C	T	T	T	T	T	T	T	T	T	T	T	T	T	T	T	T	T	T	T	T	T	T	T	T	T	T	T	T	T	T	T	T
S01_17143047	A/G	1	17143047	+	NA	NA	NA	NA	NA	NA	G	A	A	A	A	G	G	A	A	A	A	A	A	A	A	A	A	A	A	A	A	A	A	A	A	A	A	A	A	A	A	A	A	A	A	A	A	A	A
S01_17143081	C/T	1	17143081	+	NA	NA	NA	NA	NA	NA	T	C	C	C	C	T	T	C	C	C	C	C	C	C	C	C	C	C	C	C	C	C	C	C	C	C	C	C	C	C	C	C	C	C	C	C	C	C	C
S01_17147386	G/A	1	17147386	+	NA	NA	NA	NA	NA	NA	A	G	G	G	G	A	A	G	G	G	G	G	G	G	G	G	G	G	G	G	G	G	G	G	G	G	G	G	G	G	G	G	G	G	G	G	G	G	G
S01_17151586	A/G	1	17151586	+	NA	NA	NA	NA	NA	NA	G	A	A	A	A	G	G	A	A	A	A	A	A	A	A	A	A	A	A	A	A	A	A	A	A	A	A	A	A	A	A	A	A	A	A	A	A	A	A
S01_17153222	C/T	1	17153222	+	NA	NA	NA	NA	NA	NA	T	C	C	C	C	T	T	C	C	C	C	C	C	C	C	C	C	C	C	C	C	C	C	C	C	C	C	C	C	C	C	C	C	C	C	C	C	C	C
S01_17204698	A/C	1	17204698	+	NA	NA	NA	NA	NA	NA	C	A	A	A	A	C	C	A	A	A	A	A	A	A	A	A	A	A	A	A	A	A	A	A	A	A	A	A	A	A	A	A	A	A	A	A	A	A	A
S01_17206636	T/C	1	17206636	+	NA	NA	NA	NA	NA	NA	C	T	T	T	T	C	C	T	T	T	T	T	T	T	T	T	T	T	T	T	T	T	T	T	T	T	T	T	T	T	T	T	T	T	T	T	T	T	T
S01_17208683	T/C	1	17208683	+	NA	NA	NA	NA	NA	NA	C	T	T	T	T	C	C	T	T	T	T	T	T	T	T	T	T	T	T	T	T	T	T	T	T	T	T	T	T	T	T	T	T	T	T	T	T	T	T
S01_17208694	G/A	1	17208694	+	NA	NA	NA	NA	NA	NA	A	G	G	G	G	A	A	G	G	G	G	G	G	G	G	G	G	G	G	G	G	G	G	G	G	G	G	G	G	G	G	G	G	G	G	G	G	G	G
S01_17225310	A/G	1	17225310	+	NA	NA	NA	NA	NA	NA	G	A	A	A	A	G	G	A	A	A	A	A	A	A	A	A	A	A	A	A	A	A	A	A	A	A	A	A	A	A	A	A	A	A	A	A	A	A	A
S01_17227408	T/C	1	17227408	+	NA	NA	NA	NA	NA	NA	C	T	T	T	T	C	C	T	T	T	T	T	T	T	T	T	T	T	T	T	T	T	T	T	T	T	T	T	T	T	T	T	T	T	T	T	T	T	T
S01_17231221	A/G	1	17231221	+	NA	NA	NA	NA	NA	NA	G	A	A	G	A	G	G	A	G	A	A	A	A	A	A	A	A	A	A	G	A	A	A	A	A	A	A	A	A	A	A	G	G	G	A	G	A	A	A
S01_17240276	T/C	1	17240276	+	NA	NA	NA	NA	NA	NA	C	T	T	T	T	C	C	T	T	T	T	T	T	T	T	T	T	T	T	T	T	T	T	T	T	T	T	T	T	T	T	T	T	T	T	T	T	T	T
S01_17253142	G/A	1	17253142	+	NA	NA	NA	NA	NA	NA	A	G	G	G	G	A	A	G	G	G	G	G	G	G	G	G	G	G	G	G	G	G	G	G	G	G	G	G	G	G	G	G	G	G	G	G	G	G	G
S01_17261435	T/C	1	17261435	+	NA	NA	NA	NA	NA	NA	C	T	T	T	T	C	C	T	T	T	T	T	T	T	T	T	T	T	T	T	T	T	T	T	T	T	T	T	T	T	T	T	T	T	T	T	T	T	T
S01_17261455	C/T	1	17261455	+	NA	NA	NA	NA	NA	NA	T	C	C	C	C	T	T	C	C	C	C	C	C	C	C	C	C	C	C	C	C	C	C	C	C	C	C	C	C	C	C	C	C	C	C	C	C	C	C
S01_17335048	A/G	1	17335048	+	NA	NA	NA	NA	NA	NA	G	A	A	A	A	G	G	A	A	A	A	A	A	A	A	A	A	A	A	A	A	A	A	A	A	A	A	A	A	A	A	A	A	A	A	A	A	A	A
S01_17335273	A/G	1	17335273	+	NA	NA	NA	NA	NA	NA	G	A	A	A	A	G	G	A	A	A	A	A	A	A	A	A	A	A	A	A	A	A	A	A	A	A	A	A	A	A	A	A	A	A	A	A	A	A	A
S01_17341210	A/G	1	17341210	+	NA	NA	NA	NA	NA	NA	G	A	A	A	A	G	G	A	A	A	A	A	A	A	A	A	A	A	A	A	A	A	A	A	A	A	A	A	A	A	A	A	A	A	A	A	A	A	A
S01_17384583	T/C	1	17384583	+	NA	NA	NA	NA	NA	NA	C	T	T	T	T	C	C	T	T	T	T	T	T	T	T	T	T	T	T	T	T	T	T	T	T	T	T	T	T	T	T	T	T	T	T	T	T	T	T
S01_17384705	A/G	1	17384705	+	NA	NA	NA	NA	NA	NA	G	A	A	A	A	G	G	A	A	A	A	A	A	A	A	A	A	A	A	A	A	A	A	A	A	A	A	A	A	A	A	A	A	A	A	A	A	A	A
S01_17385179	C/T	1	17385179	+	NA	NA	NA	NA	NA	NA	T	C	C	C	C	T	T	C	C	C	C	C	C	C	C	C	C	C	C	C	C	C	C	C	C	C	C	C	C	C	C	C	C	C	C	C	C	C	C
S01_17385205	A/G	1	17385205	+	NA	NA	NA	NA	NA	NA	G	A	A	A	A	G	G	A	A	A	A	A	A	A	A	A	A	A	A	A	A	A	A	A	A	A	A	A	A	A	A	A	A	A	A	A	A	A	A
S01_17385704	A/T	1	17385704	+	NA	NA	NA	NA	NA	NA	A	A	A	T	A	A	A	A	T	A	A	A	A	A	A	A	A	A	A	A	A	A	A	A	A	A	A	A	A	A	A	A	A	A	A	T	A	A	A
S01_17386035	A/G	1	17386035	+	NA	NA	NA	NA	NA	NA	G	A	A	A	A	G	G	A	A	A	A	A	A	A	A	A	A	A	A	A	A	A	A	A	A	A	A	A	A	A	A	A	A	A	A	A	A	A	A
S01_17387606	G/A	1	17387606	+	NA	NA	NA	NA	NA	NA	A	G	G	G	G	A	A	G	G	G	G	G	G	G	G	G	G	G	G	G	G	G	G	G	G	G	G	G	G	G	G	G	G	G	G	G	G	G	G
S01_17397709	G/A	1	17397709	+	NA	NA	NA	NA	NA	NA	A	G	G	G	G	A	A	G	G	G	G	G	G	G	G	G	G	G	G	G	G	G	G	G	G	G	G	G	G	G	G	G	G	G	G	G	G	G	G
S01_17397767	C/A	1	17397767	+	NA	NA	NA	NA	NA	NA	A	C	C	C	C	A	A	C	C	C	C	C	C	C	C	C	C	C	C	C	C	C	C	C	C	C	C	C	C	C	C	C	C	C	C	C	C	C	C
S01_17425418	A/G	1	17425418	+	NA	NA	NA	NA	NA	NA	G	A	A	A	A	G	G	A	A	A	A	A	A	A	A	A	A	A	A	A	A	A	A	A	A	A	A	A	A	A	A	A	A	A	A	A	A	A	A
S01_17430309	C/T	1	17430309	+	NA	NA	NA	NA	NA	NA	T	C	C	C	C	T	T	C	C	C	C	C	C	C	C	C	C	C	C	C	C	C	C	C	C	C	C	C	C	C	C	C	C	C	C	C	C	C	C
S01_17440749	T/C	1	17440749	+	NA	NA	NA	NA	NA	NA	C	T	T	T	T	C	C	T	T	T	T	T	T	T	T	T	T	T	T	T	T	T	T	T	T	T	T	T	T	T	T	T	T	T	T	T	T	T	T
S01_17444131	G/T	1	17444131	+	NA	NA	NA	NA	NA	NA	T	G	G	G	G	T	T	G	G	G	G	G	G	G	G	G	G	G	G	G	G	G	G	G	G	G	G	G	G	G	G	G	G	G	G	G	G	G	G
S01_17447853	A/T	1	17447853	+	NA	NA	NA	NA	NA	NA	T	A	A	A	A	T	T	A	A	A	A	A	A	A	A	A	A	A	A	A	A	A	A	A	A	A	A	A	A	A	A	A	A	A	A	A	A	A	A
S01_17465119	A/G	1	17465119	+	NA	NA	NA	NA	NA	NA	G	A	A	A	A	G	G	A	A	A	A	A	A	A	A	A	A	A	A	A	A	A	A	A	A	A	A	A	A	A	A	A	A	A	A	A	A	A	A
S01_17465223	T/G	1	17465223	+	NA	NA	NA	NA	NA	NA	G	T	T	T	T	G	G	T	T	T	T	T	T	T	T	T	T	T	T	T	T	T	T	T	T	T	T	T	T	T	T	T	T	T	T	T	T	T	T
S01_17465294	A/G	1	17465294	+	NA	NA	NA	NA	NA	NA	G	A	A	A	A	G	G	A	A	A	A	A	A	A	A	A	A	A	A	A	A	A	A	A	A	A	A	A	A	A	A	A	A	A	A	A	A	A	A
S01_17465301	G/T	1	17465301	+	NA	NA	NA	NA	NA	NA	G	G	G	T	G	G	G	G	T	G	G	G	G	G	G	G	G	G	G	G	G	G	G	G	G	G	G	G	G	G	G	G	G	G	G	T	G	G	G
S01_17465302	A/G	1	17465302	+	NA	NA	NA	NA	NA	NA	G	A	A	A	A	G	G	A	A	A	A	A	A	A	A	A	A	A	A	A	A	A	A	A	A	A	A	A	A	A	A	A	A	A	A	A	A	A	A
S01_17465733	A/G	1	17465733	+	NA	NA	NA	NA	NA	NA	G	A	A	A	A	G	G	A	A	A	A	A	A	A	A	A	A	A	A	A	A	A	A	A	A	A	A	A	A	A	A	A	A	A	A	A	A	A	A
S01_17466054	C/G	1	17466054	+	NA	NA	NA	NA	NA	NA	G	C	C	C	C	G	G	C	C	C	C	C	C	C	C	C	C	C	C	C	C	C	C	C	C	C	C	C	C	C	C	C	C	C	C	C	C	C	C
S01_17472246	C/T	1	17472246	+	NA	NA	NA	NA	NA	NA	C	C	C	C	C	C	C	C	C	C	C	C	C	C	C	C	C	C	C	T	C	C	C	C	C	C	C	C	C	C	C	C	C	C	C	C	C	C	C
S01_17473159	C/G	1	17473159	+	NA	NA	NA	NA	NA	NA	G	C	C	C	C	G	G	C	C	C	C	C	C	C	C	C	C	C	C	C	C	C	C	C	C	C	C	C	C	C	C	C	C	C	C	C	C	C	C
S01_17479139	T/G	1	17479139	+	NA	NA	NA	NA	NA	NA	G	K	T	K	T	G	G	T	T	T	T	T	T	T	T	T	T	T	T	T	T	T	T	T	T	T	T	T	T	T	T	T	T	T	T	T	T	T	T
S01_17479324	C/T	1	17479324	+	NA	NA	NA	NA	NA	NA	T	Y	C	Y	C	T	T	C	C	C	C	C	C	C	C	C	C	C	C	C	C	C	C	C	C	C	C	C	C	C	C	C	C	C	C	C	C	C	C
S01_17479531	G/T	1	17479531	+	NA	NA	NA	NA	NA	NA	T	G	G	G	G	T	T	G	G	G	G	G	G	G	G	G	G	G	G	G	G	G	G	G	G	G	G	G	G	G	G	G	G	G	G	G	G	G	G
S01_17480798	A/G	1	17480798	+	NA	NA	NA	NA	NA	NA	G	A	A	A	A	G	G	A	A	A	A	A	A	A	A	A	A	A	A	A	A	A	A	A	A	A	A	A	A	A	A	A	A	A	A	A	A	A	A
S01_17480942	G/A	1	17480942	+	NA	NA	NA	NA	NA	NA	A	G	G	G	G	A	A	G	G	G	G	G	G	G	G	G	G	G	G	G	G	G	G	G	G	G	G	G	G	G	G	G	G	G	G	G	G	G	G
S01_17481170	C/T	1	17481170	+	NA	NA	NA	NA	NA	NA	T	C	C	C	C	T	T	C	C	C	C	C	C	C	C	C	C	C	C	C	C	C	C	C	C	C	C	C	C	C	C	C	C	C	C	C	C	C	C
S01_17489139	T/C	1	17489139	+	NA	NA	NA	NA	NA	NA	C	T	T	T	T	C	C	T	T	T	T	T	T	T	T	T	T	T	T	T	T	T	T	T	T	T	T	T	T	T	T	T	T	T	T	T	T	T	T
S01_17489213	A/G	1	17489213	+	NA	NA	NA	NA	NA	NA	G	A	A	A	A	G	G	A	A	A	A	A	A	A	A	A	A	A	A	A	A	A	A	A	A	A	A	A	A	A	A	A	A	A	A	A	A	A	A
S01_17489219	A/G	1	17489219	+	NA	NA	NA	NA	NA	NA	G	A	A	A	A	G	G	A	A	A	A	A	A	A	A	A	A	A	A	A	A	A	A	A	A	A	A	A	A	A	A	A	A	A	A	A	A	A	A
S01_17522806	G/A	1	17522806	+	NA	NA	NA	NA	NA	NA	A	G	G	G	G	A	A	G	G	G	G	G	G	G	G	G	G	G	G	G	G	G	G	G	G	G	G	G	G	G	G	G	G	G	G	G	G	G	G
S01_17523034	C/G	1	17523034	+	NA	NA	NA	NA	NA	NA	G	C	C	C	C	G	G	C	C	C	C	C	C	C	C	C	C	C	C	C	C	C	C	C	C	C	C	C	C	C	C	C	C	C	C	C	C	C	C
S01_17523466	G/A	1	17523466	+	NA	NA	NA	NA	NA	NA	A	G	G	G	G	A	A	G	G	G	G	G	G	G	G	G	G	G	G	G	G	G	G	G	G	G	G	G	G	G	G	G	G	G	G	G	G	G	G
S01_17523558	T/C	1	17523558	+	NA	NA	NA	NA	NA	NA	C	T	T	T	T	C	C	T	T	T	T	T	T	T	T	T	T	T	T	T	T	T	T	T	T	T	T	T	T	T	T	T	T	T	T	T	T	T	T
S01_17523585	G/A	1	17523585	+	NA	NA	NA	NA	NA	NA	A	G	G	G	G	A	A	G	G	G	G	G	G	G	G	G	G	G	G	G	G	G	G	G	G	G	G	G	G	G	G	G	G	G	G	G	G	G	G
S01_17557426	C/T	1	17557426	+	NA	NA	NA	NA	NA	NA	T	C	C	C	C	T	T	C	C	C	C	C	C	C	C	C	C	C	C	C	C	C	C	C	C	C	C	C	C	C	C	C	C	C	C	C	C	C	C
S01_17562748	C/T	1	17562748	+	NA	NA	NA	NA	NA	NA	T	C	C	C	C	T	T	C	C	C	C	C	C	C	C	C	C	C	C	C	C	C	C	C	C	C	C	C	C	C	C	C	C	C	C	C	C	C	C
S01_17591130	T/C	1	17591130	+	NA	NA	NA	NA	NA	NA	C	T	T	T	T	C	C	T	T	T	T	T	T	T	T	T	T	T	T	T	T	T	T	T	T	T	T	T	T	T	T	T	T	T	T	T	T	T	T
S01_17597792	A/G	1	17597792	+	NA	NA	NA	NA	NA	NA	G	A	A	A	A	G	G	A	A	A	A	A	A	A	A	A	A	A	A	A	A	A	A	A	A	A	A	A	A	A	A	A	A	A	A	A	A	A	A
S01_17597808	A/G	1	17597808	+	NA	NA	NA	NA	NA	NA	G	A	A	A	A	G	G	A	A	A	A	A	A	A	A	A	A	A	A	A	A	A	A	A	A	A	A	A	A	A	A	G	G	G	A	A	A	A	A
S01_17598219	T/A	1	17598219	+	NA	NA	NA	NA	NA	NA	A	T	T	T	T	A	A	T	T	T	T	T	T	T	T	T	T	T	T	T	T	T	T	T	T	T	T	T	T	T	T	T	T	T	T	T	T	T	T
S01_17600326	G/A	1	17600326	+	NA	NA	NA	NA	NA	NA	A	G	G	G	G	A	A	G	G	G	G	G	G	G	G	G	G	G	G	G	G	G	G	G	G	G	G	G	G	G	G	G	G	G	G	G	G	G	G
S01_17601876	G/A	1	17601876	+	NA	NA	NA	NA	NA	NA	A	G	G	G	G	A	A	G	G	G	G	G	G	G	G	G	G	G	G	G	G	G	G	G	G	G	G	G	G	G	G	G	G	G	G	G	G	G	G
S01_17606174	A/G	1	17606174	+	NA	NA	NA	NA	NA	NA	G	A	A	A	A	G	G	A	A	A	A	A	A	A	A	A	A	A	A	A	A	A	A	A	A	A	A	A	A	A	A	A	A	A	A	A	A	A	A
S01_17607803	G/A	1	17607803	+	NA	NA	NA	NA	NA	NA	A	G	G	G	G	A	A	G	G	G	G	G	G	G	G	G	G	G	G	G	G	G	G	G	G	G	G	G	G	G	G	G	G	G	G	G	G	G	G
S01_17608095	C/T	1	17608095	+	NA	NA	NA	NA	NA	NA	T	C	C	C	C	T	T	C	C	C	C	C	C	C	C	C	C	C	C	C	C	C	C	C	C	C	C	C	C	C	C	C	C	C	C	C	C	C	C
S01_17620954	A/G	1	17620954	+	NA	NA	NA	NA	NA	NA	G	A	A	A	A	G	G	A	A	A	A	A	A	A	A	A	A	A	A	A	A	A	A	A	A	A	A	A	A	A	A	A	A	A	A	A	A	A	A
S01_17625585	T/C	1	17625585	+	NA	NA	NA	NA	NA	NA	C	T	T	T	T	C	C	T	T	T	T	T	T	T	T	T	T	T	T	T	T	T	T	T	T	T	T	T	T	T	T	T	T	T	T	T	T	T	T
S01_17637018	G/A	1	17637018	+	NA	NA	NA	NA	NA	NA	A	G	G	G	G	A	A	G	G	G	G	G	G	G	G	G	G	G	G	G	G	G	G	G	G	G	G	G	G	G	G	G	G	G	G	G	G	G	G
S01_17643060	T/C	1	17643060	+	NA	NA	NA	NA	NA	NA	C	T	T	C	T	C	C	T	C	T	C	T	T	T	T	T	T	T	T	C	T	T	T	T	T	T	T	T	T	T	T	C	C	C	T	C	T	T	T
S01_17643072	G/A	1	17643072	+	NA	NA	NA	NA	NA	NA	A	G	G	G	G	A	A	G	G	G	G	G	G	G	G	G	G	G	G	G	G	G	G	G	G	G	G	G	G	G	G	G	G	G	G	G	G	G	G
S01_17672638	C/A	1	17672638	+	NA	NA	NA	NA	NA	NA	A	C	C	C	C	A	A	C	C	C	C	C	C	C	C	C	C	C	C	C	C	C	C	C	C	C	C	C	C	C	C	C	C	C	C	C	C	C	C
S01_17674837	T/C	1	17674837	+	NA	NA	NA	NA	NA	NA	C	T	T	T	T	C	C	T	T	T	T	T	T	T	T	T	T	T	T	T	T	T	T	T	T	T	T	T	T	T	T	T	T	T	T	T	T	T	T
S01_17695588	G/C	1	17695588	+	NA	NA	NA	NA	NA	NA	C	G	G	G	G	C	C	G	G	G	G	G	G	G	G	G	G	G	G	G	G	G	G	G	G	G	G	G	G	G	G	G	G	G	G	G	G	G	G
S01_17697955	A/G	1	17697955	+	NA	NA	NA	NA	NA	NA	G	A	A	A	A	G	G	A	A	A	A	A	A	A	A	A	A	A	A	A	A	A	A	A	A	A	A	A	A	A	A	A	A	A	A	A	A	A	A
S01_17722177	G/A	1	17722177	+	NA	NA	NA	NA	NA	NA	A	G	G	G	G	A	A	G	G	G	G	G	G	G	G	G	G	G	G	G	G	G	G	G	G	G	G	G	G	G	G	G	G	G	G	G	G	G	G
S01_17722430	T/C	1	17722430	+	NA	NA	NA	NA	NA	NA	C	T	T	T	T	C	C	T	T	T	T	T	T	T	T	T	T	T	T	T	T	T	T	T	T	T	T	T	T	T	T	T	T	T	T	T	T	T	T
S01_17726555	T/C	1	17726555	+	NA	NA	NA	NA	NA	NA	C	T	T	T	T	C	C	T	T	T	T	T	T	T	T	T	T	T	T	T	T	T	T	T	T	T	T	T	T	T	T	T	T	T	T	T	T	T	T
S01_17740937	G/A	1	17740937	+	NA	NA	NA	NA	NA	NA	A	G	G	G	G	A	A	G	G	G	G	G	G	G	G	G	G	G	G	G	G	G	G	G	G	G	G	G	G	G	G	G	G	G	G	G	G	G	G
S01_17740975	G/C	1	17740975	+	NA	NA	NA	NA	NA	NA	C	G	G	G	G	C	C	G	G	G	G	G	G	G	G	G	G	G	G	G	G	G	G	G	G	G	G	G	G	G	G	G	G	G	G	G	G	G	G
S01_17740996	C/T	1	17740996	+	NA	NA	NA	NA	NA	NA	C	C	C	T	C	C	C	C	T	C	C	C	C	C	C	C	C	C	C	C	C	C	C	C	C	C	C	C	C	C	C	C	C	C	C	T	C	C	C
S01_17743511	A/G	1	17743511	+	NA	NA	NA	NA	NA	NA	G	A	A	A	A	G	G	A	A	A	A	A	A	A	A	A	A	A	A	A	A	A	A	A	A	A	A	A	A	A	A	A	A	A	A	A	A	A	A
S01_17752575	G/A	1	17752575	+	NA	NA	NA	NA	NA	NA	A	G	G	G	G	A	A	G	G	G	G	G	G	G	G	G	G	G	G	G	G	G	G	G	G	G	G	G	G	G	G	G	G	G	G	G	G	G	G
S01_17784347	C/T	1	17784347	+	NA	NA	NA	NA	NA	NA	T	C	C	C	C	T	T	C	C	C	C	C	C	C	C	C	C	C	C	C	C	C	C	C	C	C	C	C	C	C	C	C	C	C	C	C	C	C	C
S01_17806197	G/A	1	17806197	+	NA	NA	NA	NA	NA	NA	A	G	G	G	G	A	A	G	G	G	G	G	G	G	G	G	G	G	G	G	G	G	G	G	G	G	G	G	G	G	G	G	G	G	G	G	G	G	G
S01_17806358	T/C	1	17806358	+	NA	NA	NA	NA	NA	NA	C	T	T	T	T	C	C	T	T	T	T	T	T	T	T	T	T	T	T	T	T	T	T	T	T	T	T	T	T	T	T	T	T	T	T	T	T	T	T
S01_17806425	T/C	1	17806425	+	NA	NA	NA	NA	NA	NA	C	T	T	T	T	C	C	T	T	T	T	T	T	T	T	T	T	T	T	T	T	T	T	T	T	T	T	T	T	T	T	T	T	T	T	T	T	T	T
S01_17806504	G/T	1	17806504	+	NA	NA	NA	NA	NA	NA	T	G	G	G	G	T	T	G	G	G	G	G	G	G	G	G	G	G	G	G	G	G	G	G	G	G	G	G	G	G	G	G	G	G	G	G	G	G	G
S01_17822898	T/A	1	17822898	+	NA	NA	NA	NA	NA	NA	A	T	T	T	T	A	A	T	T	T	T	T	T	T	T	T	T	T	T	T	T	T	T	T	T	T	T	T	T	T	T	T	T	T	T	T	T	T	T
S01_17839036	G/A	1	17839036	+	NA	NA	NA	NA	NA	NA	G	G	G	G	G	G	G	G	G	G	A	G	G	G	G	G	G	G	G	G	G	G	G	G	G	G	G	G	G	G	G	G	G	G	G	G	G	G	G
S01_17839085	T/C	1	17839085	+	NA	NA	NA	NA	NA	NA	C	T	T	T	T	C	C	T	T	T	T	T	T	T	T	T	T	T	T	T	T	T	T	T	T	T	T	T	T	T	T	T	T	T	T	T	T	T	T
S01_17841032	G/A	1	17841032	+	NA	NA	NA	NA	NA	NA	A	G	G	G	G	A	A	G	G	G	G	G	G	G	G	G	G	G	G	G	G	G	G	G	G	G	G	G	G	G	G	G	G	G	G	G	G	G	G
S01_17841142	A/G	1	17841142	+	NA	NA	NA	NA	NA	NA	G	A	A	A	A	G	G	R	A	A	A	A	A	A	A	A	A	A	A	A	A	A	A	A	A	A	A	A	A	A	A	A	A	A	A	A	A	A	A
S01_17842236	A/G	1	17842236	+	NA	NA	NA	NA	NA	NA	G	A	A	A	A	G	G	A	A	A	A	A	A	A	A	A	A	A	A	A	A	A	A	A	A	A	A	A	A	A	A	A	A	A	A	A	A	A	A
S01_17843162	A/G	1	17843162	+	NA	NA	NA	NA	NA	NA	G	A	A	A	A	G	G	A	A	A	A	A	A	A	A	A	A	A	A	A	A	A	A	A	A	A	A	A	A	A	A	A	A	A	A	A	A	A	A
S01_17845027	C/T	1	17845027	+	NA	NA	NA	NA	NA	NA	T	C	C	C	C	T	T	C	C	C	C	C	C	C	C	C	C	C	C	C	C	C	C	C	C	C	C	C	C	C	C	C	C	C	C	C	C	C	C
S01_17845284	A/G	1	17845284	+	NA	NA	NA	NA	NA	NA	G	A	A	A	A	G	G	A	A	A	A	A	A	A	A	A	A	A	A	A	A	A	A	A	A	A	A	A	A	A	A	A	A	A	A	A	A	A	A
S01_17846239	A/G	1	17846239	+	NA	NA	NA	NA	NA	NA	G	A	A	A	A	G	G	A	A	A	A	A	A	A	A	A	A	A	A	A	A	A	A	A	A	A	A	A	A	A	A	A	A	A	A	A	A	A	A
S01_17873181	C/T	1	17873181	+	NA	NA	NA	NA	NA	NA	T	C	C	C	C	T	T	C	C	C	C	C	C	C	C	C	C	C	C	C	C	C	C	C	C	C	C	C	C	C	C	C	C	C	C	C	C	C	C
S01_17875953	T/C	1	17875953	+	NA	NA	NA	NA	NA	NA	C	T	T	T	T	C	C	T	T	T	T	T	T	T	T	T	T	T	T	T	T	T	T	T	T	T	T	T	T	T	T	T	T	T	T	T	T	T	T
S01_17955733	A/G	1	17955733	+	NA	NA	NA	NA	NA	NA	G	A	A	A	A	G	G	A	A	A	A	A	A	A	A	A	A	A	A	A	A	A	A	A	A	A	A	A	A	A	A	A	A	A	A	A	A	A	A
S01_17974778	A/G	1	17974778	+	NA	NA	NA	NA	NA	NA	G	A	A	A	A	G	G	A	A	A	A	A	A	A	A	A	A	A	A	A	A	A	A	A	A	A	A	A	A	A	A	A	A	A	A	A	A	A	A
S01_17978237	C/G	1	17978237	+	NA	NA	NA	NA	NA	NA	G	C	C	C	C	G	G	C	C	C	C	C	C	C	C	C	C	C	C	C	C	C	C	C	C	C	C	C	C	C	C	C	C	C	C	C	C	C	C
S01_17986472	C/G	1	17986472	+	NA	NA	NA	NA	NA	NA	G	C	C	C	C	G	G	C	C	C	C	C	C	C	C	C	C	C	C	C	C	C	C	C	C	C	C	C	C	C	C	C	C	C	C	C	C	C	C
S01_17986784	T/C	1	17986784	+	NA	NA	NA	NA	NA	NA	C	T	T	T	T	C	C	T	T	T	T	T	T	T	T	T	T	T	T	T	T	T	T	T	T	T	T	T	T	T	T	T	T	T	T	T	T	T	T
S01_17993651	A/C	1	17993651	+	NA	NA	NA	NA	NA	NA	C	A	A	A	A	C	C	A	A	A	A	A	A	A	A	A	A	A	A	A	A	A	A	A	A	A	A	A	A	A	A	A	A	A	A	A	A	A	A
S01_17993731	T/C	1	17993731	+	NA	NA	NA	NA	NA	NA	C	T	T	T	T	C	C	T	T	T	T	T	T	T	T	T	T	T	T	T	T	T	T	T	T	T	T	T	T	T	T	T	T	T	T	T	T	T	T
S01_17993871	A/G	1	17993871	+	NA	NA	NA	NA	NA	NA	G	A	A	A	A	G	G	A	A	A	A	A	A	A	A	A	A	A	A	A	A	A	A	A	A	A	A	A	A	A	A	A	A	A	A	A	A	A	A
S01_18002528	T/A	1	18002528	+	NA	NA	NA	NA	NA	NA	A	T	T	T	T	A	A	T	T	T	T	T	T	T	T	T	T	T	T	T	T	T	T	T	T	T	T	T	T	T	T	T	T	T	T	T	T	T	T
S01_18002540	A/G	1	18002540	+	NA	NA	NA	NA	NA	NA	G	A	A	A	A	G	G	A	A	A	A	A	A	A	A	A	A	A	A	A	A	A	A	A	A	A	A	A	A	A	A	A	A	A	A	A	A	A	A
S01_18002547	C/T	1	18002547	+	NA	NA	NA	NA	NA	NA	T	C	C	C	C	T	T	C	C	C	C	C	C	C	C	C	C	C	C	C	C	C	C	C	C	C	C	C	C	C	C	C	C	C	C	C	C	C	C
S01_18002549	T/A	1	18002549	+	NA	NA	NA	NA	NA	NA	A	T	T	T	T	A	A	T	T	T	T	T	T	T	T	T	T	T	T	T	T	T	T	T	T	T	T	T	T	T	T	T	T	T	T	T	T	T	T
S01_18002552	T/A	1	18002552	+	NA	NA	NA	NA	NA	NA	A	T	T	T	T	A	A	T	T	T	T	T	T	T	T	T	T	T	T	T	T	T	T	T	T	T	T	T	T	T	T	T	T	T	T	T	T	T	T
S01_18002554	C/T	1	18002554	+	NA	NA	NA	NA	NA	NA	T	C	C	C	C	T	T	C	C	C	C	C	C	C	C	C	C	C	C	C	C	C	C	C	C	C	C	C	C	C	C	C	C	C	C	C	C	C	C
S01_18003612	G/A	1	18003612	+	NA	NA	NA	NA	NA	NA	A	G	G	G	G	A	A	G	G	G	G	G	G	G	G	G	G	G	G	G	G	G	G	G	G	G	G	G	G	G	G	G	G	G	G	G	G	G	G
S01_18003616	C/T	1	18003616	+	NA	NA	NA	NA	NA	NA	T	C	C	C	C	T	T	C	C	C	C	C	C	C	C	C	C	C	C	C	C	C	C	C	C	C	C	C	C	C	C	C	C	C	C	C	C	C	C
S01_18003665	C/T	1	18003665	+	NA	NA	NA	NA	NA	NA	T	C	C	C	C	T	T	C	C	C	C	C	C	C	C	C	C	C	C	C	C	C	C	C	C	C	C	C	C	C	C	C	C	C	C	C	C	C	C
S01_18003683	G/A	1	18003683	+	NA	NA	NA	NA	NA	NA	A	G	G	G	G	A	A	G	G	G	G	G	G	G	G	G	G	G	G	G	G	G	G	G	G	G	G	G	G	G	G	G	G	G	G	G	G	G	G
S01_18003725	G/T	1	18003725	+	NA	NA	NA	NA	NA	NA	T	G	G	G	G	T	T	G	G	G	G	G	G	G	G	G	G	G	G	G	G	G	G	G	G	G	G	G	G	G	G	G	G	G	G	G	G	G	G
S01_18003759	T/C	1	18003759	+	NA	NA	NA	NA	NA	NA	C	T	T	T	T	C	C	T	T	T	T	T	T	T	T	T	T	T	T	T	T	T	T	T	T	T	T	T	T	T	T	T	T	T	T	T	T	T	T
S01_18003811	C/A	1	18003811	+	NA	NA	NA	NA	NA	NA	A	C	C	C	C	A	A	C	C	C	C	C	C	C	C	C	C	C	C	C	C	C	C	C	C	C	C	C	C	C	C	C	C	C	C	C	C	C	C
S01_18004712	T/G	1	18004712	+	NA	NA	NA	NA	NA	NA	G	T	T	T	T	G	G	T	T	T	T	T	T	T	T	T	T	T	T	T	T	T	T	T	T	T	T	T	T	T	T	T	T	T	T	T	T	T	T
S01_18010369	G/A	1	18010369	+	NA	NA	NA	NA	NA	NA	A	G	G	G	G	A	A	G	G	G	G	G	G	G	G	G	G	G	G	G	G	G	G	G	G	G	G	G	G	G	G	G	G	G	G	G	G	G	G
S01_18010374	G/A	1	18010374	+	NA	NA	NA	NA	NA	NA	A	G	G	G	G	A	A	G	G	G	G	G	G	G	G	G	G	G	G	G	G	G	G	G	G	G	G	G	G	G	G	G	G	G	G	G	G	G	G
S01_18010447	C/A	1	18010447	+	NA	NA	NA	NA	NA	NA	A	C	C	C	C	A	A	C	C	C	C	C	C	C	C	C	C	C	C	C	C	C	C	C	C	C	C	C	C	C	C	C	C	C	C	C	C	C	C
S01_18010459	A/G	1	18010459	+	NA	NA	NA	NA	NA	NA	G	A	A	A	A	G	G	A	A	A	A	A	A	A	A	A	A	A	A	A	A	A	A	A	A	A	A	A	A	A	A	A	A	A	A	A	A	A	A
S01_18010490	A/G	1	18010490	+	NA	NA	NA	NA	NA	NA	G	A	A	A	A	G	G	A	A	A	A	A	A	A	A	A	A	A	A	A	A	A	A	A	A	A	A	A	A	A	A	A	A	A	A	A	A	A	A
S01_18010521	C/T	1	18010521	+	NA	NA	NA	NA	NA	NA	T	C	C	C	C	T	T	C	C	C	C	C	C	C	C	C	C	C	C	C	C	C	C	C	C	C	C	C	C	C	C	C	C	C	C	C	C	C	C
S01_18010900	C/A	1	18010900	+	NA	NA	NA	NA	NA	NA	A	C	C	C	C	A	A	C	C	C	C	C	C	C	C	C	C	C	C	C	C	C	C	C	C	C	C	C	C	C	C	C	C	C	C	C	C	C	C
S01_18010901	C/T	1	18010901	+	NA	NA	NA	NA	NA	NA	T	C	C	C	C	T	T	C	C	C	C	C	C	C	C	C	C	C	Y	C	C	C	C	C	C	C	C	C	C	C	C	C	C	C	C	C	C	C	C
S01_18010960	T/C	1	18010960	+	NA	NA	NA	NA	NA	NA	C	T	T	T	T	C	C	T	T	T	T	T	T	T	T	T	T	T	T	T	T	T	T	T	T	T	T	T	T	T	T	T	T	T	T	T	T	T	T
S01_18011635	G/A	1	18011635	+	NA	NA	NA	NA	NA	NA	A	G	G	G	G	A	A	G	G	G	G	G	G	G	G	G	G	G	G	G	G	G	G	G	G	G	G	G	G	G	G	G	G	G	G	G	G	G	G
S01_18011644	T/C	1	18011644	+	NA	NA	NA	NA	NA	NA	C	T	T	T	T	C	C	T	T	T	T	T	T	T	T	T	T	T	T	T	T	T	T	T	T	T	T	T	T	T	T	T	T	T	T	T	T	T	T
S01_18011672	T/G	1	18011672	+	NA	NA	NA	NA	NA	NA	G	T	T	T	T	G	G	T	T	T	T	T	T	T	T	T	T	T	T	T	T	T	T	T	T	T	T	T	T	T	T	T	T	T	T	T	T	T	T
S01_18032694	A/C	1	18032694	+	NA	NA	NA	NA	NA	NA	C	A	A	A	A	C	C	A	A	A	A	A	A	A	A	A	A	A	A	A	A	A	A	A	A	A	A	A	A	A	A	A	A	A	A	A	A	A	A
S01_18032885	C/G	1	18032885	+	NA	NA	NA	NA	NA	NA	G	C	C	C	C	G	G	C	C	C	C	C	C	C	C	C	C	C	C	C	C	C	C	C	C	C	C	C	C	C	C	C	C	C	C	C	C	C	C
S01_18039356	T/C	1	18039356	+	NA	NA	NA	NA	NA	NA	C	T	T	T	T	C	C	T	T	T	T	T	T	T	T	T	T	T	T	T	T	T	T	T	T	T	T	T	T	T	T	T	T	T	T	T	T	T	T
S01_18039565	T/C	1	18039565	+	NA	NA	NA	NA	NA	NA	C	T	T	T	T	C	C	T	T	T	T	T	T	T	T	T	T	T	T	T	T	T	T	T	T	T	T	T	T	T	T	T	T	T	T	T	T	T	T
S01_18040857	G/A	1	18040857	+	NA	NA	NA	NA	NA	NA	A	G	G	G	G	A	A	G	G	G	G	G	G	G	G	G	G	G	G	G	G	G	G	G	G	G	G	G	G	G	G	G	G	G	G	G	G	G	G
S01_18040900	C/T	1	18040900	+	NA	NA	NA	NA	NA	NA	T	C	C	C	C	T	T	C	C	C	C	C	C	C	C	C	C	C	C	C	C	C	C	C	C	C	C	C	C	C	C	C	C	C	C	C	C	C	C
S01_18041022	A/T	1	18041022	+	NA	NA	NA	NA	NA	NA	T	A	A	A	A	T	T	A	A	A	A	A	A	A	A	A	A	A	A	A	A	A	A	A	A	A	A	A	A	A	A	A	A	A	A	A	A	A	A
S01_18041028	C/T	1	18041028	+	NA	NA	NA	NA	NA	NA	T	C	C	C	C	T	T	C	C	C	C	C	C	C	C	C	C	C	C	C	C	C	C	C	C	C	C	C	C	C	C	C	C	C	C	C	C	C	C
S01_18041060	A/G	1	18041060	+	NA	NA	NA	NA	NA	NA	G	A	A	A	A	G	G	A	A	A	A	A	A	A	A	A	A	A	A	A	A	A	A	A	A	A	A	A	A	A	A	A	A	A	A	A	A	A	A
S01_18041694	T/C	1	18041694	+	NA	NA	NA	NA	NA	NA	C	T	T	T	T	C	C	T	T	T	T	T	T	T	T	T	T	T	T	T	T	T	T	T	T	T	T	T	T	T	T	T	T	T	T	T	T	T	T
S01_18041763	A/G	1	18041763	+	NA	NA	NA	NA	NA	NA	A	A	A	A	A	A	A	A	A	A	A	A	A	A	A	A	A	A	A	G	A	A	A	A	A	A	A	A	A	A	A	A	A	A	A	A	A	A	A
S01_18055630	C/T	1	18055630	+	NA	NA	NA	NA	NA	NA	T	C	C	C	C	T	T	C	C	C	C	C	C	C	C	C	C	C	C	C	C	C	C	C	C	C	C	C	C	C	C	C	C	C	C	C	C	C	C
S01_18067941	C/T	1	18067941	+	NA	NA	NA	NA	NA	NA	T	C	C	C	C	T	T	C	C	C	C	C	C	C	C	C	C	C	C	C	C	C	C	C	C	C	C	C	C	C	C	C	C	C	C	C	C	C	C
S01_18067948	G/A	1	18067948	+	NA	NA	NA	NA	NA	NA	A	G	G	G	G	A	A	G	G	G	G	G	G	G	G	G	G	G	G	G	G	G	G	G	G	G	G	G	G	G	G	G	G	G	G	G	G	G	G
S01_18067951	G/A	1	18067951	+	NA	NA	NA	NA	NA	NA	A	G	G	G	G	A	A	G	G	G	G	G	G	G	G	G	G	G	G	G	G	G	G	G	G	G	G	G	G	G	G	G	G	G	G	G	G	G	G
[truncated: 68,961 more rows]
[truncated: 323 more columns]

## Sheet: Reaction_type
Table S3. The median scores of 362 Middle American genotypes to U. appendiculatus race 31-22.
Entry	Reaction typea			MPG: Middle American Pito Bean Germplasm Line
BelDakMi-RR-5	1			MGG: Middle American Great Northern Germplasm Line
BelMiNeb-RR-1	1			MBA: Middle American Black Bean Advanced Yield Trial (AYT)
BelMiNeb-RR-2	1			MBP: Middle American Black Bean Preliminary Yield Trial (PYT)
BelMiNeb-RMR-3	1			MGA: Middle American Great Northern Bean AYT
BelMiNeb-RMR-4	1			MGP: Middle American Great Northern Bean PYT
BelNeb-RR-1	9			MNA: Middle American Navy Bean AYT
Beryl-R	1			MNA: Middle American Navy Bean PYT
Buster	9			MSA: Middle American Slow Darkening Pinto Bean AYT
Kimberly	9			MSP: Middle American Slow Darkening Pinto Bean PYT
MBA-ND132599	7			MRA: Middle American Pink or Small Red Bean AYT
MBA-ND132617	7			MRP: Middle American Pink and Small Red Bean PYT
MBA-ND133012	7
MBA-ND151309	7
MBA-ND151311	5
MBA-ND151312	9
MBA-ND151323	9
MBA-ND151334	7
MBA-ND151336	3
MBA-ND151337	5			a Reaction type: 1 = immune (no visible symptoms); 3 = tiny pustules on less than 2% of their unifoliate area; 5 = Small and intermediate pustules covering approximately 5% of the unifoliate area; 7 = large pustules covering approximately 10% of the unifoliate area; 9 = large pustules covering more than 25% of the unifoliate area.
MBA-ND151355	5
MBA-ND151380	7
MBA-ND151399	3
MBA-ND151447	5
MBA-ND151451	7
MBA-ND151462	7
MBA-ND151469	3
MBA-ND151488	7
MBA-ND151502	7
MBA-ND151519	5
MBA-ND191930	9
MBA-NDF120253	NA
MBA-NDF120272	9
MBA-NDF120276	7
MBA-NDF120287	7
MBA-NDF120304	7
MBA-NDF120346	5
MBA-NDF120365	7
MBA-NDF141103	7
MBA-NDF141114	5
MBA-NDF141118	7
MBA-NDF141150	7
MBA-NDF141160	NA
MBA-NDF141181	9
MBA-NDF141195	9
MBA-NDF141198	9
MBA-NDF141261	7
MBP-ND171816	NA
MBP-ND171921	NA
MBP-ND172176	5
MBP-ND172204	7
MBP-ND172207	9
MBP-ND172211	5
MBP-ND172213	9
MBP-ND172220	5
MBP-ND172234	7
MBP-ND172235	9
MBP-ND172239	9
MBP-ND172247	7
MBP-ND172248	7
MBP-ND172258	7
MBP-ND172264	7
MBP-ND172271	9
MBP-ND172275	3
MBP-ND172276	7
MBP-ND172278	7
MBP-ND172281	5
MBP-ND172285	9
MBP-ND172288	9
MBP-ND172295	7
MBP-ND172303	9
MBP-ND172307	3
MBP-ND172315	9
MBP-ND172330	9
MBP-ND172331	7
MBP-ND172339	9
MBP-ND172356	7
MBP-ND172357	3
MBP-ND172358	7
MBP-ND172362	7
MBP-ND172366	7
MBP-ND172370	9
MBP-ND172372	9
MBP-ND172378	7
MBP-ND172385	7
MBP-ND172391	9
MBP-ND172394	9
MBP-ND172398	3
MBP-ND172420	9
MBP-ND172422	9
MBP-ND172427	7
MBP-ND172429	9
MBP-ND172449	9
MBP-ND172459	9
MBP-ND172462	9
MBP-ND172464	9
MBP-ND191719	7
MBP-ND191747	7
MBP-NDF141144	7
MBP-NDF141145	7
MBP-NDF141162	9
MBP-NDF141169	9
MBP-NDF141223	7
MBP-NDF141235	7
MGA-ND150908	9
MGA-ND151005	7
MGA-ND151077	9
MGA-ND171929	9
MGA-ND172062	9
MGA-NDF140813	9
MGA-NDF150626_1	9
MGA-NDF150639_3	9
MGA-NDF150671_1	9
MGA-NDF150702_1	9
MGA-NDF150710_2	9
MGA-NDF150720_2	9
MGP-ND171921	NA
MGP-ND171935	9
MGP-ND171938	7
MGP-ND171958	9
MGP-ND181902	9
MGP-ND181903	9
MGP-ND181927	7
MGP-ND181929	9
MGP-ND181934	7
MGP-ND181938	7
MGP-ND181944	7
MGP-ND181946	5
MGP-ND181952	9
MGP-ND181957	9
MGP-ND181965	7
MGP-ND181987	9
MGP-ND181989	9
MGP-ND181990	9
MGP-ND181992	9
MGP-ND181998	9
MGP-ND181999	9
MGP-ND182005	9
MGP-ND182007	9
MGP-ND182008	9
MGP-ND191302	NA
MGP-ND191304	9
MGP-ND191307	9
MGP-ND191309	9
MGP-ND191310	9
MGP-ND191311	9
MGP-ND191314	9
NDPEGASUS	9
MNA-ND131740	7
MNA-ND131952	7
MNA-ND132012	9
MNA-ND132049	9
MNA-ND132162	7
MNA-ND151159	9
MNA-ND151160	9
MNA-ND151197	5
MNA-ND151204	1
MNA-ND151230	3
MNA-ND151264	7
MNA-ND151272	7
MNA-ND151274	7
MNA-ND151285	5
MNA-ND162237	7
MNA-ND162242	7
MNA-NDF140914	9
MNA-NDF140923	9
MNA-NDF140969	9
MNA-NDF140993	9
MNA-NDF140994	9
MNP-ND172007	7
MNP-ND172032	9
MNP-ND172048	9
MNP-ND172067	5
MNP-ND172069	7
MNP-ND172070	9
MNP-ND172076	7
MNP-ND172086	5
MNP-ND172087	5
MNP-ND172096	7
MNP-ND172098	7
MNP-ND172110	9
MNP-ND172120	7
MNP-ND172127	5
MNP-ND172129	5
MNP-ND172134	9
MNP-ND172135	7
MNP-ND172136	9
MNP-ND172171	9
MNP-ND172173	9
BLIZZARD	9
MPA-ND121315	9
MPA-ND121449	1
MPA-ND121508	5
MPA-ND131551	9
MPA-ND150605	7
MPA-ND150652	9
MPA-ND150658	7
MPA-ND150700	7
MPA-ND150789	9
MPA-ND171233	1
MPA-ND171264	9
MPA-ND171291	9
MPA-ND171296	9
MPA-ND171307	9
MPA-ND171369	9
MPA-ND171388	9
MPA-NDF150111_2	9
MPA-NDF150166_1	9
MPA-NDF150170_2	9
MPA-NDF150259_2	9
MPA-NDF150267_2	9
MPA-NDF150376_2	9
MPA-NDF150417_3	1
MPA-NDF150418_2	9
MPA-NDF150442_1	9
MPA-NDF150491_3	9
MPA-NDF150507_1	NA
MPA-NDF150534_1	9
MPA-NDF150585_1	9
WINDBREAKER	9
MRA-ND121885	9
MRA-ND171707	9
MRA-ND171709	9
MRA-ND171815	9
MRA-ND171850	NA
MRA-NDF140719	9
MRA-NDF140722	9
MRA-NDF150809_1	9
MRA-NDF150870_1	9
MRA-NDF150888_2	9
MRA-NDF150888_3	9
MRA-NDF150918_3	9
MRA-NDF150990_2	9
MRA-NDF151006_2	9
MRP-ND171701	5
MRP-ND171704	7
MRP-ND171705	9
MRP-ND171710	9
MRP-ND171846	9
MRP-ND171854	9
MRP-ND171861	9
MRP-ND171862	9
MRP-ND181723	9
MRP-ND181731	9
MRP-ND181732	9
MRP-ND181734	9
MRP-ND181742	9
MRP-ND181747	9
MRP-ND181749	9
MRP-ND181758	9
MRP-ND181789	9
MRP-ND181797	9
MRP-ND181798	9
MRP-ND181803	9
MRP-ND181810	9
MRP-ND181820	9
MRP-ND181821	9
MRP-ND181833	9
MRP-ND181841	9
MRP-ND181845	9
MRP-ND181846	9
MRP-ND181848	9
MRP-ND181849	9
MRP-ND181857	9
MRP-ND191203	7
MRP-ND191205	9
MRP-ND191207	9
MRP-ND191209	9
MRP-ND191210	7
MSA-ND131406	9
MSA-ND131413	9
MSA-ND150404	9
MSA-ND150405	9
MSA-ND150540	9
MSA-ND150541	9
MSA-ND171210	7
MSA-ND171258	9
MSA-ND171575	7
MSA-ND172510	9
MSA-ND172511	9
MSA-ND172514	9
MSA-ND172517	9
MSA-ND172520	9
MSA-ND172524	9
MSA-ND172526	9
MSA-ND172527	9
MSA-ND172529	9
MSA-ND172567	9
MSA-ND172572	5
MSA-ND172582	7
MSA-ND172583	7
MSA-NDF141506	9
MSP-ND171526	5
MSP-ND171549	3
MSP-ND171566	3
MSP-ND171593	7
MSP-ND181604	9
MSP-ND181609	9
MSP-ND181619	9
MSP-ND181630	9
MSP-ND181636	NA
MSP-ND181638	5
MSP-ND181640	9
MSP-ND181654	9
MSP-ND181657	9
MSP-ND181658	1
MSP-ND181664	9
MSP-ND181669	9
MSP-ND181673	9
MSP-ND181676	9
MSP-ND191102	1
MSP-ND191103	1
MSP-ND191105	9
MSP-ND191107	9
MSP-ND191111	1
MSP-ND191114	1
MSP-ND191116	1
MSP-ND191117	1
MSP-ND191119	1
MSP-ND191121	9
MSP-ND191122	9
MSP-ND191123	1
MSP-ND191125	1
MSP-ND191127	1
MSP-ND191128	1
MSP-ND191129	9
MSP-ND191132	5
MSP-ND191133	7
MSP-ND191134	7
MSP-ND191137	9
MSP-ND191139	9
MSP-ND191140	9
MSP-ND191142	9
MSP-ND191143	5
MSP-ND191146	9
MSP-ND191147	9
MSP-ND191148	7
MSP-ND191149	7
MSP-ND191152	7
MSP-ND191156	7
MSP-ND191157	7
MSP-ND191158	7
MSP-ND191163	7
MSP-ND191164	7
MSP-ND191165	7
MSP-ND191167	7
MSP-ND191171	9
MSP-ND191178	7
MSP-ND191179	7
MSP-ND191181	7
MSP-ND191183	7
MSP-ND191185	7
MSP-ND191188	7
MSP-ND191189	7
MSP-ND191190	7
MSP-ND191191	7
MSP-ND191193	7
MSP-ND191194	7
MSP-ND191197	9
LAPAZ	9
Montrose	9
NE2-09-3	1
Pink-Floyd	1

## Sheet: Haplotype_block
Table S4. Linkage disequilibrium between significant SNP markers with the highest LOD values associated with the Ur-11 locus.
						LD block Solid_spine method (D' > 0.8)
Significant SNP	Chr	Pos	MAF	P_value	LOD	Start marker	End Marker	Size (kb)
S08_33204501	8	33204501	0.067	4.19886e-08	7.37687	S08_33204476	S08_33204501	0
S11_25155352	11	25155352	0.456	7.42944e-08	7.12904	S11_25151616	S11_25393910	242
S11_53444469	11	53444469	0.052	5.67746e-09	8.24585	S11_53396011	S11_53444469	48
S11_54884194	11	54884194	0.18	1.36132e-11	10.866	S11_54849023	S11_54885350	36
S11_55167465	11	55167465	0.067	2.84116e-55	54.5465	S11_54885453	S11_55167597	282
S11_55167606	11	55167606	0.067	2.84116e-55	54.5465	S11_55167606	S11_55220675	53
S11_55167642	11	55167642	0.065	1.74696e-53	52.7577
S11_55167692	11	55167692	0.064	4.33156e-52	51.3634
S11_55167747	11	55167747	0.428	3.73757e-10	9.42741
S11_55220618	11	55220618	0.064	2.5631e-52	51.5912
S11_55220638	11	55220638	0.062	4.86844e-51	50.3126
S11_55220675	11	55220675	0.054	3.42725e-41	40.4651
S11_55221024	11	55221024	0.054	3.42725e-41	40.4651	S11_55220967	S11_55221035	0
S11_55221035	11	55221035	0.054	3.42725e-41	40.4651
S11_55374026	11	55374026	0.093	1.8767e-27	26.7266	S11_55281108	S11_55374042	92
S11_55374043	11	55374043	0.419	2.73437e-07	6.56314	S11_55374043	S11_55374315	0
S11_55374045	11	55374045	0.419	2.73437e-07	6.56314
S11_55397512	11	55397512	0.065	6.20584e-57	56.2072	S11_55397292	S11_55458855	61
S11_55397514	11	55397514	0.065	6.20584e-57	56.2072
S11_55397572	11	55397572	0.065	6.20584e-57	56.2072
S11_55397575	11	55397575	0.065	6.20584e-57	56.2072
S11_55401744	11	55401744	0.067	2.84116e-55	54.5465
S11_55401745	11	55401745	0.067	2.84116e-55	54.5465
S11_55401746	11	55401746	0.067	2.84116e-55	54.5465
S11_55401884	11	55401884	0.067	2.84116e-55	54.5465
S11_55401904	11	55401904	0.067	2.84116e-55	54.5465
S11_55403439	11	55403439	0.067	2.84116e-55	54.5465
S11_55403490	11	55403490	0.067	2.84116e-55	54.5465
S11_55458849	11	55458849	0.065	3.74707e-54	53.4263
S11_55458946	11	55458946	0.416	3.88823e-11	10.4102	S11_55458904	S11_55759889	300
S11_55466894	11	55466894	0.415	8.95755e-12	11.0478
S11_55466915	11	55466915	0.065	6.20584e-57	56.2072
S11_55564669	11	55564669	0.387	1.14422e-11	10.9415
S11_55564702	11	55564702	0.076	9.49214e-42	41.0226
S11_55564761	11	55564761	0.057	1.91633e-46	45.7175
S11_55564772	11	55564772	0.381	1.03421e-11	10.9854
S11_55565282	11	55565282	0.297	7.84116e-10	9.10562
S11_55565283	11	55565283	0.076	5.83218e-43	42.2342
S11_55565309	11	55565309	0.156	3.65883e-14	13.4367
S11_55565511	11	55565511	0.092	8.05734e-25	24.0938
S11_55565595	11	55565595	0.086	1.87954e-31	30.7259
S11_55767789	11	55767789	0.201	1.01503e-09	8.99352	S11_55767785	S11_55785990	18
S11_55767793	11	55767793	0.22	1.56613e-08	7.80517
S11_55997666	11	55997666	0.115	2.94381e-09	8.53109	S11_55919919	S11_55998048	78
S11_56054182	11	56054182	0.069	8.19098e-15	14.0867	S11_56054163	S11_56098638	44
S11_56098643	11	56098643	0.058	8.33543e-12	11.0791	S11_56098643	S11_56110783	12
S11_56171405	11	56171405	0.068	7.72087e-16	15.1123	S11_56171405	S11_56214007	42
S11_56171413	11	56171413	0.068	7.72087e-16	15.1123
S11_56171424	11	56171424	0.068	7.72087e-16	15.1123
S11_56171425	11	56171425	0.068	7.72087e-16	15.1123
S11_56171503	11	56171503	0.068	7.72087e-16	15.1123
S11_56171644	11	56171644	0.31	2.76552e-08	7.55822
S11_56171688	11	56171688	0.109	1.17771e-18	17.929
S11_56171715	11	56171715	0.106	3.47808e-20	19.4587
S11_56171768	11	56171768	0.068	7.72087e-16	15.1123
S11_56171779	11	56171779	0.068	7.72087e-16	15.1123
S11_56172072	11	56172072	0.068	7.72087e-16	15.1123
S11_56172101	11	56172101	0.071	1.68648e-14	13.773
S11_56172169	11	56172169	0.068	7.72087e-16	15.1123
S11_56172175	11	56172175	0.068	7.72087e-16	15.1123
S11_56172184	11	56172184	0.068	7.72087e-16	15.1123
S11_56213869	11	56213869	0.068	7.72087e-16	15.1123
S11_56213870	11	56213870	0.113	4.5498e-18	17.342
S11_56213880	11	56213880	0.099	2.10952e-17	16.6758
S11_56213892	11	56213892	0.099	2.10952e-17	16.6758
S11_56213901	11	56213901	0.099	2.10952e-17	16.6758
S11_56213913	11	56213913	0.099	2.10952e-17	16.6758
S11_56213919	11	56213919	0.099	2.10952e-17	16.6758
S11_56213931	11	56213931	0.099	2.10952e-17	16.6758
S11_56213942	11	56213942	0.099	2.10952e-17	16.6758
S11_56213966	11	56213966	0.13	3.07214e-14	13.5126
S11_56213976	11	56213976	0.109	1.68042e-19	18.7746
S11_56213990	11	56213990	0.13	3.07214e-14	13.5126
S11_56214001	11	56214001	0.082	2.30784e-24	23.6368
S11_56214007	11	56214007	0.078	5.16193e-23	22.2872
S11_56214022	11	56214022	0.095	1.7653e-16	15.7532
S11_56295663	11	56295663	0.069	8.19098e-15	14.0867	S11_56295655	S11_56295826	0
S11_56295703	11	56295703	0.069	8.19098e-15	14.0867
S11_56305287	11	56305287	0.11	1.09532e-10	9.96046	S11_56305287	S11_56319754	14
S11_56305310	11	56305310	0.068	7.72087e-16	15.1123
S11_56305348	11	56305348	0.068	7.72087e-16	15.1123
S11_56305399	11	56305399	0.068	7.72087e-16	15.1123
S11_56305444	11	56305444	0.068	7.72087e-16	15.1123
S11_56305472	11	56305472	0.068	7.72087e-16	15.1123
S11_56305481	11	56305481	0.068	7.72087e-16	15.1123
S11_56319838	11	56319838	0.069	8.19098e-15	14.0867	S11_56319759	S11_56401275	81

## Sheet: PACE_markers_screening_results
Table S5. Comparison of the efficiency of PACE markers S11_55191718 and S11_55997953 in distinguishing the dry bean gneotypes possessing the Ur-11 locus from PI 181996 and PI 190078 and the susceptible genotypes. The PACE marker S11_55997953 in the UI111 reference genome corresponds to S11_51904022 in the G19833 reference genome. The green highlighted cells represent the resistance allele, the pi…
a The parenrtal line PR 0806-81 possess the Ur-11 locus from PI 181996.
Entry	Pedigree	Reaction type	Market Class	Source of Ur-11	S11_55191718	S11_55997953
PI 181996		Resistant	Black	PI 181996	G:G	A:A
UI111		Susceptible	Pinto	No Ur-11	A:A	G:G
BelDakMi-RR-5		Resistant	Pinto	PI 181996	G:G	A:A
BelMiNeb-RR-1		Resistant	Great northern	PI 181996	G:G	A:A
BelMiNeb-RR-2		Resistant	Great northern	PI 181996	G:G	A:A
BelMiNeb-RMR-3		Resistant	Great northern	PI 181996	G:G	A:A
BelMiNeb-RMR-4		Resistant	Great northern	PI 181996	G:G	A:A
BelMiNeb-RMR-7		Resistant	Great northern	PI 181996?	A:A	A:A
BelMiNeb-RMR-8		Resistant	Great northern	PI 181996?	A:A	A:A
BelMiDak-RR-8		Resistant	Navy	PI 181996	G:G	NA
PR 0340-3-3-1		Resistant	Small red	PI 190078	A:A	A:A
NE2-09-3		Resistant	Pinto	PI 181996	G:G	A:A
ND Falcon		Resistant	Pinto	PI 181996	G:G	G:G
Pink Floyd		Resistant	Pink	PI 181996	G:G	A:A
Stampede R		Resistant	Pinto	PI 190078	A:A	A:A
Topaz R		Resistant	Pinto	PI 181996	G:G	G:G
Beryl R		Resistant	Great northern	PI 181996	G:G	A:A
USPT-WM-12		NA	Pinto	PI 190078	A:A	G:G
NDRUST23108	2104-1-1/PR0806-81a	Resistant	Navy	PI 181996	G:G	A:A
NDRUST23113	2104-1-1/PR0806-81	Resistant	Navy	PI 181996	G:G	G:G
NDRUST23114	2104-1-1/PR0806-81	Resistant	Navy	PI 181996	G:G	A:A
NDRUST23119	2104-1-1/PR0806-81	Resistant	Navy	PI 181996	G:G	A:G
NDRUST23122	2104-1-1/PR0806-81	Resistant	Navy	PI 181996	G:G	G:G
NDRUST23123	2104-1-1/PR0806-81	Resistant	Navy	PI 181996	G:G	G:G
NDRUST23130	2104-1-1/PR0806-81	Resistant	Navy	PI 181996	G:G	G:G
NDRUST23144	2104-1-1/PR0806-81	Resistant	Navy	PI 181996	G:G	A:A
NDRUST23145	2104-1-1/PR0806-81	Resistant	Navy	PI 181996	G:G	G:G
NDRUST23149	2104-1-1/PR0806-81	Resistant	Navy	PI 181996	G:G	G:G
NDRUST23163	2104-1-1/PR0806-81	Resistant	Navy	PI 181996	G:G	G:G
NDRUST23164	2104-1-1/PR0806-81	Resistant	Navy	PI 181996	G:G	A:A
NDRUST23171	2104-1-1/PR0806-81	Resistant	Navy	PI 181996	G:G	A:A
NDRUST23173	2104-1-1/PR0806-81	Resistant	Navy	PI 181996	G:G	G:G
NDRUST23175	2104-1-1/PR0806-81	Resistant	Navy	PI 181996	G:G	G:G
NDRUST23176	2104-1-1/PR0806-81	Resistant	Navy	PI 181996	G:G	A:G
NDRUST23250	2104-1-1/PR0806-81	Resistant	Navy	PI 181996	G:G	A:A
NDRUST23259	2104-1-1/PR0806-81	Resistant	Navy	PI 181996	G:G	A:A
NDRUST23264	2104-1-1/PR0806-81	Resistant	Navy	PI 181996	G:G	G:G
NDRUST23268	2104-1-1/PR0806-81	Resistant	Navy	PI 181996	G:G	A:G
NDRUST23272	2104-1-1/PR0806-81	Resistant	Navy	PI 181996	G:G	A:A
NDRUST23281	2104-1-1/PR0806-81	Resistant	Navy	PI 181996	G:G	A:A
NDRUST23288	2104-1-1/PR0806-81	Resistant	Navy	PI 181996	G:G	A:G
NDRUST23302	2104-1-1/PR0806-81	Resistant	Navy	PI 181996	G:G	A:A
NDRUST23304	2104-1-1/PR0806-81	Resistant	Navy	PI 181996	G:G	A:A
NDRUST23310	2104-1-1/PR0806-81	Resistant	Navy	PI 181996	G:G	G:G
NDRUST233101	2104-1-1/PR0806-81	Resistant	Navy	PI 181996	G:G	G:G
NDRUST23312	2104-1-1/PR0806-81	Resistant	Navy	PI 181996	G:G	G:G
NDRUST23333	2104-1-1/PR0806-81	Resistant	Navy	PI 181996	G:G	A:G
NDRUST23334	2104-1-1/PR0806-81	Resistant	Navy	PI 181996	G:G	A:A
NDRUST23338	2104-1-1/PR0806-81	Resistant	Navy	PI 181996	G:G	A:G
NDRUST23350	2104-1-1/PR0806-81	Resistant	Navy	PI 181996	G:G	A:A
NDRUST23356	2104-1-1/PR0806-81	Resistant	Navy	PI 181996	G:G	A:A
NDRUST23364	2104-1-1/PR0806-81	Resistant	Navy	PI 181996	G:G	G:G
NDRUST23368	2104-1-1/PR0806-81	Resistant	Navy	PI 181996	G:G	A:A
NDRUST23370	2104-1-1/PR0806-81	Resistant	Navy	PI 181996	G:G	A:A
NDRUST23371	2104-1-1/PR0806-81	Resistant	Navy	PI 181996	G:G	A:G
NDRUST23373	2104-1-1/PR0806-81	Resistant	Navy	PI 181996	G:G	G:G
NDRUST23374	2104-1-1/PR0806-81	Resistant	Navy	PI 181996	G:G	G:G
NDRUST23380	2104-1-1/PR0806-81	Resistant	Navy	PI 181996	G:G	A:A
NDRUST23384	2104-1-1/PR0806-81	Resistant	Navy	PI 181996	G:A	G:G
NDRUST23395	2104-1-1/PR0806-81	Resistant	Navy	PI 181996	G:G	A:A
NDRUST23422	2104-1-2/PR0806-81	Resistant	Navy	PI 181996	G:G	A:A
NDRUST23427	2104-1-2/PR0806-81	Resistant	Navy	PI 181996	G:G	G:G
NDRUST23432	2104-1-2/PR0806-81	Resistant	Navy	PI 181996	G:G	A:A
NDRUST23437	2104-1-2/PR0806-81	Resistant	Navy	PI 181996	G:G	G:G
NDRUST23443	2104-1-2/PR0806-81	Resistant	Navy	PI 181996	G:G	A:A
NDRUST23447	2104-1-2/PR0806-81	Resistant	Navy	PI 181996	G:G	A:A
NDRUST23462	2104-1-2/PR0806-81	Resistant	Navy	PI 181996	G:G	G:G
NDRUST23464	2104-1-2/PR0806-81	Resistant	Navy	PI 181996	G:G	A:A
NDRUST23467	2104-1-2/PR0806-81	Resistant	Navy	PI 181996	G:G	A:G
NDRUST23477	2104-1-2/PR0806-81	Resistant	Navy	PI 181996	G:G	A:A
NDRUST23480	2104-1-2/PR0806-81	Resistant	Navy	PI 181996	G:G	G:G
NDRUST23481	2104-1-2/PR0806-81	Resistant	Navy	PI 181996	G:G	A:G
NDRUST23483	2104-1-2/PR0806-81	Resistant	Navy	PI 181996	G:G	G:G
NDRUST23489	2104-1-2/PR0806-81	Resistant	Navy	PI 181996	G:G	G:G
NDRUST23490	2104-1-2/PR0806-81	Resistant	Navy	PI 181996	G:G	G:G
NDRUST23491	2104-1-2/PR0806-81	Resistant	Navy	PI 181996	G:G	G:G
NDRUST23493	2104-1-2/PR0806-81	Resistant	Navy	PI 181996	G:G	G:G
NDRUST23507	2104-1-2/PR0806-81	Resistant	Navy	PI 181996	G:G	A:A
NDRUST23532	2104-1-2/PR0806-81	Resistant	Navy	PI 181996	G:G	G:G
NDRUST23536	2104-1-2/PR0806-81	Resistant	Navy	PI 181996	G:G	G:G
NDRUST23537	2104-1-2/PR0806-81	Resistant	Navy	PI 181996	G:G	G:G
AC Redbond		Susceptible	Small red	No Ur-11	A:A	G:G
AC Black Diamond		Susceptible	Black	No Ur-11	A:A	G:G
AC Island		Susceptible	Pinto	No Ur-11	A:A	G:G
AC Early Rose		Susceptible	Pink	No Ur-11	A:A	G:G
AC Polaris		Susceptible	Navy	No Ur-11	A:A	G:G
AC Resolute		Susceptible	Great northern	No Ur-11	A:A	G:G
AC Earlired		Susceptible	Small red	No Ur-11	A:A	G:G
Bill Z		Susceptible	Pinto	No Ur-11	A:A	G:G
Ouray		Susceptible	Pinto	No Ur-11	A:A	G:G
Grand Mesa		Susceptible	Pinto	No Ur-11	A:A	G:G
Fisher		Susceptible	Pinto	No Ur-11	A:A	G:G
Montrose		Susceptible	Pinto	No Ur-11	A:A	G:G
Olathe		Susceptible	Pinto	No Ur-11	A:A	G:G
Shiny Crow		Susceptible	Pinto	No Ur-11	A:A	G:G
San Juan		Susceptible	Pinto	No Ur-11	A:A	G:G
Croissant		Susceptible	Pinto	No Ur-11	A:A	G:G
Arapaho		Susceptible	Pinto	No Ur-11	A:A	G:G
DOR 364		Susceptible	Small red	No Ur-11	A:A	G:G
Xan 176		Susceptible	Black	No Ur-11	A:A	G:G
Amadeus 77		Susceptible	Small red	No Ur-11	A:A	G:G
Morales		Susceptible	Small white	No Ur-11	A:A	G:G
PR 0401-259		NA	Pink	No Ur-11?	G:G	G:G
IBC 301-204		Susceptible	Small red	No Ur-11	A:A	G:G
CENTA Pupil		Susceptible	Small red	No Ur-11	A:A	G:G
INTA Precoz		Susceptible	Small red	No Ur-11	A:A	G:G
Dehoro		Susceptible	Small red	No Ur-11	A:A	G:G
TARS09-RR004		Susceptible	Small red	No Ur-11	A:A	G:G
TARS09-RR007		Susceptible	Small red	No Ur-11	A:A	G:G
TARS09-RR023		Susceptible	Pinto	No Ur-11	A:A	G:G
TARS09-RR029		Susceptible	Small red	No Ur-11	A:A	G:G
F07-004-9-1		Susceptible	Navy	No Ur-11	A:A	G:G
F07-449-9-3		Susceptible	Small red	No Ur-11	A:A	G:G
F07-014-22-2		Susceptible	Small red	No Ur-11	A:A	G:G
F04-2801-4-6-6		Susceptible	Black	No Ur-11	A:A	G:G
F04-2801-4-5-1		Susceptible	Black	No Ur-11	A:A	G:G
I06-2575-17		Susceptible	Pinto	No Ur-11	A:A	G:G
Michelite		Susceptible	Navy	No Ur-11	A:A	G:G
Sanilac		Susceptible	Navy	No Ur-11	A:A	G:G
Seafarer		Susceptible	Navy	No Ur-11	A:A	G:G
Swan Valley		Susceptible	Navy	No Ur-11	A:A	G:G
Neptune		Susceptible	Navy	No Ur-11	A:A	G:G
Domino		Susceptible	Black	No Ur-11	A:A	G:G
Black Magic		Susceptible	Black	No Ur-11	A:A	G:G
Bunsi		Susceptible	Navy	No Ur-11	A:A	G:G
C-20		Susceptible	Navy	No Ur-11	A:A	G:G
Laker		Susceptible	Navy	No Ur-11	A:A	G:G
Mayflower		Susceptible	Navy	No Ur-11	A:A	G:G
Blackhawk		Susceptible	Black	No Ur-11	A:A	G:G
Sierra		Susceptible	Pinto	No Ur-11	A:A	G:G
Aztec		Susceptible	Pinto	No Ur-11	A:A	G:G
Huron		Susceptible	Navy	No Ur-11	A:A	G:G
Newport		Susceptible	Navy	No Ur-11	A:A	G:G
Mackinac		Susceptible	Navy	No Ur-11	A:A	G:G
Kodiak		Susceptible	Pinto	No Ur-11	A:A	G:G
Matterhorn		Susceptible	Great northern	No Ur-11	A:A	G:G
Phantom		Susceptible	Black	No Ur-11	A:A	G:G
Jaguar		Susceptible	Black	No Ur-11	A:A	G:G
Seahawk		Susceptible	Navy	No Ur-11	A:A	G:G
Condor		Susceptible	Black	No Ur-11	A:A	G:G
Zorro		Susceptible	Black	No Ur-11	A:A	G:G
Santa Fe		Susceptible	Pinto	No Ur-11	A:A	G:G
B05055		Susceptible	Black	No Ur-11	A:A	G:G
P07863		Susceptible	Pinto	No Ur-11	A:A	G:G
T-39		Susceptible	Black	No Ur-11	A:A	G:G
Merlot		Susceptible	Small red	No Ur-11	A:A	G:G
Cornell 49-242		Susceptible	Black	No Ur-11	A:A	G:G
N05324		Susceptible	Navy	No Ur-11	A:A	G:G
S08418		Susceptible	Pink	No Ur-11	A:A	G:G
Puebla 152		Susceptible	Black	No Ur-11	A:A	G:G
Poncho		Susceptible	Pinto	No Ur-11	A:A	G:G
Buckskin		Susceptible	Pinto	No Ur-11	A:A	G:G
Flint		Susceptible	Pinto	No Ur-11	A:A	G:G
Fargo		Susceptible	Pinto	No Ur-11	A:A	G:G
Agassiz		Susceptible	Pinto	No Ur-11	A:A	G:G
Remington		Susceptible	Pinto	No Ur-11	A:A	G:G
La Paz		Susceptible	Pinto	No Ur-11	A:A	G:G
Baja		Susceptible	Pinto	No Ur-11	A:A	G:G
Durango		Susceptible	Pinto	No Ur-11	A:A	G:G
Sonora		Susceptible	Pinto	No Ur-11	A:A	G:G
Shania		Susceptible	Black	No Ur-11	A:A	G:G
Bandit		Susceptible	Black	No Ur-11	A:A	G:G
Loreto		Susceptible	Black	No Ur-11	A:A	G:G
Schooner		Susceptible	Navy	No Ur-11	A:A	G:G
Ensign		Susceptible	Navy	No Ur-11	A:A	G:G
Voyager		Susceptible	Navy	No Ur-11	A:A	G:G
Seabiskit		Susceptible	Navy	No Ur-11	A:A	G:G
Red Ryder		Susceptible	Small red	No Ur-11	A:A	G:G
Medalist		Susceptible	Navy	No Ur-11	A:A	G:G
Navigator		Susceptible	Navy	No Ur-11	A:A	G:G
Ivory		Susceptible	Great northern	No Ur-11	A:A	G:G
Beryl		Susceptible	Great northern	No Ur-11	A:A	G:G
Marquis		Susceptible	Great northern	No Ur-11	A:A	G:G
Sapphire		Susceptible	Small red	No Ur-11	A:A	G:G
Ember		Susceptible	Small red	No Ur-11	A:A	G:G
Garnet		Susceptible	Small red	No Ur-11	A:A	G:G
ROG 312		Susceptible	Pink	No Ur-11	A:A	G:G
Desert Rose		Susceptible	flor de mayo	No Ur-11	A:A	G:G
SDPI-1		Susceptible	Pinto	No Ur-11	A:A	G:G
Shoshone		Susceptible	Pinto	No Ur-11	A:A	G:G
UI-3		Susceptible	Small red	No Ur-11	A:A	G:G
UI-37		Susceptible	Small red	No Ur-11	A:A	G:G
UI-537		Susceptible	Pink	No Ur-11	A:A	G:G
Common Pinto		Susceptible	Pinto	No Ur-11	A:A	G:G
Common Red Mexican		Susceptible	Small red	No Ur-11	A:A	G:G
IP08-2		Susceptible	Pinto	No Ur-11	A:A	G:G
Kimberly		Susceptible	Pinto	No Ur-11	A:A	G:G
Sawtooth		Susceptible	Great northern	No Ur-11	A:A	G:G
UI-123		Susceptible	Pinto	No Ur-11	A:A	G:G
UI-126		Susceptible	Pinto	No Ur-11	A:A	G:G
UI-196		Susceptible	Pinto	No Ur-11	A:A	G:G
UI-228		Susceptible	Small red	No Ur-11	A:A	G:G
UI-239		Susceptible	Small red	No Ur-11	A:A	G:G
UI-906		Susceptible	Black	No Ur-11	A:A	G:G
US-1140		Susceptible	Great northern	No Ur-11	A:A	G:G
UI-59		Susceptible	Great northern	No Ur-11	A:A	G:G
UI-111		Susceptible	Pinto	No Ur-11	A:A	G:G
UI-114		Susceptible	Pinto	No Ur-11	A:A	G:G
UI-425		Susceptible	Great northern	No Ur-11	A:A	G:G
BelNeb-RR-2		Susceptible	Great northern	No Ur-11	A:A	G:G
GN#1Sel27		Susceptible	Great northern	No Ur-11	A:A	G:G
GN Harris		Susceptible	Great northern	No Ur-11	A:A	G:G
GN Star		Susceptible	Great northern	No Ur-11	A:A	G:G
Tara		Susceptible	Great northern	No Ur-11	A:A	G:G
Starlight		Susceptible	Great northern	No Ur-11	A:A	G:G
Emerson		Susceptible	Great northern	No Ur-11	A:A	G:G
Weihing		Susceptible	Great northern	No Ur-11	A:A	G:G
ABC-Weihing		Susceptible	Great northern	No Ur-11	A:A	G:G
Coyne		Susceptible	Great northern	No Ur-11	A:A	G:G
ABCP-8		Susceptible	Pinto	No Ur-11	A:A	G:G
Chase		Susceptible	Pinto	No Ur-11	A:A	G:G
ABCP-15		Susceptible	Pinto	No Ur-11	A:A	G:G
ABCP-17		Susceptible	Pinto	No Ur-11	A:A	G:G
NE1-09-13		Susceptible	Great northern	No Ur-11	A:A	G:G
NE1-09-19		Susceptible	Great northern	No Ur-11	A:A	G:G
NE1-09-20		Susceptible	Great northern	No Ur-11	A:A	G:G
NE1-09-22		Susceptible	Great northern	No Ur-11	A:A	G:G
NE2-09-1		Susceptible	Pinto	No Ur-11	A:A	G:G
NE2-09-3		Resistant	Pinto	PI 181996	G:G	A:A
NE2-09-4		Susceptible	Pinto	No Ur-11	A:A	G:G
NE2-09-8		Resistant	Pinto	PI 181996	G:G	G:G
NE2-09-10		Susceptible	Pinto	No Ur-11	A:A	G:G
NE1-09-9		Susceptible	Great northern	No Ur-11	A:A	G:G
AC Pintoba		Susceptible	Pinto	No Ur-11	A:A	G:G
AC Ole		Susceptible	Pinto	No Ur-11	A:A	G:G
Win Mor		Susceptible	Pinto	No Ur-11	A:A	G:G
AC Scarlet		Susceptible	Small red	No Ur-11	A:A	G:G
Morden 003		Susceptible	Navy	No Ur-11	A:A	G:G
ICB-12		Susceptible	Pinto	No Ur-11	A:A	G:G
A-55		Susceptible	Black	No Ur-11	A:A	G:G
I9365-31		Susceptible	Black	No Ur-11	A:A	G:G
ICB-10		Susceptible	Black	No Ur-11	A:A	G:G
ICB-3		Susceptible	Black	No Ur-11	A:A	G:G
JM-24		Susceptible	Great northern	No Ur-11	A:A	G:G
USWA-12		Susceptible	Great northern	No Ur-11	A:A	G:G
Quincy		Susceptible	Pinto	No Ur-11	A:A	G:G
Burke		Susceptible	Pinto	No Ur-11	A:A	G:G
TARS-VCI-4B		Susceptible	Pinto	No Ur-11	A:A	G:G
JM-126		Susceptible	Pinto	No Ur-11	A:A	G:G
Pindak		Susceptible	Pinto	No Ur-11	A:A	G:G
Nodak		Susceptible	Pinto	No Ur-11	A:A	G:G
Holberg		Susceptible	Pinto	No Ur-11	A:A	G:G
Othello		Susceptible	Pinto	No Ur-11	A:A	G:G
NW-590		Susceptible	Pinto	No Ur-11	A:A	G:G
NW-410		Susceptible	Pinto	No Ur-11	A:A	G:G
PT7-2		Susceptible	Pinto	No Ur-11	A:A	G:G
USPT-WM-1		Susceptible	Pinto	No Ur-11	A:A	G:G
USPT-CBB-1		Susceptible	Pinto	No Ur-11	A:A	G:G
USPT-CBB-3		Susceptible	Pinto	No Ur-11	A:A	G:G
USPT-ANT-1		Susceptible	Pinto	No Ur-11	A:A	G:G
USPT-CBB-5		Susceptible	Pinto	No Ur-11	A:A	G:G
Big Bend		Susceptible	Small red	No Ur-11	A:A	G:G
Le Baron		Susceptible	Small red	No Ur-11	A:A	G:G
NW-63		Susceptible	Small red	No Ur-11	A:A	G:G
USRM-20		Susceptible	Small red	No Ur-11	A:A	G:G
Coulee		Susceptible	Small red	No Ur-11	A:A	G:G
USWA-13		Susceptible	Great northern	No Ur-11	A:A	G:G
Hyden		Susceptible	Small white	No Ur-11	A:A	G:G
USWA-50		NA	Small white	Ur-11?	G:G	G:G
6R-42		Susceptible	Pink	No Ur-11	A:A	G:G
Victor		Susceptible	Pink	No Ur-11	A:A	G:G
USWA-61		Susceptible	Pink	No Ur-11	A:A	G:G
I9365-25		Susceptible	Pink	No Ur-11	A:A	G:G
I9365-5		Susceptible	Pink	No Ur-11	A:A	G:G
Rojo Chiquito		Susceptible	Small red	No Ur-11	A:A	G:G
Indeterminate Jamaica Red		Susceptible	Red mottle	No Ur-11	A:A	G:G
Orca		Susceptible	Black mottle	No Ur-11	A:A	G:G
Viva		Susceptible	Pink	No Ur-11	A:A	G:G
Roza		Susceptible	Pink	No Ur-11	A:A	G:G
Harold		Susceptible	Pink	No Ur-11	A:A	G:G
Gloria		Susceptible	Pink	No Ur-11	A:A	G:G
URS-117		Susceptible	Pink	No Ur-11	A:A	G:G
A285		Susceptible	Carioca	No Ur-11	A:A	G:G
A801		Susceptible	Carioca	No Ur-11	A:A	G:G
BAT 477		Susceptible	Tan	No Ur-11	A:A	G:G
SEA 10		Susceptible	Tan	No Ur-11	A:A	G:G
PK9-7		Susceptible	Pink	No Ur-11	A:A	G:G
PK915		Susceptible	Pink	No Ur-11	A:A	G:G
SR7-3		Susceptible	Small red	No Ur-11	A:A	G:G
SR9-4		Susceptible	Small red	No Ur-11	A:A	G:G
GN9-4		Susceptible	Great northern	No Ur-11	A:A	G:G
GN9-1		Susceptible	Great northern	No Ur-11	A:A	G:G
PT9-17		Susceptible	Pinto	No Ur-11	A:A	G:G
Maverick		Susceptible	Pinto	No Ur-11	A:A	G:G
Lariat		Susceptible	Pinto	No Ur-11	A:A	G:G
Stampede		Susceptible	Pinto	No Ur-11	A:A	G:G
ND-307		Susceptible	Pinto	No Ur-11	A:A	G:G
Frontier		Susceptible	Pinto	No Ur-11	A:A	G:G
Arthur		Susceptible	Navy	No Ur-11	A:A	G:G
Norstar		Susceptible	Navy	No Ur-11	A:A	G:G
Avalanche		Susceptible	Navy	No Ur-11	A:A	G:G
Eclipse		Susceptible	Black	No Ur-11	A:A	G:G
NDZ06249		Susceptible	Small red	No Ur-11	A:A	G:G
ND040494-4		Susceptible	Pinto	No Ur-11	A:A	G:G
ND021717		Susceptible	Black	No Ur-11	A:A	G:G
ND021574		Susceptible	Black	No Ur-11	A:A	G:G
ND041062-1		Susceptible	Pinto	No Ur-11	A:A	G:G
ND060197		Susceptible	Pinto	No Ur-11	A:A	G:G
Hatton		Susceptible	Pinto	No Ur-11	A:A	G:G
Crestwood		Susceptible	Navy	No Ur-11	A:A	G:G
Reliant		Susceptible	Navy	No Ur-11	A:A	G:G
Vista		Susceptible	Navy	No Ur-11	A:A	G:G
Envoy		Susceptible	Navy	No Ur-11	A:A	G:G
GTS-900		Susceptible	Pinto	No Ur-11	A:A	G:G
CDCWM-2		Susceptible	Pinto	No Ur-11	A:A	G:G
CDC Pinnacle		Susceptible	Pinto	No Ur-11	A:A	G:G
CDC Whitecap		Susceptible	Navy	No Ur-11	A:A	G:G
CDC Nordic		Susceptible	Great northern	No Ur-11	A:A	G:G
CDC Crocus		Susceptible	Great northern	No Ur-11	A:A	G:G
CDC Pintium		Susceptible	Pinto	No Ur-11	A:A	G:G
CDC Expresso		Susceptible	Black	No Ur-11	A:A	G:G
CDC Jet		Susceptible	Black	No Ur-11	A:A	G:G
OAC Rex		Susceptible	Navy	No Ur-11	A:A	G:G
Nautica		Susceptible	Navy	No Ur-11	A:A	G:G
Fleetwood		Susceptible	Navy	No Ur-11	A:A	G:G
OAC Laser		Susceptible	Navy	No Ur-11	A:A	G:G
Harrowhawk		Susceptible	Black	No Ur-11	A:A	G:G
AC Harblack		Susceptible	Black	No Ur-11	A:A	G:G
OAC Seaforth		Susceptible	Navy	No Ur-11	A:A	G:G
AC Compass		Susceptible	Navy	No Ur-11	A:A	G:G
T9905		Susceptible	Navy	No Ur-11	A:A	G:G
T9903		Susceptible	Navy	No Ur-11	A:A	G:G
HY 4181		Susceptible	Navy	No Ur-11	A:A	G:G
Gemini		Susceptible	Great northern	No Ur-11	A:A	G:G
Orion		Susceptible	Great northern	No Ur-11	A:A	G:G
UCD 9634		Susceptible	Black	No Ur-11	A:A	G:G
UCD 9623		Susceptible	Pink	No Ur-11	A:A	G:G
Yolano		Susceptible	Pink	No Ur-11	A:A	G:G
Max		Susceptible	Pinto	No Ur-11	A:A	G:G
Jackpot		Susceptible	Pinto	No Ur-11	A:A	G:G
Gala		Susceptible	Pinto	No Ur-11	A:A	G:G
Sequoia		Susceptible	Pinto	No Ur-11	A:A	G:G
Apache		Susceptible	Pinto	No Ur-11	A:A	G:G
Fiesta		Susceptible	Pinto	No Ur-11	A:A	G:G
Bighorn		Susceptible	Great northern	No Ur-11	A:A	G:G
Buster		Susceptible	Pinto	No Ur-11	A:A	G:G
Medicine Hat		Susceptible	Pinto	No Ur-11	A:A	G:G
Windbreaker		Susceptible	Pinto	No Ur-11	A:A	G:G
Mariah		Susceptible	Pinto	No Ur-11	A:A	G:G
Focus		Susceptible	Pinto	No Ur-11	A:A	G:G
Vision		Susceptible	Pinto	No Ur-11	A:A	G:G
Avanti		Susceptible	Navy	No Ur-11	A:A	G:G
Midland		Susceptible	Navy	No Ur-11	A:A	G:G
Black Velvet		Susceptible	Black	No Ur-11	A:A	G:G
McHale		Susceptible	Navy	No Ur-11	A:A	G:G
ND132599		Susceptible	Black	No Ur-11	A:A	NA
ND132617		Susceptible	Black	No Ur-11	A:A	G:G
ND133012		Susceptible	Black	No Ur-11	A:A	G:G
ND151309		Susceptible	Black	No Ur-11	A:A	G:G
ND151311		Susceptible	Black	No Ur-11	A:A	G:G
ND151312		Susceptible	Black	No Ur-11	A:A	G:G
ND151323		Susceptible	Black	No Ur-11	A:A	NA
ND151334		Susceptible	Black	No Ur-11	A:A	NA
ND151336		Susceptible	Black	No Ur-11	A:A	G:G
ND151337		Susceptible	Black	No Ur-11	A:A	G:G
ND151355		Susceptible	Black	No Ur-11	A:A	G:G
ND151380		Susceptible	Black	No Ur-11	A:A	NA
ND151399		Susceptible	Black	No Ur-11	A:A	NA
ND151447		Susceptible	Black	No Ur-11	A:A	NA
ND151451		Susceptible	Black	No Ur-11	A:A	NA
ND151462		Susceptible	Black	No Ur-11	A:A	G:G
ND151469		Susceptible	Black	No Ur-11	A:A	G:G
ND151488		Susceptible	Black	No Ur-11	A:A	G:G
ND151502		Susceptible	Black	No Ur-11	A:A	NA
ND151519		Susceptible	Black	No Ur-11	A:A	NA
ND191930		Susceptible	Black	No Ur-11	A:A	NA
NDF120253		Susceptible	Black	No Ur-11	A:A	NA
NDF120272		Susceptible	Black	No Ur-11	A:A	NA
NDF120276		Susceptible	Black	No Ur-11	A:A	NA
NDF120287		Susceptible	Black	No Ur-11	A:A	NA
NDF120304		Susceptible	Black	No Ur-11	A:A	NA
NDF120346		Susceptible	Black	No Ur-11	A:A	G:G
NDF120365		Susceptible	Black	No Ur-11	A:A	NA
NDF141103		Susceptible	Black	No Ur-11	A:A	NA
NDF141114		Susceptible	Black	No Ur-11	A:A	G:G
NDF141118		Susceptible	Black	No Ur-11	A:A	G:G
NDF141150		Susceptible	Black	No Ur-11	A:A	NA
NDF141160		Susceptible	Black	No Ur-11	A:A	NA
NDF141181		Susceptible	Black	No Ur-11	A:A	NA
NDF141195		Susceptible	Black	No Ur-11	A:A	G:G
NDF141198		Susceptible	Black	No Ur-11	A:A	G:G
NDF141261		Susceptible	Black	No Ur-11	A:A	NA
ND171816		Susceptible	Black	No Ur-11	A:A	NA
ND171921		Susceptible	Black	No Ur-11	A:A	NA
ND172176		Susceptible	Black	No Ur-11	A:A	NA
ND172204		Susceptible	Black	No Ur-11	A:A	NA
ND172207		Susceptible	Black	No Ur-11	A:A	G:G
ND172211		Susceptible	Black	No Ur-11	A:A	NA
ND172213		Susceptible	Black	No Ur-11	A:A	NA
ND172220		Susceptible	Black	No Ur-11	A:A	NA
ND172234		Susceptible	Black	No Ur-11	A:A	NA
ND172235		Susceptible	Black	No Ur-11	A:A	NA
ND172239		Susceptible	Black	No Ur-11	A:A	NA
ND172247		Susceptible	Black	No Ur-11	A:A	NA
ND172248		Susceptible	Black	No Ur-11	A:A	NA
ND172258		Susceptible	Black	No Ur-11	A:A	NA
ND172264		Susceptible	Black	No Ur-11	A:A	NA
ND172271		Susceptible	Black	No Ur-11	A:A	NA
ND172275		Susceptible	Black	No Ur-11	A:A	NA
ND172276		Susceptible	Black	No Ur-11	A:A	NA
ND172278		Susceptible	Black	No Ur-11	A:A	NA
ND172281		Susceptible	Black	No Ur-11	A:A	NA
ND172285		Susceptible	Black	No Ur-11	A:A	NA
ND172288		Susceptible	Black	No Ur-11	A:A	NA
ND172295		Susceptible	Black	No Ur-11	A:A	NA
ND172303		Susceptible	Black	No Ur-11	A:A	NA
ND172307		Susceptible	Black	No Ur-11	A:A	NA
ND172315		Susceptible	Black	No Ur-11	A:A	NA
ND172330		Susceptible	Black	No Ur-11	A:A	NA
ND172331		Susceptible	Black	No Ur-11	A:A	NA
ND172339		Susceptible	Black	No Ur-11	A:A	NA
ND172356		Susceptible	Black	No Ur-11	A:A	NA
ND172357		Susceptible	Black	No Ur-11	A:A	NA
ND172358		Susceptible	Black	No Ur-11	A:A	NA
ND172362		Susceptible	Black	No Ur-11	A:A	NA
ND172366		Susceptible	Black	No Ur-11	A:A	NA
ND172370		Susceptible	Black	No Ur-11	A:A	NA
ND172372		Susceptible	Black	No Ur-11	A:A	NA
ND172378		Susceptible	Black	No Ur-11	A:A	NA
ND172385		Susceptible	Black	No Ur-11	A:A	NA
ND172391		Susceptible	Black	No Ur-11	A:A	NA
ND172394		Susceptible	Black	No Ur-11	A:A	NA
ND172398		Susceptible	Black	No Ur-11	A:A	NA
ND172420		Susceptible	Black	No Ur-11	A:A	G:G
ND172422		Susceptible	Black	No Ur-11	A:A	NA
ND172427		Susceptible	Black	No Ur-11	A:A	NA
ND172429		Susceptible	Black	No Ur-11	A:A	NA
ND172449		Susceptible	Black	No Ur-11	A:A	NA
ND172459		Susceptible	Black	No Ur-11	A:A	NA
ND172462		Susceptible	Black	No Ur-11	A:A	NA
ND172464		Susceptible	Black	No Ur-11	A:A	NA
ND191719		Susceptible	Black	No Ur-11	A:A	NA
ND191747		Susceptible	Black	No Ur-11	A:A	NA
NDF141144		Susceptible	Black	No Ur-11	A:A	NA
NDF141145		Susceptible	Black	No Ur-11	A:A	G:G
NDF141162		Susceptible	Black	No Ur-11	A:A	G:G
NDF141169		Susceptible	Black	No Ur-11	A:A	NA
NDF141223		Susceptible	Black	No Ur-11	A:A	NA
NDF141235		Susceptible	Black	No Ur-11	A:A	NA
ND150908		Susceptible	Great northern	No Ur-11	A:A	G:G
ND151005		Susceptible	Great northern	No Ur-11	A:A	G:G
ND151077		Susceptible	Great northern	No Ur-11	A:A	NA
ND171929		Susceptible	Great northern	No Ur-11	A:A	NA
ND172062		Susceptible	Great northern	No Ur-11	A:A	NA
NDF140813		Susceptible	Great northern	No Ur-11	A:A	G:G
NDF150626_1		Susceptible	Great northern	No Ur-11	A:A	NA
NDF150639_3		Susceptible	Great northern	No Ur-11	A:A	NA
NDF150671_1		Susceptible	Great northern	No Ur-11	A:A	NA
NDF150702_1		Susceptible	Great northern	No Ur-11	A:A	NA
NDF150710_2		Susceptible	Great northern	No Ur-11	A:A	NA
NDF150720_2		Susceptible	Great northern	No Ur-11	A:A	NA
ND171921		Susceptible	Great northern	No Ur-11	A:A	NA
ND171935		Susceptible	Great northern	No Ur-11	A:A	NA
ND171938		Susceptible	Great northern	No Ur-11	A:A	NA
ND171958		Susceptible	Great northern	No Ur-11	A:A	NA
ND181902		Susceptible	Great northern	No Ur-11	A:A	NA
ND181903		Susceptible	Great northern	No Ur-11	A:A	NA
ND181927		Susceptible	Great northern	No Ur-11	A:A	NA
ND181929		Susceptible	Great northern	No Ur-11	A:A	NA
ND181934		Susceptible	Great northern	No Ur-11	A:A	NA
ND181938		Susceptible	Great northern	No Ur-11	A:A	G:G
ND181944		Susceptible	Great northern	No Ur-11	A:A	NA
ND181946		Susceptible	Great northern	No Ur-11	A:A	NA
ND181952		Susceptible	Great northern	No Ur-11	A:A	NA
ND181957		Susceptible	Great northern	No Ur-11	A:A	G:G
ND181965		Susceptible	Great northern	No Ur-11	A:A	NA
ND181987		Susceptible	Great northern	No Ur-11	A:A	G:G
ND181989		Susceptible	Great northern	No Ur-11	A:A	G:G
ND181990		Susceptible	Great northern	No Ur-11	A:A	NA
ND181992		Susceptible	Great northern	No Ur-11	A:A	NA
ND181998		Susceptible	Great northern	No Ur-11	A:A	NA
ND181999		Susceptible	Great northern	No Ur-11	A:A	G:G
ND182005		Susceptible	Great northern	No Ur-11	A:A	NA
ND182007		Susceptible	Great northern	No Ur-11	A:A	NA
ND182008		Susceptible	Great northern	No Ur-11	A:A	NA
ND191302		Susceptible	Great northern	No Ur-11	A:A	NA
ND191304		Susceptible	Great northern	No Ur-11	A:A	G:G
ND191307		Susceptible	Great northern	No Ur-11	A:A	NA
ND191309		Susceptible	Great northern	No Ur-11	A:A	NA
ND191310		Susceptible	Great northern	No Ur-11	A:A	G:G
ND191311		Susceptible	Great northern	No Ur-11	A:A	G:G
ND191314		Susceptible	Great northern	No Ur-11	A:A	NA
ND Pegasus		Susceptible	Great northern	No Ur-11	A:A	NA
ND131740		Susceptible	Navy	No Ur-11	A:A	NA
ND131952		Susceptible	Navy	No Ur-11	A:A	NA
ND132012		Susceptible	Navy	No Ur-11	A:A	NA
ND132049		Susceptible	Navy	No Ur-11	A:A	NA
ND132162		Susceptible	Navy	No Ur-11	A:A	NA
ND151159		Susceptible	Navy	No Ur-11	A:A	G:G
ND151160		Susceptible	Navy	No Ur-11	A:A	NA
ND151197		Susceptible	Navy	No Ur-11	A:A	NA
ND151204		Resistant	Navy	PI 181996	G:G	NA
ND151230		Susceptible	Navy	No Ur-11	A:A	NA
ND151264		Susceptible	Navy	No Ur-11	A:A	G:G
ND151272		Susceptible	Navy	No Ur-11	A:A	NA
ND151274		Susceptible	Navy	No Ur-11	A:A	NA
ND151285		Susceptible	Navy	No Ur-11	A:A	NA
ND162237		Susceptible	Navy	No Ur-11	A:A	G:G
ND162242		Susceptible	Navy	No Ur-11	A:A	NA
NDF140914		Susceptible	Navy	No Ur-11	A:A	NA
NDF140923		Susceptible	Navy	No Ur-11	A:A	NA
NDF140969		Susceptible	Navy	No Ur-11	A:A	NA
NDF140993		Susceptible	Navy	No Ur-11	A:A	NA
NDF140994		Susceptible	Navy	No Ur-11	A:A	NA
ND172007		Susceptible	Navy	No Ur-11	A:A	NA
ND172032		Susceptible	Navy	No Ur-11	A:A	NA
ND172048		Susceptible	Navy	No Ur-11	A:A	NA
ND172067		Susceptible	Navy	No Ur-11	A:A	NA
ND172069		Susceptible	Navy	No Ur-11	A:A	NA
ND172070		Susceptible	Navy	No Ur-11	A:A	NA
ND172076		Susceptible	Navy	No Ur-11	A:A	NA
ND172086		Susceptible	Navy	No Ur-11	A:A	NA
ND172087		Susceptible	Navy	No Ur-11	A:A	NA
ND172096		Susceptible	Navy	No Ur-11	A:A	NA
ND172098		Susceptible	Navy	No Ur-11	A:A	NA
ND172110		Susceptible	Navy	No Ur-11	A:A	G:G
ND172120		Susceptible	Navy	No Ur-11	A:A	NA
ND172127		Susceptible	Navy	No Ur-11	A:A	G:G
ND172129		Susceptible	Navy	No Ur-11	A:A	G:G
ND172134		Susceptible	Navy	No Ur-11	A:A	NA
ND172135		Susceptible	Navy	No Ur-11	A:A	NA
ND172136		Susceptible	Navy	No Ur-11	A:A	NA
ND172171		Susceptible	Navy	No Ur-11	A:A	NA
ND172173		Susceptible	Navy	No Ur-11	A:A	G:G
BLIZZARD		Susceptible	Navy	No Ur-11	A:A	NA
ND121315		Susceptible	Pinto	No Ur-11	A:A	NA
ND121449		Resistant	Pinto	PI 181996	G:G	NA
ND121508		Susceptible	Pinto	No Ur-11	A:A	NA
ND131551		Susceptible	Pinto	No Ur-11	A:A	NA
ND150605		Susceptible	Pinto	No Ur-11	A:A	NA
ND150652		Susceptible	Pinto	No Ur-11	A:A	NA
ND150658		Susceptible	Pinto	No Ur-11	A:A	NA
ND150700		Susceptible	Pinto	No Ur-11	A:A	NA
ND150789		Susceptible	Pinto	No Ur-11	A:A	NA
ND171233		Resistant	Pinto	PI 181996	G:G	A:A
ND171264		Susceptible	Pinto	No Ur-11	A:A	NA
ND171291		Susceptible	Pinto	No Ur-11	A:A	NA
ND171296		Susceptible	Pinto	No Ur-11	A:A	NA
ND171307		Susceptible	Pinto	No Ur-11	A:A	NA
ND171369		Susceptible	Pinto	No Ur-11	A:A	NA
ND171388		Susceptible	Pinto	No Ur-11	A:A	NA
NDF150111_2		Susceptible	Pinto	No Ur-11	A:A	G:G
NDF150166_1		Susceptible	Pinto	No Ur-11	A:A	NA
NDF150170_2		Susceptible	Pinto	No Ur-11	A:A	G:G
NDF150259_2		Susceptible	Pinto	No Ur-11	A:A	G:G
NDF150267_2		Susceptible	Pinto	No Ur-11	A:A	G:G
NDF150376_2		Susceptible	Pinto	No Ur-11	A:A	NA
NDF150417_3		Susceptible	Pinto	No Ur-11	NA	A:A
NDF150418_2		Susceptible	Pinto	No Ur-11	A:A	G:G
NDF150442_1		Susceptible	Pinto	No Ur-11	A:A	NA
NDF150491_3		Susceptible	Pinto	No Ur-11	A:A	NA
NDF150507_1		Susceptible	Pinto	No Ur-11	A:A	NA
NDF150534_1		Susceptible	Pinto	No Ur-11	A:A	NA
NDF150585_1		Susceptible	Pinto	No Ur-11	A:A	NA
ND121885		Susceptible	Small red or pink	No Ur-11	A:A	NA
ND171707		Susceptible	Small red or pink	No Ur-11	A:A	G:G
ND171709		Susceptible	Small red or pink	No Ur-11	A:A	G:G
ND171815		Susceptible	Small red or pink	No Ur-11	A:A	NA
ND171850		Susceptible	Small red or pink	No Ur-11	A:A	NA
NDF140719		Susceptible	Small red or pink	No Ur-11	A:A	NA
NDF140722		Susceptible	Small red or pink	No Ur-11	A:A	NA
NDF150809_1		Susceptible	Small red or pink	No Ur-11	A:A	NA
NDF150870_1		Susceptible	Small red or pink	No Ur-11	A:A	NA
NDF150888_2		Susceptible	Small red or pink	No Ur-11	A:A	NA
NDF150888_3		Susceptible	Small red or pink	No Ur-11	A:A	NA
NDF150918_3		Susceptible	Small red or pink	No Ur-11	A:A	NA
NDF150990_2		Susceptible	Small red or pink	No Ur-11	A:A	NA
NDF151006_2		Susceptible	Small red or pink	No Ur-11	A:A	G:G
ND171701		Susceptible	Small red or pink	No Ur-11	A:A	NA
ND171704		Susceptible	Small red or pink	No Ur-11	A:A	NA
ND171705		Susceptible	Small red or pink	No Ur-11	A:A	NA
ND171710		Susceptible	Small red or pink	No Ur-11	A:A	NA
ND171846		Susceptible	Small red or pink	No Ur-11	A:A	G:G
ND171854		Susceptible	Small red or pink	No Ur-11	A:A	G:G
ND171861		Susceptible	Small red or pink	No Ur-11	A:A	NA
ND171862		Susceptible	Small red or pink	No Ur-11	A:A	G:G
ND181723		Susceptible	Small red or pink	No Ur-11	A:A	NA
ND181731		Susceptible	Small red or pink	No Ur-11	A:A	NA
ND181732		Susceptible	Small red or pink	No Ur-11	A:A	NA
ND181734		Susceptible	Small red or pink	No Ur-11	A:A	NA
ND181742		Susceptible	Small red or pink	No Ur-11	A:A	NA
ND181747		Susceptible	Small red or pink	No Ur-11	A:A	NA
ND181749		Susceptible	Small red or pink	No Ur-11	A:A	NA
ND181758		Susceptible	Small red or pink	No Ur-11	A:A	NA
ND181789		Susceptible	Small red or pink	No Ur-11	A:A	NA
ND181797		Susceptible	Small red or pink	No Ur-11	A:A	NA
ND181798		Susceptible	Small red or pink	No Ur-11	A:A	NA
ND181803		Susceptible	Small red or pink	No Ur-11	A:A	NA
ND181810		Susceptible	Small red or pink	No Ur-11	A:A	NA
ND181820		Susceptible	Small red or pink	No Ur-11	A:A	NA
ND181821		Susceptible	Small red or pink	No Ur-11	A:A	NA
ND181833		Susceptible	Small red or pink	No Ur-11	A:A	G:G
ND181841		Susceptible	Small red or pink	No Ur-11	A:A	NA
ND181845		Susceptible	Small red or pink	No Ur-11	A:A	NA
ND181846		Susceptible	Small red or pink	No Ur-11	A:A	G:G
ND181848		Susceptible	Small red or pink	No Ur-11	A:A	NA
ND181849		Susceptible	Small red or pink	No Ur-11	A:A	NA
ND181857		Susceptible	Small red or pink	No Ur-11	A:A	NA
ND191203		Susceptible	Small red or pink	No Ur-11	A:A	NA
ND191205		Susceptible	Small red or pink	No Ur-11	A:A	NA
ND191207		Susceptible	Small red or pink	No Ur-11	A:A	NA
ND191209		Susceptible	Small red or pink	No Ur-11	A:A	NA
ND191210		Susceptible	Small red or pink	No Ur-11	A:A	NA
ND131406		Susceptible	Slow darkening pinto	No Ur-11	A:A	NA
ND131413		Susceptible	Slow darkening pinto	No Ur-11	A:A	NA
ND150404		Susceptible	Slow darkening pinto	No Ur-11	A:A	NA
ND150405		Susceptible	Slow darkening pinto	No Ur-11	A:A	NA
ND150540		Susceptible	Slow darkening pinto	No Ur-11	A:A	NA
ND150541		Susceptible	Slow darkening pinto	No Ur-11	A:A	NA
ND171210		Susceptible	Slow darkening pinto	No Ur-11	A:A	NA
ND171258		Susceptible	Slow darkening pinto	No Ur-11	A:A	NA
ND171575		Susceptible	Slow darkening pinto	No Ur-11	A:A	NA
ND172510		Susceptible	Slow darkening pinto	No Ur-11	A:A	NA
ND172511		Susceptible	Slow darkening pinto	No Ur-11	A:A	G:G
ND172514		Susceptible	Slow darkening pinto	No Ur-11	A:A	G:G
ND172517		Susceptible	Slow darkening pinto	No Ur-11	A:A	NA
ND172520		Susceptible	Slow darkening pinto	No Ur-11	A:A	NA
ND172524		Susceptible	Slow darkening pinto	No Ur-11	A:A	NA
ND172526		Susceptible	Slow darkening pinto	No Ur-11	A:A	NA
ND172527		Susceptible	Slow darkening pinto	No Ur-11	A:A	NA
ND172529		Susceptible	Slow darkening pinto	No Ur-11	A:A	G:G
ND172567		Susceptible	Slow darkening pinto	No Ur-11	A:A	NA
ND172572		Susceptible	Slow darkening pinto	No Ur-11	A:A	NA
ND172582		Susceptible	Slow darkening pinto	No Ur-11	A:A	A:A
ND172583		Susceptible	Slow darkening pinto	No Ur-11	A:A	NA
NDF141506		Susceptible	Slow darkening pinto	No Ur-11	A:A	NA
ND171526		Susceptible	Slow darkening pinto	No Ur-11	A:A	NA
ND171549		Susceptible	Slow darkening pinto	No Ur-11	A:A	NA
ND171566		Susceptible	Slow darkening pinto	No Ur-11	A:A	NA
ND171593		Susceptible	Slow darkening pinto	No Ur-11	A:A	NA
ND181604		Susceptible	Slow darkening pinto	No Ur-11	A:A	NA
ND181609		Susceptible	Slow darkening pinto	No Ur-11	A:A	NA
ND181619		Susceptible	Slow darkening pinto	No Ur-11	A:A	NA
ND181630		Susceptible	Slow darkening pinto	No Ur-11	A:A	NA
ND181636		Susceptible	Slow darkening pinto	No Ur-11	A:A	NA
ND181638		Susceptible	Slow darkening pinto	No Ur-11	A:A	NA
ND181640		Susceptible	Slow darkening pinto	No Ur-11	A:A	NA
ND181654		Susceptible	Slow darkening pinto	No Ur-11	A:A	NA
ND181657		Susceptible	Slow darkening pinto	No Ur-11	A:A	NA
ND181658		Resistant	Slow darkening pinto	PI 181996	G:G	NA
ND181664		Susceptible	Slow darkening pinto	No Ur-11	A:A	NA
ND181669		Susceptible	Slow darkening pinto	No Ur-11	A:A	NA
ND181673		Susceptible	Slow darkening pinto	No Ur-11	A:A	NA
ND181676		Susceptible	Slow darkening pinto	No Ur-11	A:A	G:G
ND191102		Resistant	Slow darkening pinto	PI 181996	G:G	NA
ND191103		Resistant	Slow darkening pinto	PI 181996	G:G	NA
ND191105		Susceptible	Slow darkening pinto	No Ur-11	A:A	NA
ND191107		Susceptible	Slow darkening pinto	No Ur-11	A:A	NA
ND191111		Resistant	Slow darkening pinto	PI 181996	G:G	NA
ND191114		Resistant	Slow darkening pinto	PI 181996	G:G	NA
ND191116		Resistant	Slow darkening pinto	PI 181996	G:G	NA
ND191117		Resistant	Slow darkening pinto	PI 181996	G:G	NA
ND191119		Resistant	Slow darkening pinto	PI 181996	G:G	NA
ND191121		Susceptible	Slow darkening pinto	No Ur-11	A:A	NA
ND191122		Susceptible	Slow darkening pinto	No Ur-11	A:A	NA
ND191123		Resistant	Slow darkening pinto	PI 181996	G:G	NA
ND191125		Resistant	Slow darkening pinto	PI 181996	G:G	NA
ND191127		Resistant	Slow darkening pinto	PI 181996	G:G	NA
ND191128		Resistant	Slow darkening pinto	PI 181996	G:G	NA
ND191129		Susceptible	Slow darkening pinto	No Ur-11	A:A	NA
ND191132		Susceptible	Slow darkening pinto	No Ur-11	A:A	NA
ND191133		Susceptible	Slow darkening pinto	No Ur-11	A:A	NA
ND191134		Susceptible	Slow darkening pinto	No Ur-11	A:A	NA
ND191137		Susceptible	Slow darkening pinto	No Ur-11	A:A	NA
ND191139		Susceptible	Slow darkening pinto	No Ur-11	A:A	NA
ND191140		Susceptible	Slow darkening pinto	No Ur-11	A:A	G:G
ND191142		Susceptible	Slow darkening pinto	No Ur-11	A:A	NA
ND191143		Susceptible	Slow darkening pinto	No Ur-11	A:A	NA
ND191146		Susceptible	Slow darkening pinto	No Ur-11	A:A	NA
ND191147		Susceptible	Slow darkening pinto	No Ur-11	A:A	NA
ND191148		Susceptible	Slow darkening pinto	No Ur-11	A:A	NA
ND191149		Susceptible	Slow darkening pinto	No Ur-11	A:A	NA
ND191152		Susceptible	Slow darkening pinto	No Ur-11	A:A	NA
ND191156		Susceptible	Slow darkening pinto	No Ur-11	A:A	NA
ND191157		Susceptible	Slow darkening pinto	No Ur-11	A:A	NA
ND191158		Susceptible	Slow darkening pinto	No Ur-11	A:A	NA
ND191163		Susceptible	Slow darkening pinto	No Ur-11	A:A	NA
ND191164		Susceptible	Slow darkening pinto	No Ur-11	A:A	NA
ND191165		Susceptible	Slow darkening pinto	No Ur-11	A:A	NA
ND191167		Susceptible	Slow darkening pinto	No Ur-11	A:A	NA
ND191171		Susceptible	Slow darkening pinto	No Ur-11	A:A	NA
ND191178		Susceptible	Slow darkening pinto	No Ur-11	A:A	NA
ND191179		Susceptible	Slow darkening pinto	No Ur-11	A:A	NA
ND191181		Susceptible	Slow darkening pinto	No Ur-11	A:A	NA
ND191183		Susceptible	Slow darkening pinto	No Ur-11	A:A	NA
ND191185		Susceptible	Slow darkening pinto	No Ur-11	A:A	NA
ND191188		Susceptible	Slow darkening pinto	No Ur-11	A:A	NA
ND191189		Susceptible	Slow darkening pinto	No Ur-11	A:A	NA
ND191190		Susceptible	Slow darkening pinto	No Ur-11	A:A	NA
ND191191		Susceptible	Slow darkening pinto	No Ur-11	A:A	NA
ND191193		Susceptible	Slow darkening pinto	No Ur-11	A:A	NA
ND191194		Susceptible	Slow darkening pinto	No Ur-11	A:A	NA
ND191197		Susceptible	Slow darkening pinto	No Ur-11	A:A	NA
ND Polar		Susceptible	Navy	No Ur-11	A:A	G:G
ND PALOMINO		Susceptible	Slow darkening pinto	No Ur-11	A:A	G:G
ND TWILIGHT		Susceptible	Black	No Ur-11	A:A	G:G

## Sheet: Candidate_genes
Table S6. Candidate genes 100 kb upstream and downstream of the physical location (bp) of the peak SNPs on chromosome Pv11 associated with the reaction to U. appendiculatus race 31-22.
Gene	Location (bp)	Size (bp)	Description
PvUI111.11G201400	55,066,360..55,070,990 forward	4630	HISTONE-LIKE TRANSCRIPTION FACTOR CCAAT-RELATED
PvUI111.11G201500	55,073,317..55,077,181 reverse	3864	CYSTEINE PROTEINASE INHIBITOR 6
PvUI111.11G201600	55,084,352..55,091,984 forward	7632	PROTEIN REGULATOR OF CYTOKINESIS 1 PRC1-RELATED
PvUI111.11G201700	55,093,027..55,096,265 reverse	3238	EAMA-LIKE TRANSPORTER FAMILY
PvUI111.11G201800	55,098,036..55,101,824 reverse	3788	EAMA-LIKE TRANSPORTER FAMILY
PvUI111.11G201900	55,130,766..55,131,981 forward	1215	MEMBER OF THE 'GDXG' FAMILY OF LIPOLYTIC ENZYMES
PvUI111.11G202000	55,141,368..55,145,548 forward	4180	CHOLINE KINASE 2-RELATED
PvUI111.11G202100	55,150,436..55,155,073 reverse	4637	NOT DESCRIBED
PvUI111.11G202200	55,162,740..55,163,376 forward	636	LOB DOMAIN-CONTAINING PROTEIN 10-RELATED
PvUI111.11G202300	55,181,661..55,185,216 forward	3555	LEUCINE-RICH REPEAT-CONTAINING PROTEIN
PvUI111.11G202400	55,190,310..55,193,323 forward	3013	LEUCINE-RICH REPEAT-CONTAINING PROTEIN
PvUI111.11G202500	55,194,517..55,198,298 reverse	3781	GLYCEROPHOSPHODIESTER PHOSPHODIESTERASE
PvUI111.11G202600	55,203,886..55,204,183 forward	297	LEUCINE-RICH REPEAT-CONTAINING PROTEIN
PvUI111.11G202700	55,204,220..55,207,605 forward	3385	LEUCINE-RICH REPEAT-CONTAINING PROTEIN
PvUI111.11G202800	55,211,586..55,215,873 forward	4287	LEUCINE-RICH REPEAT-CONTAINING PROTEIN
PvUI111.11G202900	55,216,082..55,221,199 reverse	5117	GLYCEROPHOSPHODIESTER PHOSPHODIESTERASE
PvUI111.11G203000	55,245,073..55,250,106 forward	5033	LEUCINE-RICH REPEAT-CONTAINING PROTEIN
PvUI111.11G203100	55,251,873..55,256,568 forward	4695	LEUCINE-RICH REPEAT-CONTAINING PROTEIN
PvUI111.11G203200	55,258,449..55,262,367 forward	3918	LEUCINE-RICH REPEAT-CONTAINING PROTEIN
PvUI111.11G203300	55,262,711..55,266,564 reverse	3853	WALL-ASSOCIATED RECEPTOR KINASE GALACTURONAN-BINDING
PvUI111.11G203400	55,319,786..55,320,767 forward	981	SULFOTRANSFERASE SULT
